# Supplementary material for: De Novo transcriptome assembly and differential expression analysis of catharanthus roseus in response to salicylic acid
Source: Sci Rep. 2022 Oct 24;12:17803. doi: 10.1038/s41598-022-20314-4 (PMC9592577; doi:10.1038/s41598-022-20314-4)
Supplement: Supplementary file 1 — Supplementary Information. [file 41598_2022_20314_MOESM1_ESM.xlsx]

## Sheet: Supplementary 1
Supplementary 1. Name, accession number, Annealing Temperature and sequence of primers
Gene Name	Primer Sequence (5′-3′)	Annealing Temperature(°C)	Accession	PCR Product (bp)
As	AsF: TGAGAAGGTGGAGAAACTGATG	60	AJ250008.1	110
	AsR: GTAGAACGTCCCAGCTAGTTAAG
Tdc	TdcF: CCTGTATATGTCCCGAGTTTAG	60	X67662.1	153
	TdcF: TCGTAGTGAGTGCCCTTAG
G10h	G10hF: TTATTCGGATTCTGCCAAGG	60	KF561461.1	147
	G10hR: TCCCCAAAGTGAATCGTCAT
Sls	SlsF: CACGAGGACACAAAGTTAGG	60	KF415117.1	161
	SlsR: TTGTTCTTGGTGGCATTGG
Str	StrF: CGCCTACGCATCTCCCTTCT	60	X53602.1	82
	StrR: TGTCCTCCCACACAATGGTCT
D4h	D4hF: GAAGAAATGGATTGTGCTGAAGG	60	AF008597.1	93
	D4hR: GTGCTTGCTTGTCCCAAATG
Dat	DatF: AGCACAAATGGAAGAGTTCG	60	LN809930.1	158
	DatR: AGGGTTGAAACAAGCATACC
Rsp9	Rsp9F: GAGGGCCAAAACAAACTTGA	60	AJ749993.1	145
	Rsp9R: CCCTTATGTGCCTTTGCCTA

## Sheet: Supplementary 2
Supplementary 2. KEGG pathway annotation of the unigenes
Pathways	KO	Name Abbreviation	Name	EC
Terpenoid backbone biosynthesis: 30	ko:K00021	HMGCR	hydroxymethylglutaryl-CoA reductase (NADPH)	[EC:1.1.1.34]
	ko:K00099	dxr	1-deoxy-D-xylulose-5-phosphate reductoisomerase	[EC:1.1.1.267]
	ko:K00587	ICMT	protein-S-isoprenylcysteine O-methyltransferase	[EC:2.1.1.100]
	ko:K00626	ACAT	acetyl-CoA C-acetyltransferase	[EC:2.3.1.9]
	ko:K00787	FDPS	farnesyl diphosphate synthase	[EC:2.5.1.1 2.5.1.10]
	ko:K00869	E2.7.1.36	mevalonate kinase	[EC:2.7.1.36]
	ko:K00919	ispE	4-diphosphocytidyl-2-C-methyl-D-erythritol kinase	[EC:2.7.1.148]
	ko:K00938	E2.7.4.2	phosphomevalonate kinase	[EC:2.7.4.2]
	ko:K00991	ispD	2-C-methyl-D-erythritol 4-phosphate cytidylyltransferase	[EC:2.7.7.60]
	ko:K01597	MVD	diphosphomevalonate decarboxylase	[EC:4.1.1.33]
	ko:K01641	E2.3.3.10	hydroxymethylglutaryl-CoA synthase	[EC:2.3.3.10]
	ko:K01662	dxs	1-deoxy-D-xylulose-5-phosphate synthase	[EC:2.2.1.7]
	ko:K01770	ispF	2-C-methyl-D-erythritol 2,4-cyclodiphosphate synthase	[EC:4.6.1.12]
	ko:K01823	idi	isopentenyl-diphosphate Delta-isomerase	[EC:5.3.3.2]
	ko:K03526	gcpE	(E)-4-hydroxy-3-methylbut-2-enyl-diphosphate synthase	[EC:1.17.7.1 1.17.7.3]
	ko:K03527	ispH	4-hydroxy-3-methylbut-2-en-1-yl diphosphate reductase	[EC:1.17.7.4]
	ko:K05356	SPS	all-trans-nonaprenyl-diphosphate synthase	[EC:2.5.1.84 2.5.1.85]
	ko:K05906	PCYOX1	prenylcysteine oxidase / farnesylcysteine lyase	[EC:1.8.3.5 1.8.3.6]
	ko:K05954	FNTB	protein farnesyltransferase subunit beta	[EC:2.5.1.58]
	ko:K05955	FNTA	protein farnesyltransferase/geranylgeranyltransferase type-1 subunit alpha	[EC:2.5.1.58 2.5.1.59]
	ko:K06013	STE24	STE24 endopeptidase	[EC:3.4.24.84]
	ko:K06981	ipk	isopentenyl phosphate kinase	[EC:2.7.4.26]
	ko:K08658	RCE1	prenyl protein peptidase	[EC:3.4.22.-]
	ko:K10960	chlP	geranylgeranyl diphosphate/geranylgeranyl-bacteriochlorophyllide a reductase	[EC:1.3.1.83 1.3.1.111]
	ko:K11778	DHDDS	ditrans,polycis-polyprenyl diphosphate synthase	[EC:2.5.1.87]
	ko:K13789	GGPS	geranylgeranyl diphosphate synthase, type II	[EC:2.5.1.1 2.5.1.10 2.5.1.29]
	ko:K14066	GPS	geranyl diphosphate synthase	[EC:2.5.1.1]
	ko:K15889	PCME	prenylcysteine alpha-carboxyl methylesterase	[EC:3.1.1.-]
	ko:K15891	FLDH	NAD+-dependent farnesol dehydrogenase	[EC:1.1.1.354]
	ko:K15892	FOLK	farnesol kinase	[EC:2.7.1.216]
Monoterpenoid biosynthesis (2)	ko:K15086	TPS14	(3S)-linalool synthase	[EC:4.2.3.25]
	ko:K15095	E1.1.1.208	(+)-neomenthol dehydrogenase	[EC:1.1.1.208]
Diterpenoid biosynthesis (7)	ko:K04120	E5.5.1.13	ent-copalyl diphosphate synthase	[EC:5.5.1.13]
	ko:K04121	E4.2.3.19	ent-kaurene synthase	[EC:4.2.3.19]
	ko:K04122	GA3	ent-kaurene oxidase	[EC:1.14.14.86]
	ko:K04123	KAO	ent-kaurenoic acid monooxygenase	[EC:1.14.14.107]
	ko:K04124	GA3ox	gibberellin 3beta-dioxygenase	[EC:1.14.11.15]
	ko:K04125	GA2ox	gibberellin 2beta-dioxygenase	[EC:1.14.11.13]
	ko:K05282	GA20ox	gibberellin-44 dioxygenase	[EC:1.14.11.12]
Phenylpropanoid biosynthesis (19)	ko:K00083	CAD	cinnamyl-alcohol dehydrogenase	[EC:1.1.1.195]
	ko:K00430	E1.11.1.7	peroxidase	[EC:1.11.1.7]
	ko:K00487	CYP73A	trans-cinnamate 4-monooxygenase	[EC:1.14.14.91]
	ko:K00588	E2.1.1.104	caffeoyl-CoA O-methyltransferase	[EC:2.1.1.104]
	ko:K01188	E3.2.1.21	beta-glucosidase	[EC:3.2.1.21]
	ko:K01904	4CL	4-coumarate--CoA ligase	[EC:6.2.1.12]
	ko:K05349	bglX	beta-glucosidase	[EC:3.2.1.21]
	ko:K05350	bglB	beta-glucosidase	[EC:3.2.1.21]
	ko:K06892	F6H	feruloyl-CoA 6-hydroxylase	[EC:1.14.11.61]
	ko:K09753	CCR	cinnamoyl-CoA reductase	[EC:1.2.1.44]
	ko:K09754	CYP98A	5-O-(4-coumaroyl)-D-quinate 3'-monooxygenase	[EC:1.14.14.96]
	ko:K09755	CYP84A	ferulate-5-hydroxylase	[EC:1.14.-.-]
	ko:K10775	PAL	phenylalanine ammonia-lyase	[EC:4.3.1.24]
	ko:K12355	REF1	coniferyl-aldehyde dehydrogenase	[EC:1.2.1.68]
	ko:K12356	UGT72E	coniferyl-alcohol glucosyltransferase	[EC:2.4.1.111]
	ko:K13065	E2.3.1.133	shikimate O-hydroxycinnamoyltransferase	[EC:2.3.1.133]
	ko:K13066	E2.1.1.68	caffeic acid 3-O-methyltransferase	[EC:2.1.1.68]
	ko:K18368	CSE	caffeoylshikimate esterase	[EC:3.1.1.-]
	ko:K22395		cinnamyl-alcohol dehydrogenase	[EC:1.1.1.195]
Phenylalanine metabolism (14)	ko:K00074	paaH	3-hydroxybutyryl-CoA dehydrogenase	[EC:1.1.1.157]
	ko:K00276	AOC3	primary-amine oxidase	[EC:1.4.3.21]
	ko:K00457	HPD	4-hydroxyphenylpyruvate dioxygenase	[EC:1.13.11.27]
	ko:K00811	ASP5	aspartate aminotransferase, chloroplastic	[EC:2.6.1.1]
	ko:K00815	TAT	tyrosine aminotransferase	[EC:2.6.1.5]
	ko:K00817	hisC	histidinol-phosphate aminotransferase	[EC:2.6.1.9]
	ko:K01426	E3.5.1.4	amidase	[EC:3.5.1.4]
	ko:K01593	DDC	aromatic-L-amino-acid/L-tryptophan decarboxylase	[EC:4.1.1.28 4.1.1.105]
	ko:K01692	paaF	enoyl-CoA hydratase	[EC:4.2.1.17]
	ko:K07253	MIF	phenylpyruvate tautomerase	[EC:5.3.2.1]
	ko:K10775	PAL	phenylalanine ammonia-lyase	[EC:4.3.1.24]
	ko:K14454	GOT1	aspartate aminotransferase, cytoplasmic	[EC:2.6.1.1]
	ko:K14455	GOT2	aspartate aminotransferase, mitochondrial	[EC:2.6.1.1]
	ko:K15849	PAT	bifunctional aspartate aminotransferase and glutamate/aspartate-prephenate aminotransferase	[EC:2.6.1.1 2.6.1.78 2.6.1.79]
Indole alkaloid biosynthesis (2)	ko:K01593	DDC	aromatic-L-amino-acid/L-tryptophan decarboxylase	[EC:4.1.1.28 4.1.1.105]
	ko:K01757	STR1	strictosidine synthase	[EC:4.3.3.2]
Isoquinoline alkaloid biosynthesis (7)	ko:K00276	AOC3	primary-amine oxidase	[EC:1.4.3.21]
	ko:K00811	ASP5	aspartate aminotransferase, chloroplastic	[EC:2.6.1.1]
	ko:K00815	TAT	tyrosine aminotransferase	[EC:2.6.1.5]
	ko:K01593	DDC	aromatic-L-amino-acid/L-tryptophan decarboxylase	[EC:4.1.1.28 4.1.1.105]
	ko:K14454	GOT1	aspartate aminotransferase, cytoplasmic	[EC:2.6.1.1]
	ko:K14455	GOT2	aspartate aminotransferase, mitochondrial	[EC:2.6.1.1]
	ko:K15849	PAT	bifunctional aspartate aminotransferase and glutamate/aspartate-prephenate aminotransferase	[EC:2.6.1.1 2.6.1.78 2.6.1.79]
Tropane, piperidine and pyridine alkaloid biosynthesis (8)	ko:K00276	AOC3	primary-amine oxidase	[EC:1.4.3.21]
	ko:K00811	ASP5	aspartate aminotransferase, chloroplastic	[EC:2.6.1.1]
	ko:K00815	TAT	tyrosine aminotransferase	[EC:2.6.1.5]
	ko:K00817	hisC	histidinol-phosphate aminotransferase	[EC:2.6.1.9]
	ko:K08081	TR1	tropinone reductase I	[EC:1.1.1.206]
	ko:K14454	GOT1	aspartate aminotransferase, cytoplasmic	[EC:2.6.1.1]
	ko:K14455	GOT2	aspartate aminotransferase, mitochondrial	[EC:2.6.1.1]
	ko:K15849	PAT	bifunctional aspartate aminotransferase and glutamate/aspartate-prephenate aminotransferase	[EC:2.6.1.1 2.6.1.78 2.6.1.79]
Ubiquinone and other terpenoid-quinone biosynthesis (22)	ko:K00457	HPD	4-hydroxyphenylpyruvate dioxygenase	[EC:1.13.11.27]
	ko:K00487	CYP73A	trans-cinnamate 4-monooxygenase	[EC:1.14.14.91]
	ko:K00591	COQ3	polyprenyldihydroxybenzoate methyltransferase / 3-demethylubiquinol 3-O-methyltransferase	[EC:2.1.1.114 2.1.1.64]
	ko:K00815	TAT	tyrosine aminotransferase	[EC:2.6.1.5]
	ko:K01661	menB	naphthoate synthase	[EC:4.1.3.36]
	ko:K01904	4CL	4-coumarate--CoA ligase	[EC:6.2.1.12]
	ko:K02552	menF	menaquinone-specific isochorismate synthase	[EC:5.4.4.2]
	ko:K03809	wrbA	NAD(P)H dehydrogenase (quinone)	[EC:1.6.5.2]
	ko:K05928	E2.1.1.95	tocopherol O-methyltransferase	[EC:2.1.1.95]
	ko:K06125	COQ2	4-hydroxybenzoate polyprenyltransferase	[EC:2.5.1.39]
	ko:K06126	COQ6	ubiquinone biosynthesis monooxygenase Coq6	[EC:1.14.13.-]
	ko:K06127	COQ5	2-methoxy-6-polyprenyl-1,4-benzoquinol methylase	[EC:2.1.1.201]
	ko:K09833	HPT	homogentisate phytyltransferase / homogentisate geranylgeranyltransferase	[EC:2.5.1.115 2.5.1.116]
	ko:K09834	VTE1	tocopherol cyclase	[EC:5.5.1.24]
	ko:K12501	HST	homogentisate solanesyltransferase	[EC:2.5.1.117]
	ko:K12502	VTE3	MPBQ/MSBQ methyltransferase	[EC:2.1.1.295]
	ko:K14759	PHYLLO	isochorismate synthase / 2-succinyl-5-enolpyruvyl-6-hydroxy-3-cyclohexene-1-carboxylate synthase / 2-succinyl-6-hydroxy-2,4-cyclohexadiene-1-carboxylate synthase / O-succinylbenzoate synthase	[EC:5.4.4.2 2.2.1.9 4.2.99.20 4.2.1.113]
	ko:K14760	AAE14	acyl-activating enzyme 14	[EC:6.2.1.26]
	ko:K17872	NDC1	demethylphylloquinone reductase	[EC:1.6.5.12]
	ko:K19222	menI	1,4-dihydroxy-2-naphthoyl-CoA hydrolase	[EC:3.1.2.28]
	ko:K23094	ABC4	2-carboxy-1,4-naphthoquinone phytyltransferase	[EC:2.5.1.130]
	ko:K23095	MENG	demethylphylloquinol methyltransferase	[EC:2.1.1.329]
Tryptophan metabolism (18)	ko:K00128	ALDH	aldehyde dehydrogenase (NAD+)	[EC:1.2.1.3]
	ko:K00382	DLD	dihydrolipoamide dehydrogenase	[EC:1.8.1.4]
	ko:K00626	ACAT	acetyl-CoA C-acetyltransferase	[EC:2.3.1.9]
	ko:K00658	DLST	2-oxoglutarate dehydrogenase E2 component (dihydrolipoamide succinyltransferase)	[EC:2.3.1.61]
	ko:K00837	ISS1	aromatic aminotransferase	[EC:2.6.1.-]
	ko:K01426	E3.5.1.4	amidase	[EC:3.5.1.4]
	ko:K01593	DDC	aromatic-L-amino-acid/L-tryptophan decarboxylase	[EC:4.1.1.28 4.1.1.105]
	ko:K01692	paaF	enoyl-CoA hydratase	[EC:4.2.1.17]
	ko:K03781	katE	catalase	[EC:1.11.1.6]
	ko:K11816	YUCCA	indole-3-pyruvate monooxygenase	[EC:1.14.13.168]
	ko:K11820	UGT74B1	N-hydroxythioamide S-beta-glucosyltransferase	[EC:2.4.1.195]
	ko:K11821	ST5A	aromatic desulfoglucosinolate sulfotransferase	[EC:2.8.2.24]
	ko:K14085	ALDH7A1	aldehyde dehydrogenase family 7 member A1	[EC:1.2.1.31 1.2.1.8 1.2.1.3]
	ko:K16903	TAA1	L-tryptophan---pyruvate aminotransferase	[EC:2.6.1.99]
	ko:K22417	AAO4	benzaldehyde dehydrogenase (NAD+) / indole-3-acetaldehyde oxidase	[EC:1.2.1.28 1.2.3.7]
	ko:K22450	SNAT	aralkylamine N-acetyltransferase	[EC:2.3.1.87]
	ko:K22588	ASMT	acetylserotonin O-methyltransferase, plant	[EC:2.1.1.4]
	ko:K23947	DAO	2-oxoglutarate-dependent dioxygenase	[EC:1.14.11.-]
Phenylalanine, tyrosine and tryptophan biosynthesis (23)	ko:K00766	trpD	anthranilate phosphoribosyltransferase	[EC:2.4.2.18]
	ko:K00800	aroA	3-phosphoshikimate 1-carboxyvinyltransferase	[EC:2.5.1.19]
	ko:K00811	ASP5	aspartate aminotransferase, chloroplastic	[EC:2.6.1.1]
	ko:K00815	TAT	tyrosine aminotransferase	[EC:2.6.1.5]
	ko:K00817	hisC	histidinol-phosphate aminotransferase	[EC:2.6.1.9]
	ko:K00891	aroK	shikimate kinase	[EC:2.7.1.71]
	ko:K01609	trpC	indole-3-glycerol phosphate synthase	[EC:4.1.1.48]
	ko:K01626	E2.5.1.54	3-deoxy-7-phosphoheptulonate synthase	[EC:2.5.1.54]
	ko:K01657	trpE	anthranilate synthase component I	[EC:4.1.3.27]
	ko:K01658	trpG	anthranilate synthase component II	[EC:4.1.3.27]
	ko:K01695	trpA	tryptophan synthase alpha chain	[EC:4.2.1.20]
	ko:K01696	trpB	tryptophan synthase beta chain	[EC:4.2.1.20]
	ko:K01735	aroB	3-dehydroquinate synthase	[EC:4.2.3.4]
	ko:K01736	aroC	chorismate synthase	[EC:4.2.3.5]
	ko:K01817	trpF	phosphoribosylanthranilate isomerase	[EC:5.3.1.24]
	ko:K01850	E5.4.99.5	chorismate mutase	[EC:5.4.99.5]
	ko:K05359	ADT	arogenate/prephenate dehydratase	[EC:4.2.1.91 4.2.1.51]
	ko:K06001	trpB	tryptophan synthase beta chain	[EC:4.2.1.20]
	ko:K13832	aroDE	3-dehydroquinate dehydratase / shikimate dehydrogenase	[EC:4.2.1.10 1.1.1.25]
	ko:K14454	GOT1	aspartate aminotransferase, cytoplasmic	[EC:2.6.1.1]
	ko:K14455	GOT2	aspartate aminotransferase, mitochondrial	[EC:2.6.1.1]
	ko:K15227	TYRAAT	arogenate dehydrogenase (NADP+), plant	[EC:1.3.1.78]
	ko:K15849	PAT	bifunctional aspartate aminotransferase and glutamate/aspartate-prephenate aminotransferase	[EC:2.6.1.1 2.6.1.78 2.6.1.79]
Tyrosine metabolism (17)	ko:K00001	E1.1.1.1	alcohol dehydrogenase	[EC:1.1.1.1]
	ko:K00121	frmA	S-(hydroxymethyl)glutathione dehydrogenase / alcohol dehydrogenase	[EC:1.1.1.284 1.1.1.1]
	ko:K00276	AOC3	primary-amine oxidase	[EC:1.4.3.21]
	ko:K00451	HGD	homogentisate 1,2-dioxygenase	[EC:1.13.11.5]
	ko:K00457	HPD	4-hydroxyphenylpyruvate dioxygenase	[EC:1.13.11.27]
	ko:K00811	ASP5	aspartate aminotransferase, chloroplastic	[EC:2.6.1.1]
	ko:K00815	TAT	tyrosine aminotransferase	[EC:2.6.1.5]
	ko:K00817	hisC	histidinol-phosphate aminotransferase	[EC:2.6.1.9]
	ko:K01555	FAH	fumarylacetoacetase	[EC:3.7.1.2]
	ko:K01557	FAHD1	acylpyruvate hydrolase	[EC:3.7.1.5]
	ko:K01593	DDC	aromatic-L-amino-acid/L-tryptophan decarboxylase	[EC:4.1.1.28 4.1.1.105]
	ko:K01800	maiA	maleylacetoacetate isomerase	[EC:5.2.1.2]
	ko:K07253	MIF	phenylpyruvate tautomerase	[EC:5.3.2.1]
	ko:K14454	GOT1	aspartate aminotransferase, cytoplasmic	[EC:2.6.1.1]
	ko:K14455	GOT2	aspartate aminotransferase, mitochondrial	[EC:2.6.1.1]
	ko:K15849	PAT	bifunctional aspartate aminotransferase and glutamate/aspartate-prephenate aminotransferase	[EC:2.6.1.1 2.6.1.78 2.6.1.79]
	ko:K18857	ADH1	alcohol dehydrogenase class-P	[EC:1.1.1.1]
Flavonoid biosynthesis (9)	ko:K00475	F3H	naringenin 3-dioxygenase	[EC:1.14.11.9]
	ko:K00487	CYP73A	trans-cinnamate 4-monooxygenase	[EC:1.14.14.91]
	ko:K00588	E2.1.1.104	caffeoyl-CoA O-methyltransferase	[EC:2.1.1.104]
	ko:K00660	CHS	chalcone synthase	[EC:2.3.1.74]
	ko:K01859	E5.5.1.6	chalcone isomerase	[EC:5.5.1.6]
	ko:K05278	FLS	flavonol synthase	[EC:1.14.20.6]
	ko:K05280	CYP75B1	flavonoid 3'-monooxygenase	[EC:1.14.14.82]
	ko:K09754	CYP98A	5-O-(4-coumaroyl)-D-quinate 3'-monooxygenase	[EC:1.14.14.96]
	ko:K13065	E2.3.1.133	shikimate O-hydroxycinnamoyltransferase	[EC:2.3.1.133]

## Sheet: Supplementary 3
Supplementary 3. Expressed Unigenes and differentially Expressed Unigenes
Expressed Unigenes								Differentially Expressed Unigenes
Gene IDs	sampleA	sampleB	logFC	logCPM	PValue	FDR		Gene IDs	sampleA	sampleB	logFC	logCPM	PValue	FDR
TRINITY_DN4713_c0_g1_i2	Control	Treatment	-3.22783	5.46571	2.62624e-72	9.25512e-68		TRINITY_DN2607_c2_g1_i3	Control	Treatment	-11.4663	3.38512	7.96021e-63	5.61052e-59
TRINITY_DN7819_c0_g2_i4	Control	Treatment	-4.50735	5.2019	3.1538e-68	5.55715e-64		TRINITY_DN5932_c0_g1_i2	Control	Treatment	-10.8632	2.78766	4.01524e-24	1.21984e-21
TRINITY_DN779_c0_g1_i2	Control	Treatment	-3.97959	6.08866	3.47049e-65	4.07679e-61		TRINITY_DN606_c0_g1_i9	Control	Treatment	-10.7378	2.65953	0.00043936	0.00357586
TRINITY_DN468_c0_g4_i1	Control	Treatment	-3.17341	9.16638	5.04232e-63	4.44241e-59		TRINITY_DN2909_c0_g3_i7	Control	Treatment	-10.7087	2.63442	2.05201e-19	3.52755e-17
TRINITY_DN2607_c2_g1_i3	Control	Treatment	-11.4663	3.38512	7.96021e-63	5.61052e-59		TRINITY_DN7460_c0_g1_i4	Control	Treatment	-10.6765	2.60227	8.06213e-16	8.79621e-14
TRINITY_DN5308_c0_g4_i1	Control	Treatment	-3.11436	7.56375	1.81208e-62	1.06432e-58		TRINITY_DN560_c0_g2_i8	Control	Treatment	-9.91864	1.86373	1.05803e-22	2.72162e-20
TRINITY_DN873_c1_g4_i1	Control	Treatment	-3.4965	4.48356	8.69803e-59	4.37896e-55		TRINITY_DN905_c0_g3_i1	Control	Treatment	-9.90177	1.85124	2.48267e-16	2.9067e-14
TRINITY_DN16588_c0_g2_i1	Control	Treatment	-3.19499	6.14263	8.03928e-58	3.5414e-54		TRINITY_DN8230_c0_g2_i2	Control	Treatment	-9.72393	1.67895	4.26914e-14	3.45859e-12
TRINITY_DN24152_c0_g1_i1	Control	Treatment	4.02881	4.53887	1.56792e-54	6.13946e-51		TRINITY_DN7346_c0_g2_i19	Control	Treatment	-9.48918	1.46008	9.08997e-09	2.83989e-07
TRINITY_DN4713_c0_g2_i2	Control	Treatment	-3.30525	5.59698	2.48628e-54	8.76191e-51		TRINITY_DN3144_c0_g1_i10	Control	Treatment	-9.31393	1.28355	4.09862e-11	2.07528e-09
TRINITY_DN5170_c0_g1_i1	Control	Treatment	-2.96332	9.5014	4.08163e-54	1.30764e-50		TRINITY_DN13_c1_g2_i5	Control	Treatment	-9.26034	1.22571	5.38355e-12	3.15153e-10
TRINITY_DN1350_c0_g2_i5	Control	Treatment	8.06061	3.21528	5.59038e-54	1.64176e-50		TRINITY_DN10394_c0_g1_i4	Control	Treatment	-9.07323	1.02499	5.90485e-06	9.02789e-05
TRINITY_DN1533_c0_g2_i3	Control	Treatment	-3.04628	5.22459	8.46128e-54	2.29372e-50		TRINITY_DN332_c0_g1_i11	Control	Treatment	-9.05611	1.03328	1.74392e-14	1.53261e-12
TRINITY_DN873_c1_g1_i1	Control	Treatment	-3.43723	5.91907	7.2369e-53	1.82168e-49		TRINITY_DN3064_c0_g1_i4	Control	Treatment	-9.0216	0.993662	9.92479e-08	2.41047e-06
TRINITY_DN17663_c0_g1_i1	Control	Treatment	-3.05141	5.57361	4.43759e-51	1.04257e-47		TRINITY_DN1034_c0_g2_i3	Control	Treatment	-8.86523	0.852027	1.09175e-13	8.36398e-12
TRINITY_DN276_c0_g1_i1	Control	Treatment	4.05759	5.85363	3.80081e-50	8.37153e-47		TRINITY_DN5746_c0_g1_i5	Control	Treatment	-8.6651	0.639579	9.62198e-07	1.82306e-05
TRINITY_DN6778_c0_g1_i1	Control	Treatment	-3.07185	4.98063	9.67996e-49	2.00666e-45		TRINITY_DN1149_c1_g1_i3	Control	Treatment	-8.65672	0.680447	0.00078205	0.00577662
TRINITY_DN6387_c0_g1_i3	Control	Treatment	-2.73367	8.78918	6.73363e-48	1.31833e-44		TRINITY_DN2689_c0_g1_i2	Control	Treatment	-8.62682	0.612405	1.52359e-08	4.53486e-07
TRINITY_DN276_c0_g2_i3	Control	Treatment	4.06728	5.45402	2.03767e-46	3.77945e-43		TRINITY_DN1912_c0_g2_i7	Control	Treatment	-8.58829	0.592377	5.27322e-08	1.36743e-06
TRINITY_DN779_c0_g1_i1	Control	Treatment	-3.96939	7.65718	3.91981e-44	6.89773e-41		TRINITY_DN6276_c0_g2_i2	Control	Treatment	-8.56099	0.522157	0.00514784	0.0266591
TRINITY_DN2119_c0_g3_i2	Control	Treatment	-2.8204	5.48598	4.11034e-44	6.89773e-41		TRINITY_DN11632_c0_g2_i1	Control	Treatment	-8.48552	0.514243	0.0021187	0.0129943
TRINITY_DN17657_c0_g1_i1	Control	Treatment	-3.93618	3.75367	6.59004e-44	1.05563e-40		TRINITY_DN6644_c0_g2_i2	Control	Treatment	-8.48406	0.488109	1.16562e-07	2.77551e-06
TRINITY_DN6387_c0_g2_i1	Control	Treatment	-2.85264	7.43793	3.00692e-43	4.60726e-40		TRINITY_DN1502_c0_g1_i9	Control	Treatment	-8.35811	0.414799	8.58152e-05	0.00090329
TRINITY_DN1072_c0_g1_i12	Control	Treatment	-5.05575	5.95194	6.52803e-43	9.58559e-40		TRINITY_DN14957_c0_g2_i3	Control	Treatment	-8.35642	0.382113	9.49651e-08	2.31924e-06
TRINITY_DN2232_c2_g1_i1	Control	Treatment	-2.9046	4.99284	6.44818e-42	9.08961e-39		TRINITY_DN6761_c0_g1_i3	Control	Treatment	-8.33145	0.363312	0.00232285	0.0140317
TRINITY_DN1409_c1_g1_i3	Control	Treatment	-3.60567	9.72432	1.15799e-41	1.56957e-38		TRINITY_DN3187_c0_g1_i7	Control	Treatment	-8.31441	0.32316	1.10473e-07	2.65565e-06
TRINITY_DN1409_c1_g4_i3	Control	Treatment	-3.63114	10.4123	2.80077e-41	3.65562e-38		TRINITY_DN1439_c0_g1_i20	Control	Treatment	-8.31047	0.304761	0.000297952	0.00257403
TRINITY_DN10911_c0_g2_i1	Control	Treatment	-2.63407	6.64183	1.27769e-40	1.60811e-37		TRINITY_DN8759_c0_g2_i2	Control	Treatment	-8.24438	0.278566	6.00369e-06	9.15121e-05
TRINITY_DN3470_c0_g1_i4	Control	Treatment	-3.35418	6.17098	2.15272e-40	2.616e-37		TRINITY_DN6797_c0_g2_i6	Control	Treatment	-8.1874	0.247721	0.00144953	0.00954288
TRINITY_DN16467_c0_g1_i1	Control	Treatment	-2.79709	8.00898	6.86424e-40	8.06342e-37		TRINITY_DN1097_c0_g2_i1	Control	Treatment	-8.18685	0.205754	2.27804e-07	5.06821e-06
TRINITY_DN7676_c0_g1_i1	Control	Treatment	-3.0394	12.7399	1.50568e-39	1.71167e-36		TRINITY_DN1930_c2_g1_i1	Control	Treatment	-8.14713	0.222362	0.00170063	0.0108868
TRINITY_DN15690_c0_g1_i2	Control	Treatment	-3.2537	7.46376	8.7231e-39	9.60659e-36		TRINITY_DN4520_c0_g2_i2	Control	Treatment	-8.11702	0.163497	4.93414e-09	1.63887e-07
TRINITY_DN6336_c0_g1_i3	Control	Treatment	-3.11973	11.512	1.07341e-37	1.1463e-34		TRINITY_DN5335_c0_g2_i4	Control	Treatment	-8.11587	0.162308	4.68918e-09	1.56045e-07
TRINITY_DN9132_c0_g2_i1	Control	Treatment	-4.86568	2.8985	2.23723e-37	2.31889e-34		TRINITY_DN7513_c0_g1_i3	Control	Treatment	-8.07452	0.137543	0.00327504	0.0185288
TRINITY_DN9552_c0_g1_i1	Control	Treatment	-2.20157	5.54963	3.13647e-37	3.15807e-34		TRINITY_DN5272_c1_g2_i7	Control	Treatment	-8.06471	0.0954475	3.18629e-07	6.84684e-06
TRINITY_DN9762_c0_g1_i1	Control	Treatment	-4.07842	4.15158	4.1663e-37	4.07846e-34		TRINITY_DN1459_c0_g2_i4	Control	Treatment	-8.05684	0.118364	2.21272e-07	4.93534e-06
TRINITY_DN1665_c6_g1_i1	Control	Treatment	-2.96401	6.37166	4.02037e-36	3.82924e-33		TRINITY_DN1434_c1_g2_i7	Control	Treatment	-8.03636	0.0821959	0.00321024	0.0182471
TRINITY_DN459_c0_g1_i3	Control	Treatment	-4.96586	4.55109	5.246e-36	4.85758e-33		TRINITY_DN17053_c0_g1_i2	Control	Treatment	-8.03026	0.0842585	6.5694e-08	1.67641e-06
TRINITY_DN9757_c0_g2_i2	Control	Treatment	-4.75898	4.1281	5.37571e-36	4.85758e-33		TRINITY_DN578_c0_g1_i7	Control	Treatment	-7.97353	0.0271851	1.94078e-06	3.3943e-05
TRINITY_DN6531_c0_g1_i1	Control	Treatment	-2.46627	4.76174	1.10856e-35	9.76671e-33		TRINITY_DN578_c0_g1_i10	Control	Treatment	-7.94818	0.022948	0.000152863	0.00146826
TRINITY_DN10689_c0_g2_i3	Control	Treatment	-3.19886	4.04654	1.46587e-35	1.25997e-32		TRINITY_DN17829_c0_g1_i2	Control	Treatment	-7.93319	-0.0105135	1.4865e-08	4.4508e-07
TRINITY_DN11101_c0_g1_i1	Control	Treatment	-2.42439	6.28037	1.68425e-35	1.4132e-32		TRINITY_DN1266_c0_g2_i3	Control	Treatment	-7.88936	-0.015882	2.5319e-05	0.000315511
TRINITY_DN3470_c0_g2_i1	Control	Treatment	-3.13266	6.45879	1.8896e-35	1.54863e-32		TRINITY_DN2459_c0_g2_i2	Control	Treatment	-7.85418	-0.0877063	6.69324e-07	1.31996e-05
TRINITY_DN7613_c0_g1_i1	Control	Treatment	-2.24741	8.83199	2.60355e-35	2.08526e-32		TRINITY_DN8948_c0_g1_i2	Control	Treatment	-7.84829	-0.106484	1.40449e-05	0.000190075
TRINITY_DN543_c0_g1_i3	Control	Treatment	-2.85753	6.00974	1.37782e-34	1.07902e-31		TRINITY_DN753_c7_g1_i1	Control	Treatment	-7.81736	-0.104838	1.02012e-07	2.46536e-06
TRINITY_DN4969_c0_g1_i8	Control	Treatment	-2.79915	8.17178	1.78149e-34	1.36481e-31		TRINITY_DN1630_c0_g4_i3	Control	Treatment	-7.80434	-0.11596	1.35193e-05	0.000183951
TRINITY_DN344_c0_g2_i1	Control	Treatment	-3.77764	3.87169	1.03979e-33	7.79641e-31		TRINITY_DN14637_c0_g3_i1	Control	Treatment	-7.79377	-0.157596	6.55776e-06	9.89307e-05
TRINITY_DN9757_c0_g1_i1	Control	Treatment	-4.81891	4.15811	1.45257e-33	1.06646e-30		TRINITY_DN10532_c0_g1_i2	Control	Treatment	-7.77822	-0.149406	1.2703e-05	0.000174869
TRINITY_DN5339_c1_g1_i1	Control	Treatment	-2.09677	6.33022	1.65576e-32	1.19083e-29		TRINITY_DN5807_c0_g1_i2	Control	Treatment	-7.73953	-0.212045	0.00650212	0.0319494
TRINITY_DN14978_c0_g2_i1	Control	Treatment	-2.1043	7.56727	3.08515e-32	2.17447e-29		TRINITY_DN1554_c0_g1_i5	Control	Treatment	-7.72498	-0.194764	0.00445931	0.0237891
TRINITY_DN459_c0_g1_i6	Control	Treatment	-3.94836	8.25339	4.84554e-32	3.34827e-29		TRINITY_DN36829_c0_g1_i1	Control	Treatment	-7.68594	-0.247037	7.48668e-06	0.000110996
TRINITY_DN1296_c0_g1_i1	Control	Treatment	-2.21798	6.47375	6.74793e-32	4.57315e-29		TRINITY_DN16249_c0_g1_i4	Control	Treatment	-7.68257	-0.270649	0.00659792	0.0323165
TRINITY_DN1072_c0_g2_i8	Control	Treatment	-4.25868	5.48911	2.61054e-31	1.73581e-28		TRINITY_DN7346_c0_g3_i5	Control	Treatment	-7.65777	-0.230132	0.00501162	0.0261148
TRINITY_DN7613_c0_g2_i1	Control	Treatment	-2.17796	7.38196	3.62752e-31	2.36736e-28		TRINITY_DN5677_c0_g1_i5	Control	Treatment	-7.62643	-0.237586	0.00287913	0.0166908
TRINITY_DN2119_c0_g2_i3	Control	Treatment	-3.01469	4.22268	4.31754e-31	2.76645e-28		TRINITY_DN5588_c1_g3_i7	Control	Treatment	-7.61873	-0.250099	0.0028001	0.0163348
TRINITY_DN459_c0_g1_i5	Control	Treatment	-2.08577	5.1291	5.93219e-31	3.73315e-28		TRINITY_DN401_c1_g1_i3	Control	Treatment	-7.61038	-0.34671	0.00815624	0.0381212
TRINITY_DN5677_c0_g1_i1	Control	Treatment	-2.477	4.5574	1.02961e-30	6.36568e-28		TRINITY_DN6047_c0_g2_i4	Control	Treatment	-7.59652	-0.307316	3.46324e-06	5.64776e-05
TRINITY_DN4893_c0_g1_i5	Control	Treatment	2.68717	5.98292	2.07665e-30	1.26178e-27		TRINITY_DN5655_c0_g1_i1	Control	Treatment	-7.59003	-0.329598	1.98892e-05	0.000255996
TRINITY_DN517_c0_g3_i1	Control	Treatment	-3.5364	3.87212	2.137e-30	1.27644e-27		TRINITY_DN3610_c0_g1_i1	Control	Treatment	-7.55841	-0.339038	2.44368e-07	5.38572e-06
TRINITY_DN4764_c0_g2_i3	Control	Treatment	-2.01135	4.63259	2.43368e-30	1.42942e-27		TRINITY_DN6047_c0_g1_i3	Control	Treatment	-7.55463	-0.353867	1.07315e-06	2.01165e-05
TRINITY_DN1884_c0_g3_i1	Control	Treatment	-3.79743	5.22429	6.59912e-30	3.81245e-27		TRINITY_DN3150_c0_g2_i2	Control	Treatment	-7.53698	-0.361298	4.57079e-07	9.37052e-06
TRINITY_DN1072_c0_g2_i2	Control	Treatment	-4.78749	5.53706	7.91555e-30	4.49922e-27		TRINITY_DN10232_c0_g1_i2	Control	Treatment	-7.51105	-0.36086	2.36075e-05	0.000296914
TRINITY_DN4969_c0_g2_i4	Control	Treatment	-2.90541	10.7428	1.15942e-29	6.4856e-27		TRINITY_DN2464_c0_g1_i8	Control	Treatment	-7.5059	-0.371435	1.04607e-06	1.96611e-05
TRINITY_DN3523_c0_g2_i1	Control	Treatment	-2.77526	8.47921	1.79838e-29	9.90261e-27		TRINITY_DN5997_c0_g1_i3	Control	Treatment	-7.49654	-0.398525	0.0054072	0.0276849
TRINITY_DN1092_c0_g2_i4	Control	Treatment	-3.40949	3.51155	2.62487e-29	1.42313e-26		TRINITY_DN4135_c0_g1_i3	Control	Treatment	-7.47675	-0.383319	0.00337107	0.0189262
TRINITY_DN4322_c0_g1_i2	Control	Treatment	-3.38269	10.9968	3.62836e-29	1.93738e-26		TRINITY_DN2432_c0_g3_i6	Control	Treatment	-7.46307	-0.456615	0.000151345	0.00145805
TRINITY_DN8230_c0_g2_i1	Control	Treatment	-5.02839	7.47913	3.77848e-29	1.98742e-26		TRINITY_DN3430_c0_g2_i5	Control	Treatment	-7.42745	-0.475271	0.00636112	0.0314407
TRINITY_DN6531_c0_g2_i1	Control	Treatment	-2.22466	4.67729	4.9355e-29	2.55782e-26		TRINITY_DN2922_c0_g1_i4	Control	Treatment	-7.41977	-0.426946	0.000233703	0.00210261
TRINITY_DN13338_c0_g1_i1	Control	Treatment	-2.07594	4.66094	5.11131e-29	2.61055e-26		TRINITY_DN5335_c0_g2_i9	Control	Treatment	-7.4189	-0.45401	9.40722e-07	1.792e-05
TRINITY_DN15279_c0_g2_i8	Control	Treatment	-6.18162	2.69063	5.43474e-29	2.73608e-26		TRINITY_DN7696_c0_g2_i8	Control	Treatment	-7.371	-0.499986	6.71336e-07	1.32171e-05
TRINITY_DN108_c0_g1_i1	Control	Treatment	-3.81979	3.60374	6.01758e-29	2.95327e-26		TRINITY_DN941_c0_g1_i7	Control	Treatment	-7.35317	-0.465637	0.00388447	0.0212105
TRINITY_DN8532_c0_g2_i5	Control	Treatment	-2.39721	4.32053	6.03375e-29	2.95327e-26		TRINITY_DN1175_c1_g1_i2	Control	Treatment	-7.22469	-0.636987	0.00678398	0.0329939
TRINITY_DN10403_c0_g2_i1	Control	Treatment	-2.81712	4.59627	6.69833e-29	3.23364e-26		TRINITY_DN871_c0_g2_i4	Control	Treatment	-7.2183	-0.58891	0.00388298	0.0212057
TRINITY_DN187_c0_g2_i1	Control	Treatment	-4.49354	3.94504	8.70012e-29	4.14326e-26		TRINITY_DN4592_c0_g2_i2	Control	Treatment	-7.20815	-0.659112	6.43785e-05	0.000708103
TRINITY_DN11341_c0_g2_i6	Control	Treatment	1.96361	5.20833	1.18323e-28	5.55975e-26		TRINITY_DN7718_c0_g3_i4	Control	Treatment	-7.20271	-0.62488	7.58282e-05	0.000812979
TRINITY_DN9651_c0_g1_i2	Control	Treatment	-2.41527	5.87652	1.20497e-28	5.58741e-26		TRINITY_DN2690_c0_g2_i3	Control	Treatment	-7.19293	-0.669901	0.00720644	0.0346233
TRINITY_DN64_c0_g2_i3	Control	Treatment	-3.64314	5.01775	1.41285e-28	6.46626e-26		TRINITY_DN2488_c0_g1_i5	Control	Treatment	-7.1602	-0.634872	0.00423847	0.0228566
TRINITY_DN2096_c0_g1_i1	Control	Treatment	2.02339	4.53104	1.97746e-28	8.93431e-26		TRINITY_DN37040_c0_g1_i1	Control	Treatment	-7.15682	-0.679806	3.85762e-06	6.22466e-05
TRINITY_DN4893_c0_g2_i4	Control	Treatment	2.53573	6.11753	2.4315e-28	1.08466e-25		TRINITY_DN8772_c0_g2_i1	Control	Treatment	-7.13888	-0.693812	0.00683407	0.0332101
TRINITY_DN1380_c0_g1_i1	Control	Treatment	-2.98799	13.6623	3.14493e-28	1.38538e-25		TRINITY_DN838_c0_g2_i12	Control	Treatment	-7.10166	2.85384	4.24486e-06	6.76586e-05
TRINITY_DN4133_c0_g5_i1	Control	Treatment	-3.12963	4.70214	3.71183e-28	1.61492e-25		TRINITY_DN1124_c0_g1_i1	Control	Treatment	-7.09747	-0.689814	0.00441359	0.023588
TRINITY_DN4969_c0_g1_i2	Control	Treatment	-2.94384	9.36577	4.27429e-28	1.83695e-25		TRINITY_DN2088_c2_g1_i1	Control	Treatment	-7.07396	2.11391	2.28348e-26	8.65293e-24
TRINITY_DN13996_c0_g1_i2	Control	Treatment	-3.49966	3.94722	6.88553e-28	2.92353e-25		TRINITY_DN74_c0_g1_i7	Control	Treatment	-7.06171	-0.744473	0.00735704	0.0351933
TRINITY_DN416_c0_g1_i7	Control	Treatment	1.82471	4.94134	2.27548e-27	9.46397e-25		TRINITY_DN1571_c0_g1_i50	Control	Treatment	-7.04589	-0.785085	0.00793575	0.0373433
TRINITY_DN1380_c0_g2_i1	Control	Treatment	-3.00959	13.4368	2.28267e-27	9.46397e-25		TRINITY_DN1730_c0_g1_i2	Control	Treatment	-6.96023	-0.794468	0.00499531	0.0260414
TRINITY_DN12552_c0_g2_i1	Control	Treatment	-2.23364	5.73849	2.70692e-27	1.10924e-24		TRINITY_DN20506_c0_g1_i1	Control	Treatment	-6.90995	-0.885253	0.00836556	0.0388766
TRINITY_DN11086_c1_g1_i1	Control	Treatment	-3.76342	4.98046	3.55924e-27	1.44174e-24		TRINITY_DN1496_c0_g2_i4	Control	Treatment	-6.36374	1.41028	3.76244e-15	3.76683e-13
TRINITY_DN11800_c0_g1_i3	Control	Treatment	-1.94025	7.54886	3.68293e-27	1.47489e-24		TRINITY_DN5799_c0_g2_i1	Control	Treatment	-6.35053	0.19312	7.98227e-08	1.99223e-06
TRINITY_DN34868_c0_g1_i1	Control	Treatment	-2.07178	5.55576	6.78949e-27	2.68841e-24		TRINITY_DN9240_c0_g2_i1	Control	Treatment	-6.19731	2.86542	1.08344e-22	2.76677e-20
TRINITY_DN9290_c1_g5_i1	Control	Treatment	-2.44612	7.80333	7.61385e-27	2.98133e-24		TRINITY_DN15279_c0_g2_i8	Control	Treatment	-6.18162	2.69063	5.43474e-29	2.73608e-26
TRINITY_DN14676_c0_g1_i2	Control	Treatment	-1.95168	5.92333	1.57271e-26	6.09053e-24		TRINITY_DN360_c0_g1_i5	Control	Treatment	-6.01582	-0.0746261	9.88867e-07	1.87025e-05
TRINITY_DN12509_c0_g2_i1	Control	Treatment	-1.85338	6.33692	1.97322e-26	7.5585e-24		TRINITY_DN1542_c1_g4_i1	Control	Treatment	-5.96611	2.97652	4.25885e-23	1.13702e-20
TRINITY_DN2088_c2_g1_i1	Control	Treatment	-7.07396	2.11391	2.28348e-26	8.65293e-24		TRINITY_DN1598_c0_g1_i3	Control	Treatment	-5.84929	1.26788	1.55779e-11	8.45888e-10
TRINITY_DN2489_c0_g1_i3	Control	Treatment	11.9262	3.84536	3.77629e-26	1.41575e-23		TRINITY_DN8835_c0_g1_i1	Control	Treatment	-5.7459	2.56341	0.000274923	0.00240113
TRINITY_DN13144_c0_g1_i1	Control	Treatment	-1.96552	5.26103	4.25322e-26	1.57777e-23		TRINITY_DN614_c1_g2_i7	Control	Treatment	-5.62809	5.82621	4.23444e-23	1.13702e-20
TRINITY_DN1450_c0_g1_i1	Control	Treatment	2.57408	6.27309	5.44318e-26	1.99816e-23		TRINITY_DN2594_c0_g1_i3	Control	Treatment	-5.58568	1.03804	1.70672e-10	7.51831e-09
TRINITY_DN9651_c0_g2_i2	Control	Treatment	-2.36964	6.52495	5.9841e-26	2.17408e-23		TRINITY_DN2158_c0_g2_i3	Control	Treatment	-5.55457	3.11688	1.72459e-11	9.25058e-10
TRINITY_DN1430_c0_g2_i2	Control	Treatment	4.90686	2.9015	6.31854e-26	2.27216e-23		TRINITY_DN4067_c1_g4_i1	Control	Treatment	-5.47737	-0.589392	0.000176886	0.00166098
TRINITY_DN1725_c0_g1_i1	Control	Treatment	-2.8667	5.92908	6.54047e-26	2.32821e-23		TRINITY_DN1859_c0_g1_i8	Control	Treatment	-5.47495	0.526989	0.000417735	0.00342278
TRINITY_DN5382_c0_g2_i2	Control	Treatment	-2.24028	7.24917	6.90358e-26	2.43289e-23		TRINITY_DN4212_c0_g3_i2	Control	Treatment	-5.46072	3.8409	6.70403e-08	1.70459e-06
TRINITY_DN1092_c0_g1_i4	Control	Treatment	-2.61973	4.98488	7.30667e-26	2.54945e-23		TRINITY_DN1092_c0_g1_i3	Control	Treatment	-5.42694	3.33573	6.44652e-15	6.10704e-13
TRINITY_DN160_c0_g3_i9	Control	Treatment	1.87982	4.46242	7.55695e-26	2.61093e-23		TRINITY_DN24194_c0_g1_i3	Control	Treatment	-5.37778	0.567071	0.000120708	0.0012003
TRINITY_DN125_c2_g1_i4	Control	Treatment	2.8962	7.74287	8.09183e-26	2.76858e-23		TRINITY_DN3565_c0_g3_i1	Control	Treatment	-5.35657	0.0628321	1.03942e-06	1.95466e-05
TRINITY_DN50915_c0_g1_i1	Control	Treatment	-3.12703	3.86046	1.11252e-25	3.76983e-23		TRINITY_DN29173_c0_g1_i1	Control	Treatment	-5.23672	0.731172	1.68066e-06	2.99132e-05
TRINITY_DN4187_c0_g2_i4	Control	Treatment	-2.03278	6.79485	1.25939e-25	4.22686e-23		TRINITY_DN4187_c0_g2_i2	Control	Treatment	-5.20656	2.30138	0.00142231	0.00939171
TRINITY_DN125_c2_g2_i1	Control	Treatment	2.9716	7.69689	3.39842e-25	1.12985e-22		TRINITY_DN5258_c2_g1_i4	Control	Treatment	-5.06938	0.257622	2.0583e-06	3.56971e-05
TRINITY_DN6761_c0_g4_i1	Control	Treatment	-3.08013	6.28012	3.43151e-25	1.13018e-22		TRINITY_DN1072_c0_g1_i12	Control	Treatment	-5.05575	5.95194	6.52803e-43	9.58559e-40
TRINITY_DN11327_c0_g1_i1	Control	Treatment	-1.86271	6.08087	5.57448e-25	1.81898e-22		TRINITY_DN5677_c0_g1_i6	Control	Treatment	-5.0498	1.36881	0.000258656	0.00228334
TRINITY_DN5496_c1_g1_i1	Control	Treatment	-2.23266	5.42749	5.87686e-25	1.90006e-22		TRINITY_DN8230_c0_g2_i1	Control	Treatment	-5.02839	7.47913	3.77848e-29	1.98742e-26
TRINITY_DN10329_c0_g2_i1	Control	Treatment	2.47741	7.51367	7.26849e-25	2.32863e-22		TRINITY_DN4133_c0_g5_i2	Control	Treatment	-5.02461	0.240834	1.02295e-05	0.00014507
TRINITY_DN3442_c0_g2_i9	Control	Treatment	-1.78174	5.10306	2.06091e-24	6.54311e-22		TRINITY_DN1859_c0_g1_i3	Control	Treatment	-4.99917	0.935467	2.28737e-05	0.000289129
TRINITY_DN459_c0_g2_i4	Control	Treatment	-2.07316	4.30434	2.09081e-24	6.57878e-22		TRINITY_DN2521_c0_g1_i10	Control	Treatment	-4.98115	-0.262485	3.30374e-05	0.000397362
TRINITY_DN7243_c0_g1_i1	Control	Treatment	-2.42288	4.48802	2.54086e-24	7.92411e-22		TRINITY_DN7460_c0_g1_i5	Control	Treatment	-4.96739	0.459254	2.3942e-07	5.28328e-06
TRINITY_DN3216_c0_g2_i3	Control	Treatment	-2.7674	4.96515	2.696e-24	8.3342e-22		TRINITY_DN459_c0_g1_i3	Control	Treatment	-4.96586	4.55109	5.246e-36	4.85758e-33
TRINITY_DN420_c0_g1_i10	Control	Treatment	-2.00256	7.65271	3.13968e-24	9.62134e-22		TRINITY_DN846_c0_g3_i2	Control	Treatment	-4.91833	1.19341	0.00016098	0.00153451
TRINITY_DN5932_c0_g1_i2	Control	Treatment	-10.8632	2.78766	4.01524e-24	1.21984e-21		TRINITY_DN7819_c0_g2_i1	Control	Treatment	-4.91321	-0.30943	2.2174e-05	0.000280789
TRINITY_DN1_c0_g1_i2	Control	Treatment	-2.08629	9.63637	4.16162e-24	1.2535e-21		TRINITY_DN737_c0_g1_i4	Control	Treatment	-4.88196	2.00391	0.000610017	0.0046938
TRINITY_DN1296_c0_g2_i2	Control	Treatment	-1.90609	6.66704	6.54952e-24	1.95603e-21		TRINITY_DN9132_c0_g2_i1	Control	Treatment	-4.86568	2.8985	2.23723e-37	2.31889e-34
TRINITY_DN3523_c0_g1_i3	Control	Treatment	-2.68381	8.19508	6.94258e-24	2.056e-21		TRINITY_DN9757_c0_g1_i1	Control	Treatment	-4.81891	4.15811	1.45257e-33	1.06646e-30
TRINITY_DN6933_c0_g2_i1	Control	Treatment	-2.52649	4.27555	7.22494e-24	2.11115e-21		TRINITY_DN10576_c0_g1_i4	Control	Treatment	-4.81596	0.0333158	0.000260796	0.0022971
TRINITY_DN7694_c0_g1_i1	Control	Treatment	-2.04054	6.23271	7.24863e-24	2.11115e-21		TRINITY_DN3675_c0_g1_i1	Control	Treatment	-4.80623	0.71275	0.000266547	0.00234015
TRINITY_DN5994_c0_g1_i9	Control	Treatment	2.18425	8.02443	1.10667e-23	3.19673e-21		TRINITY_DN1072_c0_g2_i2	Control	Treatment	-4.78749	5.53706	7.91555e-30	4.49922e-27
TRINITY_DN1718_c0_g2_i16	Control	Treatment	2.16683	4.79541	2.20849e-23	6.3276e-21		TRINITY_DN1496_c0_g2_i1	Control	Treatment	-4.78506	0.354913	4.81342e-05	0.000551641
TRINITY_DN10367_c0_g2_i1	Control	Treatment	-2.83852	7.7424	2.29073e-23	6.5103e-21		TRINITY_DN5375_c0_g2_i1	Control	Treatment	-4.7647	-0.464805	6.32349e-05	0.000697266
TRINITY_DN11040_c0_g1_i2	Control	Treatment	-2.34628	4.23276	2.64688e-23	7.4623e-21		TRINITY_DN9757_c0_g2_i2	Control	Treatment	-4.75898	4.1281	5.37571e-36	4.85758e-33
TRINITY_DN1380_c0_g3_i1	Control	Treatment	-3.30482	7.14151	2.82829e-23	7.91046e-21		TRINITY_DN578_c0_g1_i9	Control	Treatment	-4.75119	4.26534	1.75055e-13	1.28792e-11
TRINITY_DN1949_c0_g1_i17	Control	Treatment	-1.74001	5.24279	3.20155e-23	8.88392e-21		TRINITY_DN6733_c0_g1_i4	Control	Treatment	-4.71279	0.852098	0.00020031	0.00184456
TRINITY_DN13013_c0_g2_i1	Control	Treatment	-2.36744	5.44068	3.83694e-23	1.0535e-20		TRINITY_DN628_c0_g1_i14	Control	Treatment	-4.70158	4.97859	0.00405939	0.0220189
TRINITY_DN2368_c0_g1_i2	Control	Treatment	-2.03799	7.11269	3.85633e-23	1.0535e-20		TRINITY_DN151_c1_g2_i15	Control	Treatment	-4.68795	-0.11206	9.34901e-05	0.000970738
TRINITY_DN781_c0_g1_i15	Control	Treatment	10.5209	2.46197	3.97459e-23	1.07745e-20		TRINITY_DN4475_c1_g1_i3	Control	Treatment	-4.67394	-0.580016	0.000271283	0.002377
TRINITY_DN614_c1_g2_i7	Control	Treatment	-5.62809	5.82621	4.23444e-23	1.13702e-20		TRINITY_DN11219_c0_g1_i4	Control	Treatment	-4.66905	-0.0905067	5.40604e-05	0.00060879
TRINITY_DN1542_c1_g4_i1	Control	Treatment	-5.96611	2.97652	4.25885e-23	1.13702e-20		TRINITY_DN3675_c0_g2_i1	Control	Treatment	-4.66395	-0.119464	1.4482e-05	0.000194943
TRINITY_DN485_c0_g3_i3	Control	Treatment	2.11617	4.43558	5.92354e-23	1.56956e-20		TRINITY_DN1480_c0_g2_i3	Control	Treatment	-4.6502	1.28679	0.000559443	0.00437827
TRINITY_DN8532_c0_g1_i4	Control	Treatment	-2.40835	4.15881	5.99754e-23	1.57731e-20		TRINITY_DN10646_c0_g1_i1	Control	Treatment	-4.6258	0.414001	2.67982e-06	4.5089e-05
TRINITY_DN1_c0_g1_i1	Control	Treatment	-2.1894	10.2823	6.24026e-23	1.62898e-20		TRINITY_DN5677_c0_g2_i5	Control	Treatment	-4.62364	1.28071	0.000425231	0.00347732
TRINITY_DN2656_c0_g1_i2	Control	Treatment	2.02187	6.66588	7.97982e-23	2.06777e-20		TRINITY_DN1434_c1_g2_i8	Control	Treatment	-4.6208	1.56538	0.00155769	0.0101375
TRINITY_DN560_c0_g2_i8	Control	Treatment	-9.91864	1.86373	1.05803e-22	2.72162e-20		TRINITY_DN978_c2_g2_i3	Control	Treatment	-4.61676	0.567773	0.000906713	0.00651314
TRINITY_DN9240_c0_g2_i1	Control	Treatment	-6.19731	2.86542	1.08344e-22	2.76677e-20		TRINITY_DN3975_c1_g1_i5	Control	Treatment	-4.58022	1.19971	0.000888185	0.00641484
TRINITY_DN1411_c0_g1_i2	Control	Treatment	2.50879	5.9132	1.3427e-22	3.40418e-20		TRINITY_DN5375_c0_g3_i1	Control	Treatment	-4.57777	-0.614863	6.96712e-05	0.00075612
TRINITY_DN5496_c1_g2_i2	Control	Treatment	-2.19778	5.24773	1.38081e-22	3.4758e-20		TRINITY_DN1722_c0_g2_i7	Control	Treatment	-4.5677	2.58762	9.46548e-09	2.95197e-07
TRINITY_DN2400_c0_g1_i3	Control	Treatment	2.10492	5.56677	1.39906e-22	3.49676e-20		TRINITY_DN13456_c0_g1_i1	Control	Treatment	-4.56557	2.12932	9.82865e-15	9.09112e-13
TRINITY_DN1052_c1_g4_i1	Control	Treatment	-1.55601	5.61716	1.41629e-22	3.5149e-20		TRINITY_DN614_c1_g2_i13	Control	Treatment	-4.55434	3.35926	3.57798e-07	7.56852e-06
TRINITY_DN4393_c0_g2_i3	Control	Treatment	-2.10399	7.13178	1.77125e-22	4.36507e-20		TRINITY_DN2835_c0_g1_i7	Control	Treatment	-4.55259	0.507102	0.00598566	0.0298867
TRINITY_DN35190_c0_g1_i1	Control	Treatment	-2.65713	6.37479	2.31149e-22	5.65689e-20		TRINITY_DN2312_c0_g1_i7	Control	Treatment	-4.52548	-0.284126	0.00177394	0.011262
TRINITY_DN420_c0_g1_i23	Control	Treatment	-1.87852	7.40498	2.4843e-22	6.03788e-20		TRINITY_DN7819_c0_g2_i4	Control	Treatment	-4.50735	5.2019	3.1538e-68	5.55715e-64
TRINITY_DN40679_c0_g1_i1	Control	Treatment	-2.18415	4.80976	2.64873e-22	6.39343e-20		TRINITY_DN187_c0_g2_i1	Control	Treatment	-4.49354	3.94504	8.70012e-29	4.14326e-26
TRINITY_DN7764_c0_g1_i3	Control	Treatment	1.81845	5.59481	2.72909e-22	6.54257e-20		TRINITY_DN1062_c0_g1_i2	Control	Treatment	-4.46088	1.30969	0.00221857	0.0135005
TRINITY_DN276_c0_g2_i1	Control	Treatment	3.71471	2.84074	2.86046e-22	6.81117e-20		TRINITY_DN1072_c0_g1_i4	Control	Treatment	-4.44841	2.56614	0.0024349	0.0145979
TRINITY_DN10367_c0_g1_i1	Control	Treatment	-2.83979	7.41524	3.25909e-22	7.70829e-20		TRINITY_DN6908_c0_g1_i1	Control	Treatment	-4.43557	2.03238	1.01911e-07	2.46495e-06
TRINITY_DN6315_c0_g1_i10	Control	Treatment	-1.95485	4.94163	4.37001e-22	1.02669e-19		TRINITY_DN1666_c0_g2_i7	Control	Treatment	-4.42147	4.27383	1.16986e-11	6.49244e-10
TRINITY_DN3853_c0_g1_i2	Control	Treatment	-2.2387	5.46126	5.10054e-22	1.19038e-19		TRINITY_DN6626_c1_g2_i1	Control	Treatment	-4.40351	2.78074	6.59481e-20	1.18575e-17
TRINITY_DN755_c0_g1_i1	Control	Treatment	-1.98561	4.8838	5.28257e-22	1.22476e-19		TRINITY_DN3223_c0_g1_i4	Control	Treatment	-4.38945	-0.306331	0.00328945	0.0185843
TRINITY_DN846_c1_g7_i1	Control	Treatment	-2.24275	4.15738	5.48703e-22	1.26385e-19		TRINITY_DN5126_c2_g3_i1	Control	Treatment	-4.33888	2.80534	1.23579e-05	0.00017072
TRINITY_DN1_c0_g2_i1	Control	Treatment	-2.14488	11.0176	5.96364e-22	1.3647e-19		TRINITY_DN3864_c0_g1_i4	Control	Treatment	-4.3321	0.0226571	0.00229374	0.0138913
TRINITY_DN17222_c0_g2_i4	Control	Treatment	-1.8366	4.7187	6.28833e-22	1.42972e-19		TRINITY_DN1816_c1_g1_i1	Control	Treatment	-4.3178	0.0295688	0.00676106	0.0329279
TRINITY_DN1154_c0_g1_i4	Control	Treatment	1.99695	7.28445	6.5205e-22	1.47301e-19		TRINITY_DN5677_c0_g2_i4	Control	Treatment	-4.31413	1.5422	5.73149e-05	0.000640405
TRINITY_DN22681_c3_g2_i1	Control	Treatment	-3.31959	5.33186	7.36717e-22	1.65367e-19		TRINITY_DN3523_c0_g1_i2	Control	Treatment	-4.31154	4.40033	0.000482428	0.00387494
TRINITY_DN7281_c0_g2_i4	Control	Treatment	2.20635	7.10716	8.11088e-22	1.80908e-19		TRINITY_DN2050_c0_g1_i5	Control	Treatment	-4.30797	0.644892	0.00134943	0.00899983
TRINITY_DN1430_c0_g2_i4	Control	Treatment	3.59959	3.56244	1.05037e-21	2.32806e-19		TRINITY_DN5408_c0_g2_i2	Control	Treatment	-4.30669	0.38952	0.000334052	0.00283261
TRINITY_DN11728_c0_g2_i2	Control	Treatment	-2.24649	5.95474	1.06984e-21	2.35639e-19		TRINITY_DN12578_c0_g1_i1	Control	Treatment	-4.29514	2.77761	1.34188e-14	1.20024e-12
TRINITY_DN13029_c0_g1_i1	Control	Treatment	-2.95778	3.86286	1.20549e-21	2.63868e-19		TRINITY_DN10522_c0_g1_i2	Control	Treatment	-4.28919	1.85714	6.12261e-14	4.87059e-12
TRINITY_DN7351_c0_g1_i2	Control	Treatment	-1.83725	4.7123	1.30743e-21	2.84415e-19		TRINITY_DN998_c0_g1_i22	Control	Treatment	-4.2884	4.13159	0.000348848	0.00293687
TRINITY_DN3442_c0_g1_i2	Control	Treatment	-2.08406	6.73888	1.4407e-21	3.11483e-19		TRINITY_DN2302_c0_g1_i3	Control	Treatment	-4.28381	1.53884	1.23396e-05	0.000170533
TRINITY_DN1052_c3_g1_i1	Control	Treatment	-2.55187	4.01972	1.6646e-21	3.57696e-19		TRINITY_DN2337_c0_g1_i2	Control	Treatment	-4.28075	-0.0552337	0.000662213	0.00503062
TRINITY_DN1695_c0_g4_i4	Control	Treatment	-1.54244	5.95781	1.91405e-21	4.07359e-19		TRINITY_DN1072_c0_g2_i8	Control	Treatment	-4.25868	5.48911	2.61054e-31	1.73581e-28
TRINITY_DN781_c0_g2_i11	Control	Treatment	2.80515	3.37647	1.91883e-21	4.07359e-19		TRINITY_DN47101_c0_g1_i1	Control	Treatment	-4.25643	2.19524	8.73777e-12	4.91113e-10
TRINITY_DN7819_c0_g2_i5	Control	Treatment	-3.72749	3.14323	2.17902e-21	4.58618e-19		TRINITY_DN597_c0_g1_i24	Control	Treatment	-4.24327	0.430587	0.00177487	0.0112638
TRINITY_DN2502_c0_g3_i1	Control	Treatment	3.14176	5.915	2.18631e-21	4.58618e-19		TRINITY_DN29328_c0_g1_i1	Control	Treatment	-4.23508	0.697838	1.6239e-05	0.000215304
TRINITY_DN737_c0_g1_i11	Control	Treatment	-2.85619	4.41313	2.33204e-21	4.85081e-19		TRINITY_DN2177_c0_g2_i4	Control	Treatment	-4.23034	0.190766	0.0012085	0.00824884
TRINITY_DN5039_c1_g3_i2	Control	Treatment	-1.96492	5.4728	2.34e-21	4.85081e-19		TRINITY_DN1434_c1_g2_i10	Control	Treatment	-4.21152	1.23866	0.000298197	0.00257504
TRINITY_DN11040_c0_g2_i1	Control	Treatment	-2.35256	3.98104	2.71482e-21	5.59492e-19		TRINITY_DN6365_c0_g2_i3	Control	Treatment	-4.1882	-0.103414	0.0117427	0.0507861
TRINITY_DN2218_c0_g2_i2	Control	Treatment	-1.98432	7.23987	2.75017e-21	5.63482e-19		TRINITY_DN1480_c0_g2_i5	Control	Treatment	-4.1869	0.203704	0.000976817	0.00693194
TRINITY_DN9994_c0_g2_i1	Control	Treatment	-2.88792	4.3988	3.74163e-21	7.62189e-19		TRINITY_DN6047_c0_g1_i2	Control	Treatment	-4.16165	0.32155	0.00196019	0.012194
TRINITY_DN737_c0_g2_i21	Control	Treatment	-1.76193	4.99704	5.97759e-21	1.21067e-18		TRINITY_DN1722_c0_g1_i3	Control	Treatment	-4.14133	2.6983	2.75023e-05	0.000337876
TRINITY_DN1707_c0_g5_i2	Control	Treatment	-1.7713	5.14522	6.28828e-21	1.26632e-18		TRINITY_DN614_c1_g1_i8	Control	Treatment	-4.12683	3.83209	9.49108e-08	2.31924e-06
TRINITY_DN7348_c0_g2_i1	Control	Treatment	-1.83802	6.45251	7.35222e-21	1.47216e-18		TRINITY_DN1884_c0_g1_i12	Control	Treatment	-4.11435	4.94639	6.12425e-12	3.55104e-10
TRINITY_DN3126_c3_g1_i1	Control	Treatment	-1.74191	5.82802	7.98363e-21	1.58955e-18		TRINITY_DN9298_c0_g1_i2	Control	Treatment	-4.10405	0.498968	0.00551592	0.0281434
TRINITY_DN258_c5_g1_i1	Control	Treatment	-3.21883	5.53426	8.4603e-21	1.675e-18		TRINITY_DN9762_c0_g1_i1	Control	Treatment	-4.07842	4.15158	4.1663e-37	4.07846e-34
TRINITY_DN7052_c0_g2_i1	Control	Treatment	-1.70863	6.81842	9.84155e-21	1.93758e-18		TRINITY_DN6078_c0_g1_i2	Control	Treatment	-4.06123	0.896796	0.00112376	0.00776367
TRINITY_DN5382_c0_g1_i4	Control	Treatment	-2.27223	6.74563	1.47275e-20	2.88077e-18		TRINITY_DN5392_c0_g2_i3	Control	Treatment	-4.05675	2.43485	1.20498e-14	1.08606e-12
TRINITY_DN1812_c2_g1_i3	Control	Treatment	-3.79899	2.97065	1.47958e-20	2.88077e-18		TRINITY_DN208_c0_g1_i10	Control	Treatment	-4.05409	0.805411	2.23535e-06	3.84836e-05
TRINITY_DN9651_c0_g1_i1	Control	Treatment	-2.26907	4.9401	1.51196e-20	2.92764e-18		TRINITY_DN12240_c0_g1_i1	Control	Treatment	-4.04783	1.44153	1.24208e-06	2.29053e-05
TRINITY_DN8982_c0_g2_i2	Control	Treatment	-1.94705	5.29113	1.79973e-20	3.46581e-18		TRINITY_DN50802_c0_g1_i1	Control	Treatment	-4.04772	1.30644	3.31639e-05	0.000398611
TRINITY_DN4144_c0_g2_i2	Control	Treatment	-1.9307	4.95861	2.28965e-20	4.38531e-18		TRINITY_DN2594_c0_g1_i5	Control	Treatment	-4.03113	0.370106	1.10205e-05	0.000155225
TRINITY_DN8596_c0_g1_i1	Control	Treatment	2.04188	4.13882	2.51319e-20	4.78742e-18		TRINITY_DN1857_c0_g1_i9	Control	Treatment	-4.02059	-0.139855	0.00105573	0.00737904
TRINITY_DN3442_c0_g2_i6	Control	Treatment	-2.21645	6.32756	2.81472e-20	5.33299e-18		TRINITY_DN6986_c0_g2_i2	Control	Treatment	-4.01325	3.00321	2.42266e-18	3.51346e-16
TRINITY_DN525_c0_g3_i1	Control	Treatment	-3.44081	4.81551	2.96991e-20	5.59693e-18		TRINITY_DN3110_c0_g3_i2	Control	Treatment	-4.00798	7.2823	9.07193e-09	2.83989e-07
TRINITY_DN3504_c0_g2_i1	Control	Treatment	-2.29293	7.67757	3.44531e-20	6.45831e-18		TRINITY_DN1884_c0_g1_i2	Control	Treatment	-4.00488	2.7931	8.26563e-05	0.000875005
TRINITY_DN7333_c0_g1_i1	Control	Treatment	-2.28296	3.53492	3.52465e-20	6.54285e-18		TRINITY_DN2826_c0_g3_i2	Control	Treatment	-4.00314	7.5697	2.88825e-08	7.98312e-07
TRINITY_DN1154_c0_g2_i6	Control	Treatment	1.98825	6.82097	3.52754e-20	6.54285e-18		TRINITY_DN441_c0_g1_i21	Control	Treatment	-3.99691	5.0372	0.00167431	0.0107594
TRINITY_DN9909_c0_g1_i2	Control	Treatment	1.44737	6.22171	4.05072e-20	7.4739e-18		TRINITY_DN1698_c0_g1_i13	Control	Treatment	-3.99639	-0.272778	0.00310075	0.0177767
TRINITY_DN15359_c0_g1_i1	Control	Treatment	-2.25218	3.97562	4.34444e-20	7.97409e-18		TRINITY_DN50457_c0_g1_i1	Control	Treatment	-3.99347	4.7845	9.92802e-12	5.55355e-10
TRINITY_DN2022_c2_g1_i2	Control	Treatment	-1.61759	5.80033	4.3962e-20	8.02728e-18		TRINITY_DN8568_c0_g1_i1	Control	Treatment	-3.99223	0.0384645	0.00174624	0.0111182
TRINITY_DN5677_c0_g2_i1	Control	Treatment	-2.53068	5.26223	4.46834e-20	8.11695e-18		TRINITY_DN9949_c0_g2_i1	Control	Treatment	-3.98639	4.00199	8.62487e-08	2.12985e-06
TRINITY_DN6798_c0_g1_i1	Control	Treatment	-2.13735	5.22834	4.51713e-20	8.1635e-18		TRINITY_DN3532_c0_g2_i3	Control	Treatment	-3.98237	0.157967	0.00393489	0.0214459
TRINITY_DN6626_c1_g2_i1	Control	Treatment	-4.40351	2.78074	6.59481e-20	1.18575e-17		TRINITY_DN779_c0_g1_i2	Control	Treatment	-3.97959	6.08866	3.47049e-65	4.07679e-61
TRINITY_DN22645_c0_g2_i1	Control	Treatment	-2.73827	3.0556	1.01383e-19	1.81362e-17		TRINITY_DN779_c0_g1_i1	Control	Treatment	-3.96939	7.65718	3.91981e-44	6.89773e-41
TRINITY_DN7437_c0_g2_i8	Control	Treatment	-1.50378	5.5102	1.04512e-19	1.86015e-17		TRINITY_DN22703_c0_g2_i1	Control	Treatment	-3.95657	2.92511	0.00202648	0.012529
TRINITY_DN7437_c0_g1_i1	Control	Treatment	-1.45515	5.02912	1.09883e-19	1.94592e-17		TRINITY_DN4438_c0_g2_i4	Control	Treatment	-3.95217	-0.312839	0.00186982	0.0117354
TRINITY_DN1062_c0_g1_i4	Control	Treatment	-2.86003	4.22214	1.22353e-19	2.15592e-17		TRINITY_DN459_c0_g1_i6	Control	Treatment	-3.94836	8.25339	4.84554e-32	3.34827e-29
TRINITY_DN10546_c0_g1_i1	Control	Treatment	-1.81897	8.32054	1.45195e-19	2.54568e-17		TRINITY_DN17657_c0_g1_i1	Control	Treatment	-3.93618	3.75367	6.59004e-44	1.05563e-40
TRINITY_DN2151_c0_g1_i2	Control	Treatment	3.22247	3.86261	1.85981e-19	3.24463e-17		TRINITY_DN5392_c0_g2_i2	Control	Treatment	-3.93274	0.816916	2.90555e-05	0.00035492
TRINITY_DN8419_c0_g1_i1	Control	Treatment	-1.78597	4.89882	1.92207e-19	3.33674e-17		TRINITY_DN6626_c1_g1_i1	Control	Treatment	-3.93076	2.83649	5.63634e-15	5.43846e-13
TRINITY_DN638_c0_g2_i2	Control	Treatment	-2.8308	10.5939	1.96117e-19	3.38792e-17		TRINITY_DN4567_c3_g1_i2	Control	Treatment	-3.92993	2.3752	2.26515e-14	1.92816e-12
TRINITY_DN2909_c0_g3_i7	Control	Treatment	-10.7087	2.63442	2.05201e-19	3.52755e-17		TRINITY_DN578_c0_g1_i3	Control	Treatment	-3.91363	2.15837	2.79013e-11	1.44386e-09
TRINITY_DN3941_c0_g1_i1	Control	Treatment	-3.66346	3.77434	2.23628e-19	3.82567e-17		TRINITY_DN3418_c0_g2_i1	Control	Treatment	-3.91322	-0.352824	0.00388601	0.0212156
TRINITY_DN9126_c0_g1_i2	Control	Treatment	-1.97856	4.8578	2.29754e-19	3.91147e-17		TRINITY_DN1853_c0_g3_i2	Control	Treatment	-3.91	2.26215	2.07109e-15	2.12791e-13
TRINITY_DN6092_c0_g2_i2	Control	Treatment	-2.09793	4.79289	2.58217e-19	4.37491e-17		TRINITY_DN1870_c0_g2_i4	Control	Treatment	-3.9038	0.430516	0.000910217	0.00653165
TRINITY_DN638_c0_g3_i2	Control	Treatment	-2.22015	10.9103	2.62441e-19	4.42521e-17		TRINITY_DN7565_c0_g1_i3	Control	Treatment	-3.90289	0.101939	0.00780404	0.0368689
TRINITY_DN10418_c0_g2_i2	Control	Treatment	2.1428	5.2972	2.79309e-19	4.6872e-17		TRINITY_DN5273_c0_g1_i1	Control	Treatment	-3.89954	0.0304533	4.7787e-05	0.000548197
TRINITY_DN6533_c0_g2_i2	Control	Treatment	-2.25124	6.01372	2.96743e-19	4.95616e-17		TRINITY_DN6047_c0_g1_i1	Control	Treatment	-3.87635	0.410271	0.000558817	0.00437434
TRINITY_DN3067_c0_g2_i7	Control	Treatment	-2.34705	3.52116	2.99782e-19	4.98331e-17		TRINITY_DN6097_c1_g1_i1	Control	Treatment	-3.86789	1.36371	1.92228e-05	0.000248507
TRINITY_DN813_c0_g1_i2	Control	Treatment	1.7042	4.68772	3.27849e-19	5.41935e-17		TRINITY_DN147_c0_g1_i2	Control	Treatment	-3.84756	3.43625	1.46855e-14	1.3036e-12
TRINITY_DN1690_c0_g2_i1	Control	Treatment	3.33869	3.6682	3.29089e-19	5.41935e-17		TRINITY_DN3917_c0_g1_i1	Control	Treatment	-3.84635	1.78198	5.28431e-05	0.000596872
TRINITY_DN6225_c0_g2_i1	Control	Treatment	-1.68529	4.92424	3.57454e-19	5.85909e-17		TRINITY_DN108_c0_g1_i1	Control	Treatment	-3.81979	3.60374	6.01758e-29	2.95327e-26
TRINITY_DN46_c1_g1_i6	Control	Treatment	1.69338	5.76297	3.69329e-19	6.02571e-17		TRINITY_DN1072_c0_g2_i4	Control	Treatment	-3.80992	0.657988	0.000315373	0.0026989
TRINITY_DN7764_c0_g2_i2	Control	Treatment	1.94124	5.03872	4.12361e-19	6.69679e-17		TRINITY_DN683_c0_g1_i7	Control	Treatment	-3.80876	0.311034	0.000428987	0.00350439
TRINITY_DN7262_c0_g2_i4	Control	Treatment	2.30205	5.31543	4.47428e-19	7.23294e-17		TRINITY_DN1072_c0_g1_i2	Control	Treatment	-3.80809	4.79216	1.32642e-15	1.3912e-13
TRINITY_DN10418_c0_g1_i1	Control	Treatment	2.18964	5.53865	4.78842e-19	7.70543e-17		TRINITY_DN13546_c0_g1_i1	Control	Treatment	-3.80407	4.00934	5.15997e-09	1.70905e-07
TRINITY_DN2096_c0_g2_i2	Control	Treatment	2.59279	3.32607	5.59978e-19	8.97008e-17		TRINITY_DN1978_c0_g1_i5	Control	Treatment	-3.80405	-0.581887	0.00239447	0.0144073
TRINITY_DN2502_c0_g2_i3	Control	Treatment	3.08189	6.59342	5.64651e-19	9.00401e-17		TRINITY_DN5375_c0_g1_i1	Control	Treatment	-3.80343	0.282663	0.000115538	0.00115845
TRINITY_DN24908_c0_g2_i3	Control	Treatment	2.10163	4.32914	6.07647e-19	9.64598e-17		TRINITY_DN1812_c2_g1_i3	Control	Treatment	-3.79899	2.97065	1.47958e-20	2.88077e-18
TRINITY_DN6533_c0_g1_i2	Control	Treatment	-2.29579	6.23782	6.21475e-19	9.78352e-17		TRINITY_DN1884_c0_g3_i1	Control	Treatment	-3.79743	5.22429	6.59912e-30	3.81245e-27
TRINITY_DN86_c0_g3_i2	Control	Treatment	-1.91773	5.18914	6.21863e-19	9.78352e-17		TRINITY_DN18419_c0_g1_i1	Control	Treatment	-3.79571	1.46344	5.13109e-06	7.99756e-05
TRINITY_DN4062_c0_g1_i1	Control	Treatment	-2.52968	8.54144	7.01973e-19	1.09948e-16		TRINITY_DN11092_c0_g1_i1	Control	Treatment	-3.78634	0.791762	8.59662e-06	0.000124929
TRINITY_DN377_c0_g2_i1	Control	Treatment	-1.87251	4.56961	7.33764e-19	1.14418e-16		TRINITY_DN3491_c0_g1_i18	Control	Treatment	-3.78162	2.66791	0.000720458	0.00539517
TRINITY_DN4015_c0_g2_i2	Control	Treatment	1.51046	7.71645	7.49814e-19	1.16406e-16		TRINITY_DN344_c0_g2_i1	Control	Treatment	-3.77764	3.87169	1.03979e-33	7.79641e-31
TRINITY_DN11928_c0_g1_i1	Control	Treatment	1.71362	8.99596	7.74704e-19	1.19743e-16		TRINITY_DN7777_c0_g1_i5	Control	Treatment	-3.77709	1.68358	3.26317e-10	1.38218e-08
TRINITY_DN5198_c0_g1_i8	Control	Treatment	-3.0058	4.96772	7.84191e-19	1.2068e-16		TRINITY_DN7770_c0_g2_i23	Control	Treatment	-3.77573	2.03453	0.00140522	0.00929977
TRINITY_DN7281_c0_g1_i2	Control	Treatment	2.17301	7.0747	8.77093e-19	1.3439e-16		TRINITY_DN2594_c0_g2_i9	Control	Treatment	-3.7753	0.177535	0.00852202	0.0394437
TRINITY_DN2761_c0_g2_i1	Control	Treatment	1.97379	6.688	1.10418e-18	1.68453e-16		TRINITY_DN22681_c2_g1_i1	Control	Treatment	-3.77338	2.42169	1.34986e-10	6.17799e-09
TRINITY_DN112_c0_g3_i1	Control	Treatment	-2.54923	3.2675	1.26001e-18	1.91396e-16		TRINITY_DN597_c0_g2_i29	Control	Treatment	-3.76478	1.35577	0.000159862	0.00152515
TRINITY_DN1690_c0_g1_i1	Control	Treatment	3.71883	3.32977	1.41349e-18	2.13789e-16		TRINITY_DN11086_c1_g1_i1	Control	Treatment	-3.76342	4.98046	3.55924e-27	1.44174e-24
TRINITY_DN7770_c0_g1_i4	Control	Treatment	-1.9681	4.89582	1.44189e-18	2.17152e-16		TRINITY_DN4888_c0_g1_i3	Control	Treatment	-3.76076	-0.0213176	0.000165033	0.00156763
TRINITY_DN638_c0_g1_i2	Control	Treatment	-2.263	10.4439	1.45698e-18	2.18491e-16		TRINITY_DN951_c0_g1_i2	Control	Treatment	-3.75889	1.84097	4.22135e-11	2.12791e-09
TRINITY_DN1695_c0_g1_i5	Control	Treatment	-1.74722	5.72614	1.63975e-18	2.44858e-16		TRINITY_DN441_c0_g1_i12	Control	Treatment	-3.74614	6.43371	1.01298e-07	2.45182e-06
TRINITY_DN16208_c0_g1_i1	Control	Treatment	-3.27833	4.16151	1.79021e-18	2.66198e-16		TRINITY_DN10743_c0_g1_i2	Control	Treatment	-3.74517	2.2651	6.36606e-17	7.89952e-15
TRINITY_DN15367_c0_g1_i1	Control	Treatment	-2.52964	4.9252	2.01579e-18	2.98481e-16		TRINITY_DN18333_c0_g1_i1	Control	Treatment	-3.74107	2.18545	0.00189837	0.0118871
TRINITY_DN2491_c0_g4_i1	Control	Treatment	-1.60006	6.44182	2.14061e-18	3.15353e-16		TRINITY_DN7819_c0_g2_i5	Control	Treatment	-3.72749	3.14323	2.17902e-21	4.58618e-19
TRINITY_DN18282_c0_g2_i1	Control	Treatment	-1.85006	5.82998	2.14763e-18	3.15353e-16		TRINITY_DN3703_c2_g1_i2	Control	Treatment	-3.72432	-0.083872	3.55517e-05	0.000423842
TRINITY_DN17156_c0_g1_i1	Control	Treatment	-2.40452	4.25685	2.21232e-18	3.23503e-16		TRINITY_DN1853_c0_g4_i1	Control	Treatment	-3.71034	0.512117	2.17722e-05	0.000276795
TRINITY_DN1_c0_g1_i7	Control	Treatment	-2.67216	11.5457	2.30689e-18	3.35939e-16		TRINITY_DN9334_c0_g2_i4	Control	Treatment	-3.68659	2.08519	3.58384e-10	1.50355e-08
TRINITY_DN6986_c0_g2_i2	Control	Treatment	-4.01325	3.00321	2.42266e-18	3.51346e-16		TRINITY_DN3691_c1_g4_i1	Control	Treatment	-3.68577	4.91274	4.40769e-15	4.38789e-13
TRINITY_DN2656_c0_g2_i3	Control	Treatment	1.97738	6.9227	2.50173e-18	3.61326e-16		TRINITY_DN3160_c0_g1_i2	Control	Treatment	-3.6777	3.30913	0.00345132	0.0192816
TRINITY_DN2167_c0_g1_i8	Control	Treatment	2.08723	4.48914	2.84226e-18	4.08833e-16		TRINITY_DN10764_c0_g2_i1	Control	Treatment	-3.67455	0.137881	0.0016297	0.0105245
TRINITY_DN17608_c0_g1_i4	Control	Treatment	-1.44178	6.80559	3.10561e-18	4.44897e-16		TRINITY_DN8696_c0_g1_i1	Control	Treatment	-3.66537	6.13057	2.20523e-11	1.15647e-09
TRINITY_DN270_c1_g1_i1	Control	Treatment	-1.52415	6.09073	3.25554e-18	4.64488e-16		TRINITY_DN3941_c0_g1_i1	Control	Treatment	-3.66346	3.77434	2.23628e-19	3.82567e-17
TRINITY_DN1296_c0_g2_i1	Control	Treatment	-3.52562	2.88536	3.29923e-18	4.68823e-16		TRINITY_DN459_c0_g1_i2	Control	Treatment	-3.65698	3.98319	3.10572e-17	3.96553e-15
TRINITY_DN13022_c0_g1_i1	Control	Treatment	-2.20628	4.00751	3.32461e-18	4.70533e-16		TRINITY_DN11728_c0_g2_i1	Control	Treatment	-3.64528	-0.618932	0.000840201	0.00613542
TRINITY_DN3508_c0_g1_i1	Control	Treatment	2.14878	4.99564	3.5946e-18	5.06709e-16		TRINITY_DN64_c0_g2_i3	Control	Treatment	-3.64314	5.01775	1.41285e-28	6.46626e-26
TRINITY_DN37489_c0_g1_i1	Control	Treatment	-2.62092	4.01723	3.87458e-18	5.44e-16		TRINITY_DN1409_c1_g4_i3	Control	Treatment	-3.63114	10.4123	2.80077e-41	3.65562e-38
TRINITY_DN1561_c0_g2_i4	Control	Treatment	-1.73638	6.95482	4.62286e-18	6.46484e-16		TRINITY_DN7978_c0_g2_i1	Control	Treatment	-3.63088	3.25008	1.85169e-12	1.16528e-10
TRINITY_DN18069_c0_g1_i1	Control	Treatment	-1.80413	5.1314	4.69027e-18	6.53319e-16		TRINITY_DN3817_c0_g2_i1	Control	Treatment	-3.62881	5.83989	7.28791e-09	2.33485e-07
TRINITY_DN7017_c0_g1_i8	Control	Treatment	-1.72449	6.07917	4.82675e-18	6.69683e-16		TRINITY_DN1008_c0_g1_i5	Control	Treatment	-3.62461	0.0775138	0.0110158	0.0482666
TRINITY_DN1146_c0_g1_i4	Control	Treatment	10.4746	2.4161	5.86562e-18	8.10629e-16		TRINITY_DN1543_c0_g2_i5	Control	Treatment	-3.61099	-0.092949	0.0104434	0.046317
TRINITY_DN11928_c0_g2_i6	Control	Treatment	2.31968	3.87698	6.10337e-18	8.40191e-16		TRINITY_DN1409_c1_g1_i3	Control	Treatment	-3.60567	9.72432	1.15799e-41	1.56957e-38
TRINITY_DN8885_c1_g1_i3	Control	Treatment	-1.57524	4.73303	6.30143e-18	8.64081e-16		TRINITY_DN560_c0_g1_i5	Control	Treatment	-3.59719	0.979994	0.000183459	0.00171241
TRINITY_DN4377_c2_g1_i1	Control	Treatment	-2.50479	7.26654	6.44067e-18	8.7975e-16		TRINITY_DN44677_c0_g1_i1	Control	Treatment	-3.59378	-0.449957	0.00048149	0.0038696
TRINITY_DN5444_c0_g1_i4	Control	Treatment	-2.00037	7.85091	7.17269e-18	9.75957e-16		TRINITY_DN642_c2_g1_i9	Control	Treatment	-3.59174	2.61588	9.31073e-16	1.0096e-13
TRINITY_DN1949_c0_g1_i3	Control	Treatment	-1.58444	4.92759	8.38645e-18	1.13672e-15		TRINITY_DN12654_c0_g1_i1	Control	Treatment	-3.58957	2.88688	1.61568e-08	4.77669e-07
TRINITY_DN6315_c0_g2_i5	Control	Treatment	-1.87037	5.90479	8.50428e-18	1.14827e-15		TRINITY_DN1434_c1_g2_i9	Control	Treatment	-3.58504	2.04239	5.87017e-07	1.1754e-05
TRINITY_DN3267_c0_g1_i1	Control	Treatment	-1.4352	5.69244	9.00302e-18	1.21097e-15		TRINITY_DN18648_c0_g1_i1	Control	Treatment	-3.56422	2.78728	1.12269e-12	7.34041e-11
TRINITY_DN11470_c0_g3_i1	Control	Treatment	-1.7819	6.1764	1.12845e-17	1.51208e-15		TRINITY_DN124_c0_g4_i1	Control	Treatment	-3.56007	2.45795	0.000868597	0.00630359
TRINITY_DN12605_c0_g1_i1	Control	Treatment	-2.76039	6.13329	1.1466e-17	1.53058e-15		TRINITY_DN332_c0_g1_i5	Control	Treatment	-3.55522	-0.0520108	0.000175162	0.00164962
TRINITY_DN3911_c0_g1_i1	Control	Treatment	2.19779	3.80381	1.35744e-17	1.80519e-15		TRINITY_DN1034_c0_g2_i2	Control	Treatment	-3.54835	3.09311	0.00154611	0.0100752
TRINITY_DN7181_c0_g2_i1	Control	Treatment	1.71368	4.2924	1.55291e-17	2.05738e-15		TRINITY_DN10242_c0_g1_i1	Control	Treatment	-3.53788	3.72598	6.11544e-15	5.85636e-13
TRINITY_DN48255_c0_g1_i1	Control	Treatment	2.82243	3.10266	1.73526e-17	2.29035e-15		TRINITY_DN517_c0_g3_i1	Control	Treatment	-3.5364	3.87212	2.137e-30	1.27644e-27
TRINITY_DN637_c0_g2_i6	Control	Treatment	1.72168	4.42293	1.81369e-17	2.38493e-15		TRINITY_DN10242_c0_g2_i2	Control	Treatment	-3.52679	3.1883	1.65221e-11	8.93028e-10
TRINITY_DN16036_c0_g1_i3	Control	Treatment	-1.729	5.93132	1.92189e-17	2.51137e-15		TRINITY_DN1296_c0_g2_i1	Control	Treatment	-3.52562	2.88536	3.29923e-18	4.68823e-16
TRINITY_DN1090_c0_g1_i3	Control	Treatment	9.49336	1.46921	1.92409e-17	2.51137e-15		TRINITY_DN32941_c0_g1_i1	Control	Treatment	-3.5	0.0645618	3.51237e-05	0.000419449
TRINITY_DN18282_c0_g1_i1	Control	Treatment	-1.59867	6.16103	2.59664e-17	3.37668e-15		TRINITY_DN13996_c0_g1_i2	Control	Treatment	-3.49966	3.94722	6.88553e-28	2.92353e-25
TRINITY_DN391_c1_g1_i6	Control	Treatment	1.53425	4.45908	2.6076e-17	3.37847e-15		TRINITY_DN873_c1_g4_i1	Control	Treatment	-3.4965	4.48356	8.69803e-59	4.37896e-55
TRINITY_DN3874_c0_g2_i9	Control	Treatment	-1.46747	7.22902	2.75473e-17	3.55603e-15		TRINITY_DN2979_c0_g1_i5	Control	Treatment	-3.49366	-0.4583	0.00998267	0.0447297
TRINITY_DN2385_c0_g1_i1	Control	Treatment	1.5512	7.34915	2.89759e-17	3.71651e-15		TRINITY_DN18648_c0_g2_i1	Control	Treatment	-3.47653	3.10328	1.18989e-16	1.43606e-14
TRINITY_DN421_c0_g5_i2	Control	Treatment	1.72598	6.45183	2.90014e-17	3.71651e-15		TRINITY_DN3762_c0_g2_i2	Control	Treatment	-3.46683	2.14535	1.12197e-09	4.25879e-08
TRINITY_DN459_c0_g1_i2	Control	Treatment	-3.65698	3.98319	3.10572e-17	3.96553e-15		TRINITY_DN4830_c0_g2_i3	Control	Treatment	-3.46197	0.0365892	0.000186602	0.00173602
TRINITY_DN6350_c0_g1_i2	Control	Treatment	-2.72367	3.57905	3.49515e-17	4.43293e-15		TRINITY_DN568_c0_g4_i3	Control	Treatment	-3.4607	3.39663	3.90413e-06	6.28531e-05
TRINITY_DN2502_c0_g3_i2	Control	Treatment	3.03823	5.40176	3.49694e-17	4.43293e-15		TRINITY_DN3290_c0_g1_i1	Control	Treatment	-3.4564	-0.241237	0.00313698	0.0179261
TRINITY_DN7262_c0_g1_i3	Control	Treatment	2.16293	4.92111	3.70522e-17	4.68013e-15		TRINITY_DN9169_c0_g2_i1	Control	Treatment	-3.45499	0.192408	9.29933e-06	0.000133762
TRINITY_DN8982_c0_g1_i1	Control	Treatment	-1.86125	5.62608	3.93632e-17	4.95428e-15		TRINITY_DN2541_c0_g2_i2	Control	Treatment	-3.44642	1.73354	1.45585e-05	0.000195748
TRINITY_DN3874_c0_g1_i1	Control	Treatment	-1.38184	7.53011	4.85865e-17	6.09337e-15		TRINITY_DN12771_c0_g2_i1	Control	Treatment	-3.44438	0.762464	4.72906e-05	0.000543564
TRINITY_DN6725_c0_g1_i1	Control	Treatment	2.23096	6.20658	5.06695e-17	6.33207e-15		TRINITY_DN525_c0_g3_i1	Control	Treatment	-3.44081	4.81551	2.96991e-20	5.59693e-18
TRINITY_DN7606_c0_g1_i1	Control	Treatment	-1.57073	7.08589	5.15641e-17	6.4211e-15		TRINITY_DN873_c1_g1_i1	Control	Treatment	-3.43723	5.91907	7.2369e-53	1.82168e-49
TRINITY_DN10743_c0_g1_i2	Control	Treatment	-3.74517	2.2651	6.36606e-17	7.89952e-15		TRINITY_DN614_c1_g2_i8	Control	Treatment	-3.4322	1.7501	0.000118395	0.00118097
TRINITY_DN982_c0_g4_i2	Control	Treatment	1.60113	4.69763	6.42321e-17	7.94247e-15		TRINITY_DN7351_c0_g1_i3	Control	Treatment	-3.42826	0.0219454	0.000186737	0.00173682
TRINITY_DN5677_c0_g1_i3	Control	Treatment	-3.25689	4.00968	7.81049e-17	9.6241e-15		TRINITY_DN1584_c0_g2_i3	Control	Treatment	-3.41981	0.892696	4.03663e-06	6.46613e-05
TRINITY_DN946_c3_g1_i3	Control	Treatment	1.55832	5.93112	8.00689e-17	9.83173e-15		TRINITY_DN1092_c0_g2_i4	Control	Treatment	-3.40949	3.51155	2.62487e-29	1.42313e-26
TRINITY_DN334_c0_g1_i22	Control	Treatment	8.39944	2.25712	9.56968e-17	1.17099e-14		TRINITY_DN251_c0_g2_i18	Control	Treatment	-3.40577	1.72135	0.00276596	0.0161597
TRINITY_DN23336_c0_g2_i2	Control	Treatment	1.49766	5.45316	1.00589e-16	1.22659e-14		TRINITY_DN4393_c0_g3_i1	Control	Treatment	-3.39421	-0.342304	0.00371826	0.0204742
TRINITY_DN2385_c0_g2_i4	Control	Treatment	1.4158	6.10523	1.02219e-16	1.24217e-14		TRINITY_DN2646_c1_g2_i4	Control	Treatment	-3.39233	2.22548	2.09474e-15	2.14595e-13
TRINITY_DN6241_c0_g2_i1	Control	Treatment	-1.62673	5.21935	1.127e-16	1.36483e-14		TRINITY_DN4322_c0_g1_i2	Control	Treatment	-3.38269	10.9968	3.62836e-29	1.93738e-26
TRINITY_DN18648_c0_g2_i1	Control	Treatment	-3.47653	3.10328	1.18989e-16	1.43606e-14		TRINITY_DN2468_c0_g3_i1	Control	Treatment	-3.3675	3.31517	7.88105e-13	5.31044e-11
TRINITY_DN2689_c0_g1_i3	Control	Treatment	-1.6166	6.56046	1.21462e-16	1.46091e-14		TRINITY_DN4151_c0_g1_i1	Control	Treatment	-3.3657	0.468723	6.36547e-05	0.000701236
TRINITY_DN1906_c0_g2_i1	Control	Treatment	-2.10957	4.7732	1.38844e-16	1.66429e-14		TRINITY_DN3470_c0_g1_i4	Control	Treatment	-3.35418	6.17098	2.15272e-40	2.616e-37
TRINITY_DN4208_c1_g1_i1	Control	Treatment	1.92374	5.39934	1.58061e-16	1.88822e-14		TRINITY_DN4128_c0_g1_i1	Control	Treatment	-3.34425	2.59404	0.000142482	0.00138363
TRINITY_DN4237_c0_g2_i1	Control	Treatment	-2.51002	4.65144	1.73318e-16	2.06348e-14		TRINITY_DN6047_c0_g2_i2	Control	Treatment	-3.34022	1.09913	3.7544e-05	0.000445034
TRINITY_DN2343_c0_g1_i3	Control	Treatment	-2.44038	3.07135	1.78872e-16	2.12243e-14		TRINITY_DN4012_c0_g2_i6	Control	Treatment	-3.33461	1.49133	0.00374963	0.0206212
TRINITY_DN14470_c0_g1_i1	Control	Treatment	-2.14278	4.22175	1.88126e-16	2.22475e-14		TRINITY_DN22681_c3_g2_i1	Control	Treatment	-3.31959	5.33186	7.36717e-22	1.65367e-19
TRINITY_DN753_c0_g1_i3	Control	Treatment	-2.13956	4.44517	2.2344e-16	2.63352e-14		TRINITY_DN11110_c0_g1_i4	Control	Treatment	-3.3146	0.0287833	0.0123366	0.0528448
TRINITY_DN3853_c0_g2_i1	Control	Treatment	-2.18571	5.53448	2.31069e-16	2.71437e-14		TRINITY_DN5026_c0_g1_i8	Control	Treatment	-3.31192	-0.376174	0.00347067	0.0193743
TRINITY_DN905_c0_g3_i1	Control	Treatment	-9.90177	1.85124	2.48267e-16	2.9067e-14		TRINITY_DN4713_c0_g2_i2	Control	Treatment	-3.30525	5.59698	2.48628e-54	8.76191e-51
TRINITY_DN7525_c0_g1_i1	Control	Treatment	1.33188	6.18047	2.5152e-16	2.93504e-14		TRINITY_DN1380_c0_g3_i1	Control	Treatment	-3.30482	7.14151	2.82829e-23	7.91046e-21
TRINITY_DN713_c0_g3_i2	Control	Treatment	-2.09318	3.75761	2.69888e-16	3.13898e-14		TRINITY_DN3817_c0_g2_i3	Control	Treatment	-3.30095	0.605168	0.00379249	0.020805
TRINITY_DN10088_c0_g1_i1	Control	Treatment	1.59914	6.35164	2.85306e-16	3.30739e-14		TRINITY_DN872_c0_g2_i8	Control	Treatment	-3.29448	1.55947	0.00555649	0.0283135
TRINITY_DN1991_c0_g2_i3	Control	Treatment	1.79988	5.71566	2.87839e-16	3.32581e-14		TRINITY_DN2607_c2_g1_i12	Control	Treatment	-3.29353	3.70508	7.38362e-11	3.54988e-09
TRINITY_DN7181_c0_g2_i3	Control	Treatment	1.58672	4.17515	3.84558e-16	4.42882e-14		TRINITY_DN3703_c2_g1_i1	Control	Treatment	-3.28329	4.2592	1.86885e-14	1.6302e-12
TRINITY_DN6408_c0_g1_i2	Control	Treatment	-2.03689	7.38817	4.61177e-16	5.29392e-14		TRINITY_DN16208_c0_g1_i1	Control	Treatment	-3.27833	4.16151	1.79021e-18	2.66198e-16
TRINITY_DN18307_c0_g1_i1	Control	Treatment	-1.43856	4.83537	4.96046e-16	5.6757e-14		TRINITY_DN13705_c0_g1_i1	Control	Treatment	-3.2767	5.31201	1.12357e-07	2.6881e-06
TRINITY_DN2065_c0_g2_i2	Control	Treatment	-1.40302	4.58965	5.11138e-16	5.82945e-14		TRINITY_DN5007_c1_g1_i3	Control	Treatment	-3.26714	0.816456	0.00069641	0.00524294
TRINITY_DN1815_c0_g2_i16	Control	Treatment	1.49267	4.85242	5.46214e-16	6.2094e-14		TRINITY_DN1666_c0_g2_i4	Control	Treatment	-3.26711	1.59506	0.00434475	0.0232801
TRINITY_DN2167_c0_g2_i2	Control	Treatment	1.55931	5.17843	5.48644e-16	6.21697e-14		TRINITY_DN659_c5_g1_i1	Control	Treatment	-3.25784	4.51422	2.26897e-15	2.31771e-13
TRINITY_DN11638_c0_g1_i1	Control	Treatment	-2.46032	4.20076	5.57943e-16	6.30207e-14		TRINITY_DN5677_c0_g1_i3	Control	Treatment	-3.25689	4.00968	7.81049e-17	9.6241e-15
TRINITY_DN10733_c0_g2_i3	Control	Treatment	-1.89851	3.87576	5.93103e-16	6.6778e-14		TRINITY_DN1849_c0_g1_i2	Control	Treatment	-3.25599	-0.0545816	0.00875464	0.0402561
TRINITY_DN4187_c0_g1_i1	Control	Treatment	-1.91331	6.33556	6.17191e-16	6.92689e-14		TRINITY_DN15690_c0_g1_i2	Control	Treatment	-3.2537	7.46376	8.7231e-39	9.60659e-36
TRINITY_DN9456_c0_g1_i1	Control	Treatment	-1.38618	6.66199	6.39144e-16	7.1505e-14		TRINITY_DN332_c0_g2_i2	Control	Treatment	-3.23505	0.732102	0.00239081	0.0143927
TRINITY_DN2936_c0_g2_i7	Control	Treatment	2.95382	2.62068	6.4219e-16	7.16184e-14		TRINITY_DN4713_c0_g1_i2	Control	Treatment	-3.22783	5.46571	2.62624e-72	9.25512e-68
TRINITY_DN18539_c0_g2_i1	Control	Treatment	-2.91242	2.98866	6.66315e-16	7.40745e-14		TRINITY_DN659_c5_g2_i2	Control	Treatment	-3.22454	4.44273	2.9235e-07	6.32558e-06
TRINITY_DN1579_c0_g2_i7	Control	Treatment	1.53482	6.15911	6.69257e-16	7.41675e-14		TRINITY_DN1537_c0_g3_i1	Control	Treatment	-3.22046	3.85591	2.13378e-14	1.82516e-12
TRINITY_DN753_c0_g1_i2	Control	Treatment	-2.13807	3.78059	6.72452e-16	7.4288e-14		TRINITY_DN258_c5_g1_i1	Control	Treatment	-3.21883	5.53426	8.4603e-21	1.675e-18
TRINITY_DN924_c0_g2_i2	Control	Treatment	4.92644	2.6164	6.96727e-16	7.67292e-14		TRINITY_DN841_c0_g1_i7	Control	Treatment	-3.21613	2.37375	0.00424991	0.0229078
TRINITY_DN1991_c0_g3_i2	Control	Treatment	1.64075	5.05533	7.41931e-16	8.14529e-14		TRINITY_DN998_c0_g1_i14	Control	Treatment	-3.21461	3.66696	3.72637e-08	1.00245e-06
TRINITY_DN3334_c0_g1_i3	Control	Treatment	-1.66105	4.6745	7.6746e-16	8.3994e-14		TRINITY_DN804_c1_g1_i3	Control	Treatment	-3.21136	4.04514	1.17686e-12	7.65198e-11
TRINITY_DN7460_c0_g1_i4	Control	Treatment	-10.6765	2.60227	8.06213e-16	8.79621e-14		TRINITY_DN2238_c0_g1_i3	Control	Treatment	-3.20998	2.95119	4.11042e-08	1.09573e-06
TRINITY_DN2385_c0_g2_i2	Control	Treatment	1.71551	6.44897	9.02753e-16	9.81912e-14		TRINITY_DN1480_c0_g1_i4	Control	Treatment	-3.20921	1.4031	0.00316404	0.0180454
TRINITY_DN642_c2_g1_i9	Control	Treatment	-3.59174	2.61588	9.31073e-16	1.0096e-13		TRINITY_DN290_c0_g2_i1	Control	Treatment	-3.20873	8.53696	1.22617e-13	9.25299e-12
TRINITY_DN3830_c0_g1_i1	Control	Treatment	1.55143	6.16487	1.04708e-15	1.13191e-13		TRINITY_DN2524_c0_g1_i3	Control	Treatment	-3.2085	-0.171677	0.00113498	0.0078335
TRINITY_DN3714_c0_g2_i6	Control	Treatment	-1.91441	5.73375	1.06818e-15	1.15119e-13		TRINITY_DN28495_c0_g4_i1	Control	Treatment	-3.2067	-0.212761	0.00338631	0.0189997
TRINITY_DN11046_c0_g2_i1	Control	Treatment	-2.48421	5.47782	1.07248e-15	1.1523e-13		TRINITY_DN578_c0_g1_i5	Control	Treatment	-3.20485	0.815109	7.95698e-07	1.54327e-05
TRINITY_DN3560_c0_g2_i2	Control	Treatment	1.97309	4.11415	1.12063e-15	1.20037e-13		TRINITY_DN38661_c0_g1_i1	Control	Treatment	-3.20248	0.235226	0.0101113	0.0451855
TRINITY_DN11648_c0_g1_i1	Control	Treatment	-2.78842	3.53502	1.21653e-15	1.29914e-13		TRINITY_DN10689_c0_g2_i3	Control	Treatment	-3.19886	4.04654	1.46587e-35	1.25997e-32
TRINITY_DN560_c0_g1_i2	Control	Treatment	-2.43512	3.69525	1.26101e-15	1.34257e-13		TRINITY_DN16588_c0_g2_i1	Control	Treatment	-3.19499	6.14263	8.03928e-58	3.5414e-54
TRINITY_DN1179_c3_g1_i1	Control	Treatment	-2.49754	3.82005	1.28137e-15	1.36014e-13		TRINITY_DN3015_c0_g2_i7	Control	Treatment	-3.18921	2.47348	0.00427777	0.0230228
TRINITY_DN7616_c1_g3_i1	Control	Treatment	1.63388	7.71817	1.29129e-15	1.36656e-13		TRINITY_DN290_c0_g1_i1	Control	Treatment	-3.18418	8.15888	2.70454e-13	1.92272e-11
TRINITY_DN6241_c0_g1_i2	Control	Treatment	-1.78404	6.6543	1.31661e-15	1.38919e-13		TRINITY_DN21879_c0_g1_i1	Control	Treatment	-3.18074	0.150755	0.00325634	0.0184496
TRINITY_DN6315_c0_g1_i1	Control	Treatment	-1.73494	4.54132	1.32149e-15	1.39017e-13		TRINITY_DN7460_c0_g1_i11	Control	Treatment	-3.18017	1.67709	0.000105704	0.00107569
TRINITY_DN1072_c0_g1_i2	Control	Treatment	-3.80809	4.79216	1.32642e-15	1.3912e-13		TRINITY_DN468_c0_g4_i1	Control	Treatment	-3.17341	9.16638	5.04232e-63	4.44241e-59
TRINITY_DN592_c0_g3_i5	Control	Treatment	1.35226	4.66346	1.35666e-15	1.41869e-13		TRINITY_DN13930_c0_g1_i1	Control	Treatment	-3.17288	0.237855	0.00011855	0.00118217
TRINITY_DN1210_c0_g1_i1	Control	Treatment	1.5922	5.57916	1.43543e-15	1.49662e-13		TRINITY_DN3532_c0_g1_i3	Control	Treatment	-3.16457	1.3701	0.00225364	0.013679
TRINITY_DN10607_c0_g2_i1	Control	Treatment	1.31077	4.91371	1.4412e-15	1.49821e-13		TRINITY_DN1722_c0_g2_i4	Control	Treatment	-3.15835	1.78473	0.00381764	0.0209136
TRINITY_DN160_c0_g1_i9	Control	Treatment	2.17314	4.0396	1.5982e-15	1.65654e-13		TRINITY_DN2646_c1_g1_i4	Control	Treatment	-3.15041	1.46182	8.61304e-06	0.000125116
TRINITY_DN48299_c0_g1_i1	Control	Treatment	-2.89375	3.69454	1.66601e-15	1.72175e-13		TRINITY_DN10743_c0_g2_i1	Control	Treatment	-3.14874	2.44395	6.66558e-13	4.51734e-11
TRINITY_DN7412_c0_g1_i2	Control	Treatment	-1.35239	5.46502	1.97585e-15	2.036e-13		TRINITY_DN4135_c0_g2_i2	Control	Treatment	-3.1415	1.1284	0.0012455	0.00843768
TRINITY_DN1853_c0_g3_i2	Control	Treatment	-3.91	2.26215	2.07109e-15	2.12791e-13		TRINITY_DN568_c0_g1_i3	Control	Treatment	-3.14133	2.89843	6.52301e-05	0.000715906
TRINITY_DN2646_c1_g2_i4	Control	Treatment	-3.39233	2.22548	2.09474e-15	2.14595e-13		TRINITY_DN3817_c0_g1_i1	Control	Treatment	-3.14125	7.65319	5.42313e-11	2.67046e-09
TRINITY_DN659_c5_g1_i1	Control	Treatment	-3.25784	4.51422	2.26897e-15	2.31771e-13		TRINITY_DN683_c0_g1_i14	Control	Treatment	-3.1401	1.02174	0.000161939	0.00154323
TRINITY_DN1859_c1_g1_i3	Control	Treatment	-1.70292	4.05061	2.40292e-15	2.44744e-13		TRINITY_DN13930_c0_g2_i2	Control	Treatment	-3.1338	-0.0870272	0.000755842	0.00561599
TRINITY_DN4764_c0_g1_i3	Control	Treatment	-2.53045	4.54085	2.85585e-15	2.90038e-13		TRINITY_DN3817_c0_g2_i4	Control	Treatment	-3.13379	6.24889	6.21182e-15	5.93254e-13
TRINITY_DN12497_c0_g2_i5	Control	Treatment	2.07797	3.46295	2.88199e-15	2.91851e-13		TRINITY_DN3470_c0_g2_i1	Control	Treatment	-3.13266	6.45879	1.8896e-35	1.54863e-32
TRINITY_DN6939_c0_g2_i6	Control	Treatment	9.21301	1.20366	2.98895e-15	3.01815e-13		TRINITY_DN4133_c0_g5_i1	Control	Treatment	-3.12963	4.70214	3.71183e-28	1.61492e-25
TRINITY_DN110_c1_g1_i5	Control	Treatment	9.39739	1.3757	3.13801e-15	3.15962e-13		TRINITY_DN2948_c0_g2_i1	Control	Treatment	-3.1272	1.88114	2.29119e-08	6.53795e-07
TRINITY_DN43882_c0_g1_i1	Control	Treatment	-1.88081	3.94481	3.51596e-15	3.53009e-13		TRINITY_DN50915_c0_g1_i1	Control	Treatment	-3.12703	3.86046	1.11252e-25	3.76983e-23
TRINITY_DN1496_c0_g2_i4	Control	Treatment	-6.36374	1.41028	3.76244e-15	3.76683e-13		TRINITY_DN6336_c0_g1_i3	Control	Treatment	-3.11973	11.512	1.07341e-37	1.1463e-34
TRINITY_DN14328_c0_g2_i1	Control	Treatment	-2.60961	3.07098	3.88799e-15	3.88149e-13		TRINITY_DN1010_c0_g2_i4	Control	Treatment	-3.11807	0.972983	4.37602e-06	6.94976e-05
TRINITY_DN3691_c1_g4_i1	Control	Treatment	-3.68577	4.91274	4.40769e-15	4.38789e-13		TRINITY_DN2521_c0_g1_i8	Control	Treatment	-3.11539	0.979719	0.00272889	0.0159935
TRINITY_DN3226_c0_g1_i6	Control	Treatment	-1.40236	5.84207	4.5371e-15	4.504e-13		TRINITY_DN5308_c0_g4_i1	Control	Treatment	-3.11436	7.56375	1.81208e-62	1.06432e-58
TRINITY_DN3710_c0_g6_i2	Control	Treatment	-2.40668	3.02873	4.64267e-15	4.59585e-13		TRINITY_DN7383_c0_g1_i9	Control	Treatment	-3.11077	-0.582189	0.00532056	0.0273446
TRINITY_DN6909_c0_g2_i1	Control	Treatment	-1.59236	6.82256	4.68171e-15	4.62152e-13		TRINITY_DN7221_c0_g2_i1	Control	Treatment	-3.10443	0.15435	0.00104225	0.00730312
TRINITY_DN1768_c0_g1_i1	Control	Treatment	-1.92854	3.71139	4.70335e-15	4.6299e-13		TRINITY_DN51613_c0_g1_i1	Control	Treatment	-3.10116	0.805039	0.000108136	0.00109727
TRINITY_DN1579_c0_g1_i3	Control	Treatment	1.53814	6.12934	4.99278e-15	4.90113e-13		TRINITY_DN10065_c0_g1_i1	Control	Treatment	-3.09988	1.20195	4.51455e-07	9.28764e-06
TRINITY_DN2654_c0_g1_i16	Control	Treatment	1.85139	4.27893	5.1141e-15	5.00628e-13		TRINITY_DN2618_c0_g1_i4	Control	Treatment	-3.09977	0.217387	0.009991	0.0447557
TRINITY_DN5124_c0_g1_i3	Control	Treatment	-1.31085	5.4409	5.12909e-15	5.00704e-13		TRINITY_DN25709_c2_g1_i1	Control	Treatment	-3.09497	-0.133425	0.000260263	0.00229462
TRINITY_DN6149_c0_g2_i4	Control	Treatment	-1.46093	4.94927	5.34809e-15	5.20296e-13		TRINITY_DN683_c0_g2_i10	Control	Treatment	-3.09284	0.985674	0.00472541	0.0249406
TRINITY_DN1312_c1_g4_i1	Control	Treatment	-1.89326	4.96841	5.35931e-15	5.20296e-13		TRINITY_DN6761_c0_g4_i1	Control	Treatment	-3.08013	6.28012	3.43151e-25	1.13018e-22
TRINITY_DN1312_c3_g1_i7	Control	Treatment	-1.81504	4.81144	5.45611e-15	5.28239e-13		TRINITY_DN15146_c0_g2_i1	Control	Treatment	-3.07604	1.00437	0.00253827	0.0150947
TRINITY_DN6626_c1_g1_i1	Control	Treatment	-3.93076	2.83649	5.63634e-15	5.43846e-13		TRINITY_DN6652_c0_g1_i2	Control	Treatment	-3.07385	0.645931	0.00244829	0.0146685
TRINITY_DN1814_c0_g2_i2	Control	Treatment	1.51388	4.89152	5.64819e-15	5.43846e-13		TRINITY_DN6778_c0_g1_i1	Control	Treatment	-3.07185	4.98063	9.67996e-49	2.00666e-45
TRINITY_DN17893_c0_g1_i1	Control	Treatment	-1.57674	5.25638	6.01175e-15	5.77276e-13		TRINITY_DN1131_c0_g2_i3	Control	Treatment	-3.06943	3.1149	0.00173131	0.0110431
TRINITY_DN10242_c0_g1_i1	Control	Treatment	-3.53788	3.72598	6.11544e-15	5.85636e-13		TRINITY_DN614_c1_g2_i3	Control	Treatment	-3.06928	4.01053	5.52828e-06	8.52987e-05
TRINITY_DN3817_c0_g2_i4	Control	Treatment	-3.13379	6.24889	6.21182e-15	5.93254e-13		TRINITY_DN4815_c0_g2_i1	Control	Treatment	-3.06579	1.43878	2.09718e-08	6.04307e-07
TRINITY_DN6655_c0_g2_i5	Control	Treatment	1.37068	6.95132	6.25103e-15	5.95385e-13		TRINITY_DN10252_c1_g1_i1	Control	Treatment	-3.05422	0.226234	0.000802676	0.00589929
TRINITY_DN7333_c0_g2_i1	Control	Treatment	-2.12038	4.4356	6.29436e-15	5.97896e-13		TRINITY_DN9334_c0_g1_i1	Control	Treatment	-3.0527	2.3204	5.42669e-14	4.35631e-12
TRINITY_DN1092_c0_g1_i3	Control	Treatment	-5.42694	3.33573	6.44652e-15	6.10704e-13		TRINITY_DN6712_c1_g1_i1	Control	Treatment	-3.05203	-0.0297936	0.00400761	0.0217917
TRINITY_DN3242_c0_g2_i2	Control	Treatment	-1.79528	4.03939	6.72674e-15	6.35542e-13		TRINITY_DN17663_c0_g1_i1	Control	Treatment	-3.05141	5.57361	4.43759e-51	1.04257e-47
TRINITY_DN2368_c0_g1_i4	Control	Treatment	-1.92999	7.81978	6.87518e-15	6.47227e-13		TRINITY_DN12148_c0_g1_i1	Control	Treatment	-3.05067	2.61579	1.86543e-14	1.6302e-12
TRINITY_DN9454_c0_g2_i1	Control	Treatment	-1.3022	9.73952	6.88715e-15	6.47227e-13		TRINITY_DN3714_c0_g1_i9	Control	Treatment	-3.04703	1.80127	2.5628e-08	7.20377e-07
TRINITY_DN7312_c0_g2_i1	Control	Treatment	1.71659	3.83508	7.25658e-15	6.80131e-13		TRINITY_DN1533_c0_g2_i3	Control	Treatment	-3.04628	5.22459	8.46128e-54	2.29372e-50
TRINITY_DN1544_c1_g1_i2	Control	Treatment	-1.66254	4.45551	7.37518e-15	6.89413e-13		TRINITY_DN1918_c0_g1_i1	Control	Treatment	-3.04614	2.00013	1.84399e-11	9.83116e-10
TRINITY_DN2509_c0_g1_i1	Control	Treatment	-2.64328	4.72532	8.64965e-15	8.06408e-13		TRINITY_DN1195_c0_g1_i1	Control	Treatment	-3.04103	3.874	5.55659e-05	0.000622296
TRINITY_DN3573_c1_g1_i2	Control	Treatment	-1.48505	9.52964	8.81977e-15	8.20099e-13		TRINITY_DN7676_c0_g1_i1	Control	Treatment	-3.0394	12.7399	1.50568e-39	1.71167e-36
TRINITY_DN261_c0_g4_i3	Control	Treatment	1.82669	7.57948	9.26517e-15	8.59247e-13		TRINITY_DN12657_c0_g1_i2	Control	Treatment	-3.0339	-0.0207492	0.0038894	0.0212309
TRINITY_DN13456_c0_g1_i1	Control	Treatment	-4.56557	2.12932	9.82865e-15	9.09112e-13		TRINITY_DN2223_c3_g1_i1	Control	Treatment	-3.0333	2.54871	2.10781e-10	9.17054e-09
TRINITY_DN1991_c0_g7_i1	Control	Treatment	1.71641	5.2401	1.00557e-14	9.27675e-13		TRINITY_DN2119_c0_g3_i5	Control	Treatment	-3.03259	1.45426	2.54034e-05	0.000316452
TRINITY_DN38427_c0_g1_i1	Control	Treatment	-1.38855	6.38901	1.02309e-14	9.41373e-13		TRINITY_DN12673_c0_g3_i3	Control	Treatment	-3.02051	2.38993	1.86934e-08	5.45342e-07
TRINITY_DN1462_c1_g2_i5	Control	Treatment	-1.73588	4.27658	1.05478e-14	9.67546e-13		TRINITY_DN2119_c0_g2_i3	Control	Treatment	-3.01469	4.22268	4.31754e-31	2.76645e-28
TRINITY_DN11928_c0_g2_i12	Control	Treatment	1.65371	7.94428	1.05702e-14	9.67546e-13		TRINITY_DN11720_c0_g1_i3	Control	Treatment	-3.01377	0.288346	2.82182e-05	0.000346011
TRINITY_DN17202_c0_g1_i1	Control	Treatment	-1.55882	5.56266	1.06221e-14	9.69773e-13		TRINITY_DN3085_c0_g1_i3	Control	Treatment	-3.01236	0.183901	0.00191355	0.0119672
TRINITY_DN7344_c0_g1_i5	Control	Treatment	-1.70586	5.55873	1.0769e-14	9.80647e-13		TRINITY_DN1380_c0_g2_i1	Control	Treatment	-3.00959	13.4368	2.28267e-27	9.46397e-25
TRINITY_DN3583_c0_g2_i7	Control	Treatment	1.27231	5.92667	1.12269e-14	1.01971e-12		TRINITY_DN3565_c1_g1_i1	Control	Treatment	-3.00789	0.218889	0.00418987	0.02263
TRINITY_DN7949_c0_g2_i1	Control	Treatment	-1.3754	6.21587	1.12561e-14	1.01973e-12		TRINITY_DN5198_c0_g1_i8	Control	Treatment	-3.0058	4.96772	7.84191e-19	1.2068e-16
TRINITY_DN4998_c0_g1_i2	Control	Treatment	-2.65229	3.56079	1.13059e-14	1.02161e-12		TRINITY_DN2699_c0_g1_i10	Control	Treatment	-3.0046	-0.462999	0.00314582	0.017965
TRINITY_DN5392_c0_g2_i3	Control	Treatment	-4.05675	2.43485	1.20498e-14	1.08606e-12		TRINITY_DN7524_c0_g1_i1	Control	Treatment	-3.00443	0.12421	0.00572055	0.0289246
TRINITY_DN545_c0_g4_i1	Control	Treatment	-1.28606	6.22887	1.25733e-14	1.13034e-12		TRINITY_DN628_c0_g1_i20	Control	Treatment	-3.00073	5.96204	1.48509e-05	0.00019892
TRINITY_DN8111_c0_g5_i1	Control	Treatment	-1.62121	4.79057	1.26941e-14	1.1383e-12		TRINITY_DN3120_c1_g1_i1	Control	Treatment	-2.99389	1.75531	3.98823e-09	1.35273e-07
TRINITY_DN12578_c0_g1_i1	Control	Treatment	-4.29514	2.77761	1.34188e-14	1.20024e-12		TRINITY_DN8995_c0_g1_i1	Control	Treatment	-2.99214	5.05443	1.49612e-10	6.75094e-09
TRINITY_DN7762_c0_g2_i1	Control	Treatment	-1.35168	7.37945	1.38515e-14	1.2358e-12		TRINITY_DN2471_c0_g2_i2	Control	Treatment	-2.9883	2.86443	0.000197373	0.00182037
TRINITY_DN64_c0_g1_i1	Control	Treatment	-1.40552	6.02773	1.38868e-14	1.23582e-12		TRINITY_DN1380_c0_g1_i1	Control	Treatment	-2.98799	13.6623	3.14493e-28	1.38538e-25
TRINITY_DN147_c0_g1_i2	Control	Treatment	-3.84756	3.43625	1.46855e-14	1.3036e-12		TRINITY_DN13226_c0_g1_i1	Control	Treatment	-2.9821	7.98546	0.000513791	0.00408817
TRINITY_DN4339_c3_g1_i1	Control	Treatment	-2.0156	6.43987	1.56404e-14	1.38489e-12		TRINITY_DN51202_c0_g1_i1	Control	Treatment	-2.9795	1.54645	2.11487e-05	0.000269939
TRINITY_DN7955_c0_g1_i4	Control	Treatment	-2.89552	5.11984	1.58962e-14	1.40401e-12		TRINITY_DN17216_c0_g1_i3	Control	Treatment	-2.97795	-0.492541	0.000896957	0.00646811
TRINITY_DN12748_c0_g2_i1	Control	Treatment	-1.79274	4.38069	1.65632e-14	1.45926e-12		TRINITY_DN2223_c3_g2_i2	Control	Treatment	-2.97699	2.47082	4.65423e-12	2.75663e-10
TRINITY_DN332_c0_g1_i11	Control	Treatment	-9.05611	1.03328	1.74392e-14	1.53261e-12		TRINITY_DN614_c1_g2_i9	Control	Treatment	-2.97256	2.67923	0.00645626	0.0317595
TRINITY_DN36951_c0_g1_i1	Control	Treatment	-2.68242	5.20281	1.85964e-14	1.6302e-12		TRINITY_DN51906_c0_g1_i1	Control	Treatment	-2.96702	1.14703	0.000121377	0.0012056
TRINITY_DN12148_c0_g1_i1	Control	Treatment	-3.05067	2.61579	1.86543e-14	1.6302e-12		TRINITY_DN5257_c0_g1_i4	Control	Treatment	-2.96402	0.499161	0.0107416	0.0473004
TRINITY_DN3703_c2_g1_i1	Control	Treatment	-3.28329	4.2592	1.86885e-14	1.6302e-12		TRINITY_DN1665_c6_g1_i1	Control	Treatment	-2.96401	6.37166	4.02037e-36	3.82924e-33
TRINITY_DN11801_c0_g1_i1	Control	Treatment	-2.41688	2.71871	1.88195e-14	1.63758e-12		TRINITY_DN5170_c0_g1_i1	Control	Treatment	-2.96332	9.5014	4.08163e-54	1.30764e-50
TRINITY_DN23360_c0_g3_i2	Control	Treatment	-2.65747	9.14859	1.91638e-14	1.66343e-12		TRINITY_DN3178_c2_g2_i1	Control	Treatment	-2.96287	3.11829	2.98238e-12	1.80587e-10
TRINITY_DN726_c1_g1_i2	Control	Treatment	-1.77849	4.64986	1.92437e-14	1.66626e-12		TRINITY_DN13029_c0_g1_i1	Control	Treatment	-2.95778	3.86286	1.20549e-21	2.63868e-19
TRINITY_DN5976_c0_g1_i1	Control	Treatment	-1.65299	6.9029	1.95013e-14	1.68442e-12		TRINITY_DN6969_c0_g1_i6	Control	Treatment	-2.95587	1.31751	0.00827348	0.0385588
TRINITY_DN11928_c0_g2_i4	Control	Treatment	1.66516	9.39904	1.98346e-14	1.70903e-12		TRINITY_DN4237_c0_g1_i3	Control	Treatment	-2.94988	4.55678	9.41984e-05	0.000976941
TRINITY_DN1135_c0_g1_i5	Control	Treatment	3.12402	2.62835	2.0757e-14	1.78414e-12		TRINITY_DN4969_c0_g1_i2	Control	Treatment	-2.94384	9.36577	4.27429e-28	1.83695e-25
TRINITY_DN3191_c2_g1_i1	Control	Treatment	-1.69474	6.19555	2.1199e-14	1.8177e-12		TRINITY_DN1_c0_g1_i5	Control	Treatment	-2.94179	2.61796	3.3425e-07	7.10452e-06
TRINITY_DN1537_c0_g3_i1	Control	Treatment	-3.22046	3.85591	2.13378e-14	1.82516e-12		TRINITY_DN3827_c0_g2_i2	Control	Treatment	-2.93904	0.322967	0.0102989	0.0458089
TRINITY_DN4135_c0_g1_i1	Control	Treatment	-1.31821	5.95054	2.2152e-14	1.89021e-12		TRINITY_DN3817_c0_g2_i5	Control	Treatment	-2.93118	5.95494	5.14891e-13	3.53021e-11
TRINITY_DN4567_c3_g1_i2	Control	Treatment	-3.92993	2.3752	2.26515e-14	1.92816e-12		TRINITY_DN7616_c1_g3_i2	Control	Treatment	-2.92888	0.592186	0.00121653	0.00828768
TRINITY_DN4818_c0_g1_i1	Control	Treatment	-1.45438	4.84708	2.44718e-14	2.07679e-12		TRINITY_DN1820_c0_g2_i3	Control	Treatment	-2.92683	1.97166	0.0127348	0.0540643
TRINITY_DN4378_c0_g1_i3	Control	Treatment	1.76107	6.12073	2.45154e-14	2.07679e-12		TRINITY_DN6721_c0_g1_i1	Control	Treatment	-2.92151	0.212808	0.000402319	0.00331575
TRINITY_DN2728_c0_g1_i5	Control	Treatment	-1.50508	7.96591	2.47303e-14	2.08998e-12		TRINITY_DN13178_c0_g1_i1	Control	Treatment	-2.92016	1.8593	0.000721143	0.005398
TRINITY_DN10733_c0_g1_i3	Control	Treatment	-2.00167	3.57808	2.57401e-14	2.16626e-12		TRINITY_DN51105_c0_g1_i1	Control	Treatment	-2.91688	1.46203	0.00489272	0.0255861
TRINITY_DN2489_c0_g1_i4	Control	Treatment	5.70204	7.37873	2.57559e-14	2.16626e-12		TRINITY_DN1752_c0_g1_i13	Control	Treatment	-2.9145	0.2237	0.00123498	0.00838412
TRINITY_DN14860_c0_g2_i1	Control	Treatment	-2.38955	3.35651	2.58634e-14	2.17012e-12		TRINITY_DN18539_c0_g2_i1	Control	Treatment	-2.91242	2.98866	6.66315e-16	7.40745e-14
TRINITY_DN3820_c0_g1_i4	Control	Treatment	-1.57094	5.30379	2.75414e-14	2.30284e-12		TRINITY_DN4969_c0_g2_i4	Control	Treatment	-2.90541	10.7428	1.15942e-29	6.4856e-27
TRINITY_DN23736_c0_g1_i1	Control	Treatment	-1.42655	6.45339	2.75758e-14	2.30284e-12		TRINITY_DN9575_c0_g1_i1	Control	Treatment	-2.9052	0.185359	0.000486613	0.00390276
TRINITY_DN4581_c0_g1_i1	Control	Treatment	-2.32626	3.40828	2.83423e-14	2.36126e-12		TRINITY_DN2541_c0_g6_i4	Control	Treatment	-2.9048	1.27859	0.00117907	0.00807841
TRINITY_DN2977_c2_g1_i1	Control	Treatment	-1.53275	6.24186	2.90707e-14	2.41623e-12		TRINITY_DN2232_c2_g1_i1	Control	Treatment	-2.9046	4.99284	6.44818e-42	9.08961e-39
TRINITY_DN4135_c0_g2_i5	Control	Treatment	-1.27398	6.27995	3.04318e-14	2.5234e-12		TRINITY_DN978_c2_g2_i1	Control	Treatment	-2.89902	0.82506	0.00655865	0.0321778
TRINITY_DN1371_c0_g4_i1	Control	Treatment	1.35455	4.36526	3.13493e-14	2.59339e-12		TRINITY_DN7955_c0_g1_i4	Control	Treatment	-2.89552	5.11984	1.58962e-14	1.40401e-12
TRINITY_DN5949_c0_g2_i1	Control	Treatment	-2.39808	3.61476	3.22298e-14	2.65998e-12		TRINITY_DN48299_c0_g1_i1	Control	Treatment	-2.89375	3.69454	1.66601e-15	1.72175e-13
TRINITY_DN4694_c0_g1_i5	Control	Treatment	8.9769	0.980448	3.31396e-14	2.72868e-12		TRINITY_DN12673_c0_g3_i1	Control	Treatment	-2.89339	0.256406	0.0114023	0.0496576
TRINITY_DN1294_c0_g2_i2	Control	Treatment	-1.52987	5.09175	3.4468e-14	2.83144e-12		TRINITY_DN9994_c0_g2_i1	Control	Treatment	-2.88792	4.3988	3.74163e-21	7.62189e-19
TRINITY_DN1690_c0_g1_i2	Control	Treatment	3.54386	2.12259	3.59802e-14	2.94878e-12		TRINITY_DN3800_c0_g1_i2	Control	Treatment	-2.88654	2.36759	2.84721e-11	1.47124e-09
TRINITY_DN2065_c0_g1_i1	Control	Treatment	-1.47281	4.37168	3.78015e-14	3.09086e-12		TRINITY_DN2980_c1_g1_i2	Control	Treatment	-2.87845	4.17345	5.88811e-12	3.42414e-10
TRINITY_DN6940_c0_g3_i1	Control	Treatment	-1.69866	5.55259	3.80708e-14	3.10567e-12		TRINITY_DN5843_c0_g1_i1	Control	Treatment	-2.87185	1.12695	0.00944093	0.0427316
TRINITY_DN2789_c0_g1_i1	Control	Treatment	1.60994	4.87262	3.93319e-14	3.20114e-12		TRINITY_DN7221_c0_g1_i1	Control	Treatment	-2.87104	1.6261	4.04342e-09	1.3662e-07
TRINITY_DN8593_c0_g1_i1	Control	Treatment	-1.32396	4.82188	4.0547e-14	3.29243e-12		TRINITY_DN11760_c0_g1_i1	Control	Treatment	-2.86975	7.24481	7.16397e-08	1.81109e-06
TRINITY_DN8230_c0_g2_i2	Control	Treatment	-9.72393	1.67895	4.26914e-14	3.45859e-12		TRINITY_DN1725_c0_g1_i1	Control	Treatment	-2.8667	5.92908	6.54047e-26	2.32821e-23
TRINITY_DN2314_c0_g2_i1	Control	Treatment	-1.5559	4.06683	4.64886e-14	3.75758e-12		TRINITY_DN2240_c0_g2_i9	Control	Treatment	-2.86386	0.335511	0.00676349	0.0329352
TRINITY_DN2541_c0_g2_i1	Control	Treatment	-2.3377	3.93232	4.91117e-14	3.96052e-12		TRINITY_DN6678_c0_g1_i2	Control	Treatment	-2.86228	4.5726	3.62289e-11	1.84925e-09
TRINITY_DN2541_c0_g6_i1	Control	Treatment	-2.64856	4.03852	5.16823e-14	4.1583e-12		TRINITY_DN1062_c0_g1_i4	Control	Treatment	-2.86003	4.22214	1.22353e-19	2.15592e-17
TRINITY_DN9334_c0_g1_i1	Control	Treatment	-3.0527	2.3204	5.42669e-14	4.35631e-12		TRINITY_DN1028_c0_g2_i9	Control	Treatment	-2.85862	3.61737	8.56669e-06	0.000124597
TRINITY_DN338_c0_g1_i6	Control	Treatment	-1.80917	7.50282	5.53952e-14	4.43678e-12		TRINITY_DN506_c0_g1_i8	Control	Treatment	-2.85857	2.46974	9.52414e-06	0.000136495
TRINITY_DN7908_c0_g1_i1	Control	Treatment	-2.211	4.37168	5.76489e-14	4.60681e-12		TRINITY_DN543_c0_g1_i3	Control	Treatment	-2.85753	6.00974	1.37782e-34	1.07902e-31
TRINITY_DN6909_c0_g1_i2	Control	Treatment	-1.6756	5.84346	6.0574e-14	4.82961e-12		TRINITY_DN737_c0_g1_i11	Control	Treatment	-2.85619	4.41313	2.33204e-21	4.85081e-19
TRINITY_DN10522_c0_g1_i2	Control	Treatment	-4.28919	1.85714	6.12261e-14	4.87059e-12		TRINITY_DN6387_c0_g2_i1	Control	Treatment	-2.85264	7.43793	3.00692e-43	4.60726e-40
TRINITY_DN393_c1_g4_i1	Control	Treatment	4.67232	1.99809	6.16418e-14	4.89261e-12		TRINITY_DN998_c0_g2_i2	Control	Treatment	-2.84596	5.92153	1.39463e-08	4.20788e-07
TRINITY_DN7351_c0_g2_i2	Control	Treatment	-1.95095	3.55094	6.37765e-14	5.05067e-12		TRINITY_DN288_c0_g1_i12	Control	Treatment	-2.84459	2.46376	2.48047e-05	0.00030987
TRINITY_DN650_c0_g3_i2	Control	Treatment	1.47794	7.59443	6.91085e-14	5.46065e-12		TRINITY_DN10367_c0_g1_i1	Control	Treatment	-2.83979	7.41524	3.25909e-22	7.70829e-20
TRINITY_DN4574_c0_g2_i5	Control	Treatment	1.43457	5.63075	6.93219e-14	5.46526e-12		TRINITY_DN10367_c0_g2_i1	Control	Treatment	-2.83852	7.7424	2.29073e-23	6.5103e-21
TRINITY_DN1464_c0_g1_i8	Control	Treatment	-1.39598	7.13567	7.2897e-14	5.73429e-12		TRINITY_DN6946_c0_g1_i3	Control	Treatment	-2.83565	-0.289203	0.00439572	0.023521
TRINITY_DN2400_c0_g1_i9	Control	Treatment	2.26871	4.43453	7.36917e-14	5.78389e-12		TRINITY_DN6428_c0_g1_i2	Control	Treatment	-2.83253	0.411974	0.00607085	0.0302051
TRINITY_DN8451_c0_g2_i1	Control	Treatment	-2.77824	4.09506	7.59256e-14	5.94598e-12		TRINITY_DN638_c0_g2_i2	Control	Treatment	-2.8308	10.5939	1.96117e-19	3.38792e-17
TRINITY_DN3988_c3_g1_i1	Control	Treatment	1.60279	5.0624	7.75375e-14	6.05875e-12		TRINITY_DN26522_c0_g1_i1	Control	Treatment	-2.82848	1.37821	6.8159e-06	0.000102299
TRINITY_DN6592_c0_g2_i3	Control	Treatment	1.53889	5.19725	7.8293e-14	6.10426e-12		TRINITY_DN22567_c0_g1_i1	Control	Treatment	-2.82347	1.12324	8.13532e-06	0.000119357
TRINITY_DN3144_c0_g1_i9	Control	Treatment	9.76948	1.73257	8.00854e-14	6.23022e-12		TRINITY_DN2119_c0_g3_i2	Control	Treatment	-2.8204	5.48598	4.11034e-44	6.89773e-41
TRINITY_DN1658_c0_g2_i1	Control	Treatment	2.48218	4.72684	8.42001e-14	6.53589e-12		TRINITY_DN10403_c0_g2_i1	Control	Treatment	-2.81712	4.59627	6.69833e-29	3.23364e-26
TRINITY_DN14539_c0_g1_i1	Control	Treatment	-1.56514	4.96516	8.87561e-14	6.87441e-12		TRINITY_DN2059_c2_g1_i1	Control	Treatment	-2.81176	0.314118	0.0123444	0.0528717
TRINITY_DN7320_c0_g1_i2	Control	Treatment	-1.82474	3.44724	9.59312e-14	7.41384e-12		TRINITY_DN10162_c0_g2_i1	Control	Treatment	-2.80997	1.35277	6.38353e-05	0.000702567
TRINITY_DN24001_c0_g1_i1	Control	Treatment	-1.25379	6.60907	1.00876e-13	7.77893e-12		TRINITY_DN10888_c0_g1_i2	Control	Treatment	-2.80786	-0.31072	0.00116362	0.00799514
TRINITY_DN1377_c0_g1_i3	Control	Treatment	3.40404	2.58579	1.01857e-13	7.83739e-12		TRINITY_DN6089_c0_g2_i5	Control	Treatment	-2.80626	4.44611	0.000339483	0.00286969
TRINITY_DN2823_c0_g2_i2	Control	Treatment	-2.07343	4.93546	1.06717e-13	8.19347e-12		TRINITY_DN338_c0_g1_i4	Control	Treatment	-2.80112	6.72311	0.00080062	0.00588757
TRINITY_DN1034_c0_g2_i3	Control	Treatment	-8.86523	0.852027	1.09175e-13	8.36398e-12		TRINITY_DN11728_c0_g2_i3	Control	Treatment	-2.80023	0.946698	0.00677962	0.0329887
TRINITY_DN8893_c0_g2_i1	Control	Treatment	-2.62781	3.68788	1.10465e-13	8.44446e-12		TRINITY_DN4969_c0_g1_i8	Control	Treatment	-2.79915	8.17178	1.78149e-34	1.36481e-31
TRINITY_DN3545_c1_g3_i2	Control	Treatment	1.30044	5.70478	1.10848e-13	8.45537e-12		TRINITY_DN822_c0_g1_i4	Control	Treatment	-2.79775	2.7448	1.70821e-08	5.02078e-07
TRINITY_DN3409_c0_g2_i2	Control	Treatment	-2.73063	3.80862	1.11948e-13	8.52084e-12		TRINITY_DN15133_c0_g1_i1	Control	Treatment	-2.79729	-0.357584	0.000641388	0.00489669
TRINITY_DN1290_c2_g1_i2	Control	Treatment	-1.78403	6.09487	1.14572e-13	8.70182e-12		TRINITY_DN16467_c0_g1_i1	Control	Treatment	-2.79709	8.00898	6.86424e-40	8.06342e-37
TRINITY_DN11488_c0_g2_i1	Control	Treatment	-1.35509	7.27295	1.19622e-13	9.0658e-12		TRINITY_DN9994_c0_g1_i2	Control	Treatment	-2.79527	4.42802	2.32156e-10	1.00509e-08
TRINITY_DN4998_c0_g2_i1	Control	Treatment	-2.63074	3.86319	1.21608e-13	9.19653e-12		TRINITY_DN4237_c0_g1_i1	Control	Treatment	-2.79477	1.2369	1.23706e-05	0.000170828
TRINITY_DN290_c0_g2_i1	Control	Treatment	-3.20873	8.53696	1.22617e-13	9.25299e-12		TRINITY_DN9950_c0_g2_i1	Control	Treatment	-2.79159	5.08037	1.71663e-11	9.23599e-10
TRINITY_DN7880_c0_g2_i1	Control	Treatment	-1.67197	4.24564	1.30234e-13	9.80679e-12		TRINITY_DN11648_c0_g1_i1	Control	Treatment	-2.78842	3.53502	1.21653e-15	1.29914e-13
TRINITY_DN7344_c0_g2_i2	Control	Treatment	-1.72352	5.53998	1.31582e-13	9.8872e-12		TRINITY_DN4675_c0_g2_i3	Control	Treatment	-2.7836	6.50882	6.82786e-11	3.29167e-09
TRINITY_DN2607_c2_g1_i5	Control	Treatment	9.4852	1.46024	1.35172e-13	1.01353e-11		TRINITY_DN1472_c0_g1_i1	Control	Treatment	-2.78138	1.2072	2.68188e-05	0.000331272
TRINITY_DN1435_c0_g1_i1	Control	Treatment	-1.61075	7.7839	1.41384e-13	1.05786e-11		TRINITY_DN5665_c0_g2_i11	Control	Treatment	-2.77955	3.02623	0.000107758	0.00109407
TRINITY_DN2607_c3_g1_i3	Control	Treatment	6.03981	8.99344	1.4519e-13	1.08403e-11		TRINITY_DN8451_c0_g2_i1	Control	Treatment	-2.77824	4.09506	7.59256e-14	5.94598e-12
TRINITY_DN4491_c0_g1_i6	Control	Treatment	-1.34668	4.94053	1.50394e-13	1.12052e-11		TRINITY_DN12144_c0_g2_i1	Control	Treatment	-2.77784	2.20575	0.00046543	0.00376198
TRINITY_DN12244_c0_g1_i1	Control	Treatment	-1.5022	5.10614	1.51482e-13	1.12624e-11		TRINITY_DN3523_c0_g2_i1	Control	Treatment	-2.77526	8.47921	1.79838e-29	9.90261e-27
TRINITY_DN125_c2_g2_i2	Control	Treatment	4.90464	2.3297	1.54169e-13	1.1438e-11		TRINITY_DN10224_c0_g2_i1	Control	Treatment	-2.77245	6.85754	3.10884e-09	1.0826e-07
TRINITY_DN4502_c0_g1_i3	Control	Treatment	-1.42148	5.78923	1.5469e-13	1.14526e-11		TRINITY_DN3216_c0_g2_i3	Control	Treatment	-2.7674	4.96515	2.696e-24	8.3342e-22
TRINITY_DN12497_c0_g1_i1	Control	Treatment	2.28255	4.15873	1.66595e-13	1.23081e-11		TRINITY_DN34262_c0_g1_i1	Control	Treatment	-2.76164	0.449532	0.0117079	0.0507004
TRINITY_DN9100_c0_g1_i1	Control	Treatment	-1.37535	5.73647	1.68935e-13	1.24549e-11		TRINITY_DN12605_c0_g1_i1	Control	Treatment	-2.76039	6.13329	1.1466e-17	1.53058e-15
TRINITY_DN578_c0_g1_i9	Control	Treatment	-4.75119	4.26534	1.75055e-13	1.28792e-11		TRINITY_DN369_c1_g2_i2	Control	Treatment	-2.76015	0.406437	0.00654132	0.0321107
TRINITY_DN1421_c0_g3_i3	Control	Treatment	-1.85537	10.6605	1.83049e-13	1.34228e-11		TRINITY_DN22645_c0_g2_i1	Control	Treatment	-2.73827	3.0556	1.01383e-19	1.81362e-17
TRINITY_DN8315_c0_g2_i1	Control	Treatment	-1.43581	5.08509	1.83206e-13	1.34228e-11		TRINITY_DN6387_c0_g1_i3	Control	Treatment	-2.73367	8.78918	6.73363e-48	1.31833e-44
TRINITY_DN2762_c0_g3_i1	Control	Treatment	2.50196	3.12992	1.83786e-13	1.34373e-11		TRINITY_DN3409_c0_g2_i2	Control	Treatment	-2.73063	3.80862	1.11948e-13	8.52084e-12
TRINITY_DN1464_c0_g2_i16	Control	Treatment	-1.25018	5.26583	1.98504e-13	1.44834e-11		TRINITY_DN7837_c0_g1_i3	Control	Treatment	-2.72669	0.682088	1.73606e-05	0.000227606
TRINITY_DN18091_c0_g2_i1	Control	Treatment	-1.60377	4.36014	2.05765e-13	1.49822e-11		TRINITY_DN4969_c0_g1_i5	Control	Treatment	-2.72446	7.01704	0.00839452	0.0389867
TRINITY_DN12965_c0_g1_i1	Control	Treatment	1.21216	5.46305	2.08283e-13	1.51342e-11		TRINITY_DN6350_c0_g1_i2	Control	Treatment	-2.72367	3.57905	3.49515e-17	4.43293e-15
TRINITY_DN8028_c1_g1_i1	Control	Treatment	-1.41929	5.39325	2.19538e-13	1.59192e-11		TRINITY_DN23269_c0_g1_i1	Control	Treatment	-2.71749	0.974458	4.25942e-05	0.000496711
TRINITY_DN2861_c0_g2_i5	Control	Treatment	-1.72364	6.09426	2.28876e-13	1.65617e-11		TRINITY_DN1626_c0_g1_i3	Control	Treatment	-2.71738	0.579199	0.000132918	0.00130478
TRINITY_DN8830_c0_g2_i1	Control	Treatment	-1.38666	8.88079	2.29339e-13	1.65617e-11		TRINITY_DN27_c2_g1_i7	Control	Treatment	-2.70947	-0.416052	0.00194533	0.012123
TRINITY_DN1813_c0_g1_i1	Control	Treatment	1.60358	6.24268	2.30228e-13	1.65919e-11		TRINITY_DN1051_c0_g1_i17	Control	Treatment	-2.70579	2.39885	2.84472e-06	4.74448e-05
TRINITY_DN650_c0_g1_i1	Control	Treatment	1.45862	7.41416	2.35113e-13	1.69094e-11		TRINITY_DN1666_c0_g2_i3	Control	Treatment	-2.70541	3.99057	0.000318498	0.00272299
TRINITY_DN9583_c0_g1_i2	Control	Treatment	-1.4548	4.30748	2.38291e-13	1.71031e-11		TRINITY_DN21924_c0_g2_i4	Control	Treatment	-2.70519	0.224737	0.0127575	0.0541198
TRINITY_DN2600_c0_g1_i2	Control	Treatment	1.3356	6.45187	2.39853e-13	1.71802e-11		TRINITY_DN20579_c0_g1_i2	Control	Treatment	-2.69288	1.50984	1.58528e-07	3.64666e-06
TRINITY_DN11728_c0_g1_i2	Control	Treatment	-2.13035	5.20496	2.5293e-13	1.80801e-11		TRINITY_DN10603_c0_g1_i1	Control	Treatment	-2.68975	2.44747	0.000180482	0.00168889
TRINITY_DN2728_c0_g3_i2	Control	Treatment	-1.42277	6.71921	2.66032e-13	1.89782e-11		TRINITY_DN27977_c0_g1_i7	Control	Treatment	-2.68821	0.250382	0.0106601	0.0470294
TRINITY_DN290_c0_g1_i1	Control	Treatment	-3.18418	8.15888	2.70454e-13	1.92272e-11		TRINITY_DN6255_c0_g1_i1	Control	Treatment	-2.68723	1.41616	0.00428011	0.0230309
TRINITY_DN1421_c0_g4_i2	Control	Treatment	-1.88981	10.525	2.70614e-13	1.92272e-11		TRINITY_DN3523_c0_g1_i3	Control	Treatment	-2.68381	8.19508	6.94258e-24	2.056e-21
TRINITY_DN88_c0_g1_i4	Control	Treatment	2.69604	3.71046	2.82997e-13	2.00666e-11		TRINITY_DN7088_c1_g1_i1	Control	Treatment	-2.68285	0.0909609	0.00312379	0.0178681
TRINITY_DN5585_c1_g1_i1	Control	Treatment	-2.1546	4.62393	2.97917e-13	2.10821e-11		TRINITY_DN36951_c0_g1_i1	Control	Treatment	-2.68242	5.20281	1.85964e-14	1.6302e-12
TRINITY_DN11470_c0_g2_i2	Control	Treatment	-1.33172	6.19855	3.02638e-13	2.13733e-11		TRINITY_DN148_c0_g1_i8	Control	Treatment	-2.67871	4.061	2.18355e-11	1.1468e-09
TRINITY_DN2199_c0_g2_i1	Control	Treatment	2.01838	7.05337	3.05764e-13	2.15509e-11		TRINITY_DN1_c0_g1_i7	Control	Treatment	-2.67216	11.5457	2.30689e-18	3.35939e-16
TRINITY_DN2865_c0_g1_i4	Control	Treatment	2.96313	2.88282	3.06422e-13	2.15541e-11		TRINITY_DN6946_c0_g1_i2	Control	Treatment	-2.66981	3.36053	1.5037e-05	0.000200803
TRINITY_DN4015_c0_g2_i1	Control	Treatment	3.2702	4.76422	3.08053e-13	2.16257e-11		TRINITY_DN3735_c0_g1_i1	Control	Treatment	-2.66235	3.37335	2.77049e-12	1.68919e-10
TRINITY_DN1021_c1_g1_i6	Control	Treatment	-1.51809	6.44172	3.18049e-13	2.2283e-11		TRINITY_DN3226_c0_g1_i2	Control	Treatment	-2.66208	0.934039	0.0116076	0.0503517
TRINITY_DN9343_c0_g1_i5	Control	Treatment	-1.57004	7.54656	3.20445e-13	2.24063e-11		TRINITY_DN3469_c0_g1_i1	Control	Treatment	-2.66034	3.11608	3.92285e-07	8.18503e-06
TRINITY_DN1038_c0_g2_i5	Control	Treatment	1.23402	4.84728	3.48388e-13	2.4312e-11		TRINITY_DN1543_c0_g2_i3	Control	Treatment	-2.65967	1.16356	0.00355834	0.0197511
TRINITY_DN7229_c0_g1_i1	Control	Treatment	-1.95909	3.45368	3.70775e-13	2.58231e-11		TRINITY_DN3277_c0_g1_i1	Control	Treatment	-2.65891	0.602292	0.0100459	0.0449561
TRINITY_DN4905_c0_g2_i1	Control	Treatment	-1.31675	7.06018	4.09235e-13	2.84455e-11		TRINITY_DN1454_c0_g1_i4	Control	Treatment	-2.65803	0.241003	0.000334338	0.00283382
TRINITY_DN12129_c0_g1_i1	Control	Treatment	-2.30955	4.517	4.18262e-13	2.90157e-11		TRINITY_DN23360_c0_g3_i2	Control	Treatment	-2.65747	9.14859	1.91638e-14	1.66343e-12
TRINITY_DN17608_c0_g1_i3	Control	Treatment	-1.79589	4.77851	4.19775e-13	2.90635e-11		TRINITY_DN35190_c0_g1_i1	Control	Treatment	-2.65713	6.37479	2.31149e-22	5.65689e-20
TRINITY_DN2491_c0_g3_i1	Control	Treatment	-1.58864	5.4768	4.42013e-13	3.05431e-11		TRINITY_DN2344_c0_g6_i1	Control	Treatment	-2.65507	3.02272	9.48587e-06	0.000136057
TRINITY_DN1754_c1_g1_i1	Control	Treatment	-2.49894	3.42188	4.49198e-13	3.09788e-11		TRINITY_DN4998_c0_g1_i2	Control	Treatment	-2.65229	3.56079	1.13059e-14	1.02161e-12
TRINITY_DN10888_c0_g1_i1	Control	Treatment	-1.58805	6.68094	4.57648e-13	3.15e-11		TRINITY_DN26304_c0_g1_i4	Control	Treatment	-2.65146	0.760076	0.000372464	0.00310224
TRINITY_DN3762_c0_g2_i3	Control	Treatment	-1.48124	4.93283	4.89239e-13	3.36087e-11		TRINITY_DN2541_c0_g6_i1	Control	Treatment	-2.64856	4.03852	5.16823e-14	4.1583e-12
TRINITY_DN3817_c0_g2_i5	Control	Treatment	-2.93118	5.95494	5.14891e-13	3.53021e-11		TRINITY_DN4138_c2_g1_i2	Control	Treatment	-2.64821	3.21022	1.79338e-07	4.08801e-06
TRINITY_DN16577_c0_g1_i1	Control	Treatment	-1.14673	6.1768	5.60304e-13	3.83411e-11		TRINITY_DN4969_c0_g2_i1	Control	Treatment	-2.64713	0.767349	0.00356909	0.0197953
TRINITY_DN1421_c0_g3_i1	Control	Treatment	-2.54481	7.28546	5.93689e-13	4.05469e-11		TRINITY_DN2521_c0_g2_i5	Control	Treatment	-2.6463	1.88037	7.43316e-06	0.000110435
TRINITY_DN1658_c0_g1_i1	Control	Treatment	2.63647	6.49225	6.17211e-13	4.20718e-11		TRINITY_DN64_c0_g5_i3	Control	Treatment	-2.64615	5.34064	4.86586e-12	2.87232e-10
TRINITY_DN24487_c0_g2_i2	Control	Treatment	-1.34344	5.63394	6.20473e-13	4.22126e-11		TRINITY_DN2509_c0_g1_i1	Control	Treatment	-2.64328	4.72532	8.64965e-15	8.06408e-13
TRINITY_DN2975_c0_g1_i3	Control	Treatment	1.27272	4.52109	6.33861e-13	4.30403e-11		TRINITY_DN23360_c0_g4_i2	Control	Treatment	-2.63994	9.33076	1.39839e-12	8.94385e-11
TRINITY_DN10743_c0_g2_i1	Control	Treatment	-3.14874	2.44395	6.66558e-13	4.51734e-11		TRINITY_DN1072_c0_g1_i6	Control	Treatment	-2.63478	1.72314	0.00756151	0.0359519
TRINITY_DN13001_c0_g1_i1	Control	Treatment	-1.70052	4.73414	7.30337e-13	4.94008e-11		TRINITY_DN10911_c0_g2_i1	Control	Treatment	-2.63407	6.64183	1.27769e-40	1.60811e-37
TRINITY_DN10201_c0_g2_i1	Control	Treatment	-1.72467	4.87239	7.65555e-13	5.16837e-11		TRINITY_DN45923_c0_g1_i1	Control	Treatment	-2.63396	1.74161	1.20457e-05	0.00016693
TRINITY_DN2468_c0_g3_i1	Control	Treatment	-3.3675	3.31517	7.88105e-13	5.31044e-11		TRINITY_DN4763_c0_g1_i12	Control	Treatment	-2.6327	2.50169	5.16137e-05	0.000585238
TRINITY_DN11046_c0_g1_i2	Control	Treatment	-2.5185	3.88676	8.2497e-13	5.54824e-11		TRINITY_DN4998_c0_g2_i1	Control	Treatment	-2.63074	3.86319	1.21608e-13	9.19653e-12
TRINITY_DN1312_c3_g2_i1	Control	Treatment	-1.65688	4.75567	8.45091e-13	5.67274e-11		TRINITY_DN8893_c0_g2_i1	Control	Treatment	-2.62781	3.68788	1.10465e-13	8.44446e-12
TRINITY_DN6792_c0_g2_i1	Control	Treatment	-1.29656	5.19567	8.57402e-13	5.74443e-11		TRINITY_DN5364_c0_g2_i1	Control	Treatment	-2.62773	1.3777	5.22038e-05	0.000591456
TRINITY_DN4378_c0_g3_i2	Control	Treatment	2.09741	2.91159	9.13522e-13	6.10881e-11		TRINITY_DN6544_c0_g2_i1	Control	Treatment	-2.62766	2.58602	3.57239e-10	1.50053e-08
TRINITY_DN12639_c0_g2_i1	Control	Treatment	1.81267	4.69876	9.34973e-13	6.24041e-11		TRINITY_DN5356_c0_g2_i4	Control	Treatment	-2.62574	1.87733	6.81063e-08	1.7292e-06
TRINITY_DN12324_c0_g1_i2	Control	Treatment	-2.55547	3.75364	9.4274e-13	6.27272e-11		TRINITY_DN4581_c0_g2_i1	Control	Treatment	-2.62411	3.70472	1.18508e-12	7.6849e-11
TRINITY_DN1813_c0_g2_i2	Control	Treatment	1.65107	6.16423	9.43373e-13	6.27272e-11		TRINITY_DN914_c1_g1_i2	Control	Treatment	-2.6231	1.21866	1.12923e-05	0.000158358
TRINITY_DN11638_c0_g2_i1	Control	Treatment	-2.12789	3.74764	9.83185e-13	6.52513e-11		TRINITY_DN18455_c0_g1_i1	Control	Treatment	-2.62182	0.817721	1.90983e-05	0.000247068
TRINITY_DN1413_c1_g5_i2	Control	Treatment	3.29179	2.26421	1.01539e-12	6.72621e-11		TRINITY_DN37489_c0_g1_i1	Control	Treatment	-2.62092	4.01723	3.87458e-18	5.44e-16
TRINITY_DN846_c0_g3_i1	Control	Treatment	-1.36605	5.49509	1.02039e-12	6.74661e-11		TRINITY_DN3504_c0_g1_i1	Control	Treatment	-2.62026	1.63951	6.16323e-06	9.37007e-05
TRINITY_DN3242_c0_g1_i1	Control	Treatment	-1.74972	3.62833	1.03557e-12	6.83417e-11		TRINITY_DN5308_c0_g4_i2	Control	Treatment	-2.61984	3.51294	1.00752e-06	1.90176e-05
TRINITY_DN1464_c0_g2_i15	Control	Treatment	-1.35167	6.82998	1.04772e-12	6.90147e-11		TRINITY_DN1092_c0_g1_i4	Control	Treatment	-2.61973	4.98488	7.30667e-26	2.54945e-23
TRINITY_DN160_c0_g3_i8	Control	Treatment	2.40918	4.0701	1.06709e-12	7.01592e-11		TRINITY_DN8589_c2_g1_i1	Control	Treatment	-2.6192	-0.249776	0.00293674	0.016969
TRINITY_DN9254_c0_g2_i2	Control	Treatment	-1.35542	6.64817	1.11746e-12	7.3334e-11		TRINITY_DN14328_c0_g2_i1	Control	Treatment	-2.60961	3.07098	3.88799e-15	3.88149e-13
TRINITY_DN1847_c0_g2_i1	Control	Treatment	2.14856	3.37411	1.12001e-12	7.33649e-11		TRINITY_DN6038_c0_g2_i2	Control	Treatment	-2.60909	0.147335	0.000773597	0.00572858
TRINITY_DN18648_c0_g1_i1	Control	Treatment	-3.56422	2.78728	1.12269e-12	7.34041e-11		TRINITY_DN9528_c0_g1_i2	Control	Treatment	-2.60703	1.29045	2.39847e-06	4.09864e-05
TRINITY_DN964_c0_g1_i3	Control	Treatment	8.80796	2.72141	1.14581e-12	7.47771e-11		TRINITY_DN16741_c0_g1_i1	Control	Treatment	-2.60306	1.17416	9.26919e-05	0.000963302
TRINITY_DN1658_c0_g2_i3	Control	Treatment	2.43061	5.83685	1.16151e-12	7.56615e-11		TRINITY_DN42559_c0_g1_i1	Control	Treatment	-2.60246	2.97209	1.10039e-05	0.000155053
TRINITY_DN804_c1_g1_i3	Control	Treatment	-3.21136	4.04514	1.17686e-12	7.65198e-11		TRINITY_DN3188_c0_g1_i4	Control	Treatment	-2.60097	1.46821	0.00706878	0.0341388
TRINITY_DN4581_c0_g2_i1	Control	Treatment	-2.62411	3.70472	1.18508e-12	7.6849e-11		TRINITY_DN37626_c0_g1_i1	Control	Treatment	-2.59521	1.21927	0.00438558	0.0234739
TRINITY_DN7908_c0_g2_i1	Control	Treatment	-2.02859	3.97424	1.18628e-12	7.6849e-11		TRINITY_DN2320_c0_g2_i2	Control	Treatment	-2.58929	1.95527	8.91544e-06	0.000129136
TRINITY_DN1816_c1_g1_i2	Control	Treatment	-2.08858	3.61702	1.2025e-12	7.77566e-11		TRINITY_DN846_c1_g1_i3	Control	Treatment	-2.57929	1.07152	5.1237e-05	0.000581902
TRINITY_DN6766_c0_g2_i1	Control	Treatment	-1.40759	6.01043	1.21011e-12	7.81052e-11		TRINITY_DN21647_c0_g2_i2	Control	Treatment	-2.57343	1.37337	3.82879e-06	6.18096e-05
TRINITY_DN6225_c0_g1_i3	Control	Treatment	-1.50828	3.97309	1.23444e-12	7.95299e-11		TRINITY_DN9223_c0_g3_i2	Control	Treatment	-2.56309	2.18621	2.74935e-09	9.66966e-08
TRINITY_DN4689_c0_g2_i2	Control	Treatment	1.32187	4.54047	1.27355e-12	8.18998e-11		TRINITY_DN44_c0_g3_i4	Control	Treatment	-2.56004	2.89515	0.000688562	0.00519606
TRINITY_DN16812_c0_g2_i1	Control	Treatment	1.21636	6.45514	1.32715e-12	8.51917e-11		TRINITY_DN20411_c0_g1_i1	Control	Treatment	-2.55578	0.69151	0.000294585	0.00254939
TRINITY_DN5803_c0_g3_i5	Control	Treatment	3.03177	6.24291	1.34527e-12	8.61974e-11		TRINITY_DN12324_c0_g1_i2	Control	Treatment	-2.55547	3.75364	9.4274e-13	6.27272e-11
TRINITY_DN23360_c0_g4_i2	Control	Treatment	-2.63994	9.33076	1.39839e-12	8.94385e-11		TRINITY_DN48213_c0_g1_i1	Control	Treatment	-2.55467	2.14846	5.67207e-07	1.13897e-05
TRINITY_DN2095_c0_g2_i4	Control	Treatment	-1.84971	4.32814	1.42076e-12	9.07044e-11		TRINITY_DN8451_c0_g1_i3	Control	Treatment	-2.55455	3.14479	1.5488e-10	6.92657e-09
TRINITY_DN5802_c0_g1_i1	Control	Treatment	-2.34614	3.90512	1.44839e-12	9.23014e-11		TRINITY_DN10984_c1_g1_i1	Control	Treatment	-2.55263	3.2165	2.8152e-06	4.70419e-05
TRINITY_DN3714_c0_g1_i4	Control	Treatment	-1.60051	5.81711	1.45805e-12	9.27496e-11		TRINITY_DN1052_c3_g1_i1	Control	Treatment	-2.55187	4.01972	1.6646e-21	3.57696e-19
TRINITY_DN8289_c0_g1_i1	Control	Treatment	-1.56053	7.45155	1.53323e-12	9.73561e-11		TRINITY_DN2202_c0_g2_i5	Control	Treatment	-2.5509	2.56596	3.12234e-11	1.61104e-09
TRINITY_DN4491_c0_g2_i5	Control	Treatment	-1.33197	7.06372	1.63061e-12	1.03353e-10		TRINITY_DN5635_c0_g2_i1	Control	Treatment	-2.54975	2.77391	2.04619e-07	4.6125e-06
TRINITY_DN2468_c0_g3_i5	Control	Treatment	-2.36685	7.31076	1.76003e-12	1.11149e-10		TRINITY_DN112_c0_g3_i1	Control	Treatment	-2.54923	3.2675	1.26001e-18	1.91396e-16
TRINITY_DN2250_c0_g2_i3	Control	Treatment	1.36506	5.56997	1.76202e-12	1.11149e-10		TRINITY_DN35792_c0_g1_i1	Control	Treatment	-2.54686	1.92608	9.43238e-08	2.30678e-06
TRINITY_DN2250_c0_g4_i2	Control	Treatment	1.33964	5.66763	1.76307e-12	1.11149e-10		TRINITY_DN1421_c0_g3_i1	Control	Treatment	-2.54481	7.28546	5.93689e-13	4.05469e-11
TRINITY_DN7978_c0_g2_i1	Control	Treatment	-3.63088	3.25008	1.85169e-12	1.16528e-10		TRINITY_DN5906_c0_g1_i2	Control	Treatment	-2.54377	0.626446	0.00241218	0.0144842
TRINITY_DN50353_c0_g1_i1	Control	Treatment	1.35332	4.77063	1.8577e-12	1.16697e-10		TRINITY_DN1397_c0_g2_i2	Control	Treatment	-2.54091	1.73607	1.19338e-06	2.20534e-05
TRINITY_DN18_c1_g1_i4	Control	Treatment	-2.23221	11.2567	1.90047e-12	1.19172e-10		TRINITY_DN4994_c2_g1_i1	Control	Treatment	-2.53769	3.0192	4.15671e-10	1.71784e-08
TRINITY_DN12084_c0_g2_i1	Control	Treatment	-2.04881	4.21212	1.93495e-12	1.21118e-10		TRINITY_DN2468_c0_g2_i7	Control	Treatment	-2.5369	7.30541	5.91351e-10	2.38988e-08
TRINITY_DN10852_c0_g2_i2	Control	Treatment	-2.1551	2.72546	1.94915e-12	1.21791e-10		TRINITY_DN5677_c0_g2_i1	Control	Treatment	-2.53068	5.26223	4.46834e-20	8.11695e-18
TRINITY_DN4862_c1_g4_i1	Control	Treatment	1.25168	5.16987	1.97968e-12	1.23409e-10		TRINITY_DN4764_c0_g1_i3	Control	Treatment	-2.53045	4.54085	2.85585e-15	2.90038e-13
TRINITY_DN2491_c0_g3_i2	Control	Treatment	-1.39977	5.26672	1.98205e-12	1.23409e-10		TRINITY_DN4062_c0_g1_i1	Control	Treatment	-2.52968	8.54144	7.01973e-19	1.09948e-16
TRINITY_DN4077_c0_g1_i1	Control	Treatment	1.09772	5.35594	2.01214e-12	1.25061e-10		TRINITY_DN15367_c0_g1_i1	Control	Treatment	-2.52964	4.9252	2.01579e-18	2.98481e-16
TRINITY_DN13680_c0_g1_i1	Control	Treatment	-1.54843	4.83151	2.11438e-12	1.31185e-10		TRINITY_DN1490_c2_g1_i1	Control	Treatment	-2.52901	0.724326	0.000113567	0.00114382
TRINITY_DN8922_c0_g1_i1	Control	Treatment	-1.27936	5.6001	2.15078e-12	1.33208e-10		TRINITY_DN2201_c0_g1_i7	Control	Treatment	-2.52873	1.59933	2.32394e-05	0.000293121
TRINITY_DN3814_c0_g1_i1	Control	Treatment	1.49142	6.7912	2.21529e-12	1.36963e-10		TRINITY_DN14100_c0_g1_i1	Control	Treatment	-2.52858	3.72162	0.00309795	0.0177664
TRINITY_DN7272_c0_g2_i1	Control	Treatment	-2.18308	6.16939	2.36051e-12	1.45686e-10		TRINITY_DN6933_c0_g2_i1	Control	Treatment	-2.52649	4.27555	7.22494e-24	2.11115e-21
TRINITY_DN6061_c0_g1_i1	Control	Treatment	1.3132	6.69725	2.36611e-12	1.45776e-10		TRINITY_DN3853_c0_g2_i2	Control	Treatment	-2.5261	0.352405	0.00110402	0.00764078
TRINITY_DN2502_c0_g2_i5	Control	Treatment	3.32817	2.97846	2.41624e-12	1.48605e-10		TRINITY_DN552_c0_g2_i1	Control	Treatment	-2.52367	1.74303	1.79137e-07	4.08606e-06
TRINITY_DN3583_c0_g1_i4	Control	Treatment	1.11911	5.94907	2.44394e-12	1.50047e-10		TRINITY_DN2908_c2_g1_i1	Control	Treatment	-2.52228	0.994651	1.52029e-05	0.00020271
TRINITY_DN7804_c1_g4_i1	Control	Treatment	3.36837	3.20325	2.49202e-12	1.52733e-10		TRINITY_DN11568_c0_g1_i2	Control	Treatment	-2.52142	2.51702	3.38384e-11	1.74342e-09
TRINITY_DN4646_c2_g3_i1	Control	Treatment	1.6971	6.5732	2.65238e-12	1.62278e-10		TRINITY_DN11046_c0_g1_i2	Control	Treatment	-2.5185	3.88676	8.2497e-13	5.54824e-11
TRINITY_DN4475_c1_g1_i2	Control	Treatment	-2.12841	3.21739	2.65897e-12	1.624e-10		TRINITY_DN5624_c0_g1_i2	Control	Treatment	-2.51843	2.42266	5.27143e-06	8.18733e-05
TRINITY_DN3735_c0_g1_i1	Control	Treatment	-2.66235	3.37335	2.77049e-12	1.68919e-10		TRINITY_DN5818_c0_g1_i4	Control	Treatment	-2.51431	0.574869	0.000103957	0.00106097
TRINITY_DN6655_c0_g1_i1	Control	Treatment	1.30425	6.70988	2.84705e-12	1.73287e-10		TRINITY_DN3744_c0_g2_i4	Control	Treatment	-2.51396	0.847414	0.000565488	0.00441773
TRINITY_DN14529_c0_g1_i2	Control	Treatment	-2.06351	3.77752	2.93266e-12	1.7819e-10		TRINITY_DN4343_c0_g1_i1	Control	Treatment	-2.51213	0.941884	0.00172281	0.0109968
TRINITY_DN16812_c0_g1_i1	Control	Treatment	1.14271	6.38387	2.97491e-12	1.80446e-10		TRINITY_DN8702_c0_g3_i1	Control	Treatment	-2.51191	1.70228	0.00222039	0.0135075
TRINITY_DN3178_c2_g2_i1	Control	Treatment	-2.96287	3.11829	2.98238e-12	1.80587e-10		TRINITY_DN4237_c0_g2_i1	Control	Treatment	-2.51002	4.65144	1.73318e-16	2.06348e-14
TRINITY_DN2656_c0_g2_i2	Control	Treatment	2.85734	2.80146	3.00415e-12	1.81594e-10		TRINITY_DN2908_c1_g1_i1	Control	Treatment	-2.50488	1.2648	7.7927e-05	0.000832335
TRINITY_DN16122_c0_g2_i1	Control	Treatment	-2.29397	3.67537	3.24532e-12	1.95836e-10		TRINITY_DN4377_c2_g1_i1	Control	Treatment	-2.50479	7.26654	6.44067e-18	8.7975e-16
TRINITY_DN11685_c0_g1_i1	Control	Treatment	-2.32232	4.07891	3.36856e-12	2.02925e-10		TRINITY_DN3910_c0_g1_i1	Control	Treatment	-2.50471	1.30083	3.89316e-05	0.000459627
TRINITY_DN2396_c0_g2_i9	Control	Treatment	9.37005	1.35105	3.60468e-12	2.16779e-10		TRINITY_DN7837_c0_g1_i1	Control	Treatment	-2.50363	2.66262	4.53891e-11	2.27857e-09
TRINITY_DN38629_c0_g1_i1	Control	Treatment	1.55759	3.63524	3.61503e-12	2.17031e-10		TRINITY_DN14458_c0_g1_i1	Control	Treatment	-2.50326	2.83504	6.6175e-12	3.81058e-10
TRINITY_DN16566_c0_g1_i1	Control	Treatment	1.80463	4.33746	3.70189e-12	2.21868e-10		TRINITY_DN7532_c0_g1_i3	Control	Treatment	-2.50224	1.81608	4.56128e-05	0.000527376
TRINITY_DN3302_c0_g1_i1	Control	Treatment	-1.39843	4.47896	3.72673e-12	2.22977e-10		TRINITY_DN1754_c1_g1_i1	Control	Treatment	-2.49894	3.42188	4.49198e-13	3.09788e-11
TRINITY_DN3216_c0_g2_i2	Control	Treatment	-2.30926	3.53368	3.99402e-12	2.38565e-10		TRINITY_DN1179_c3_g1_i1	Control	Treatment	-2.49754	3.82005	1.28137e-15	1.36014e-13
TRINITY_DN1021_c1_g1_i5	Control	Treatment	-1.66674	3.34892	4.02661e-12	2.40105e-10		TRINITY_DN50432_c0_g1_i1	Control	Treatment	-2.49111	2.63505	2.20136e-06	3.79622e-05
TRINITY_DN42246_c0_g1_i1	Control	Treatment	1.21935	4.63816	4.09239e-12	2.43615e-10		TRINITY_DN11046_c0_g2_i1	Control	Treatment	-2.48421	5.47782	1.07248e-15	1.1523e-13
TRINITY_DN2489_c0_g1_i2	Control	Treatment	5.99936	6.30636	4.31546e-12	2.56461e-10		TRINITY_DN7868_c0_g1_i2	Control	Treatment	-2.48412	2.99522	8.67656e-12	4.88452e-10
TRINITY_DN1377_c0_g1_i2	Control	Treatment	2.44487	2.71182	4.49945e-12	2.66945e-10		TRINITY_DN3877_c0_g1_i1	Control	Treatment	-2.48301	0.815191	0.00315577	0.0180072
TRINITY_DN2223_c3_g2_i2	Control	Treatment	-2.97699	2.47082	4.65423e-12	2.75663e-10		TRINITY_DN25754_c0_g2_i2	Control	Treatment	-2.48067	1.29054	1.06448e-06	1.99752e-05
TRINITY_DN4985_c0_g1_i5	Control	Treatment	-1.24746	7.08507	4.78411e-12	2.82881e-10		TRINITY_DN3277_c0_g1_i9	Control	Treatment	-2.47785	0.489403	0.00134903	0.00899889
TRINITY_DN64_c0_g5_i3	Control	Treatment	-2.64615	5.34064	4.86586e-12	2.87232e-10		TRINITY_DN5677_c0_g1_i1	Control	Treatment	-2.477	4.5574	1.02961e-30	6.36568e-28
TRINITY_DN2489_c0_g1_i1	Control	Treatment	6.38953	7.93533	5.08088e-12	2.99424e-10		TRINITY_DN1211_c0_g2_i2	Control	Treatment	-2.47443	0.515289	0.000214256	0.00195459
TRINITY_DN8831_c0_g1_i1	Control	Treatment	-2.26136	3.22495	5.12343e-12	3.01427e-10		TRINITY_DN6531_c0_g1_i1	Control	Treatment	-2.46627	4.76174	1.10856e-35	9.76671e-33
TRINITY_DN10191_c0_g2_i1	Control	Treatment	-1.39407	7.17414	5.28773e-12	3.10575e-10		TRINITY_DN97_c0_g1_i1	Control	Treatment	-2.46237	4.32969	3.31962e-07	7.06442e-06
TRINITY_DN2865_c0_g1_i5	Control	Treatment	1.39939	4.95539	5.32136e-12	3.1203e-10		TRINITY_DN11638_c0_g1_i1	Control	Treatment	-2.46032	4.20076	5.57943e-16	6.30207e-14
TRINITY_DN13_c1_g2_i5	Control	Treatment	-9.26034	1.22571	5.38355e-12	3.15153e-10		TRINITY_DN6838_c0_g1_i3	Control	Treatment	-2.45784	2.63917	0.00350881	0.0195254
TRINITY_DN1207_c0_g2_i4	Control	Treatment	3.20114	3.31032	5.51766e-12	3.22467e-10		TRINITY_DN2119_c0_g2_i1	Control	Treatment	-2.45478	2.78624	6.86681e-11	3.30592e-09
TRINITY_DN10852_c0_g1_i3	Control	Treatment	-2.0225	2.97088	5.58449e-12	3.25833e-10		TRINITY_DN112_c0_g3_i2	Control	Treatment	-2.44684	1.61992	0.000246348	0.00219287
TRINITY_DN83_c0_g1_i1	Control	Treatment	-1.25485	4.58265	5.66433e-12	3.29945e-10		TRINITY_DN9290_c1_g5_i1	Control	Treatment	-2.44612	7.80333	7.61385e-27	2.98133e-24
TRINITY_DN2980_c1_g1_i2	Control	Treatment	-2.87845	4.17345	5.88811e-12	3.42414e-10		TRINITY_DN148_c0_g1_i5	Control	Treatment	-2.44465	5.91632	2.5268e-05	0.000314988
TRINITY_DN1884_c0_g1_i12	Control	Treatment	-4.11435	4.94639	6.12425e-12	3.55104e-10		TRINITY_DN1021_c0_g1_i1	Control	Treatment	-2.44316	0.0027016	0.0117144	0.0507159
TRINITY_DN3449_c0_g1_i3	Control	Treatment	-1.62379	7.67765	6.12648e-12	3.55104e-10		TRINITY_DN13983_c0_g1_i1	Control	Treatment	-2.44202	3.92006	2.15792e-07	4.82534e-06
TRINITY_DN8702_c0_g1_i2	Control	Treatment	-1.15716	5.38759	6.32344e-12	3.65918e-10		TRINITY_DN3175_c0_g2_i1	Control	Treatment	-2.44114	-0.156067	0.0055842	0.0284259
TRINITY_DN2600_c0_g1_i3	Control	Treatment	2.11142	3.53707	6.45369e-12	3.72843e-10		TRINITY_DN1_c0_g2_i3	Control	Treatment	-2.44109	3.6321	1.7675e-09	6.46147e-08
TRINITY_DN6893_c0_g1_i3	Control	Treatment	-1.14373	6.95533	6.54112e-12	3.77276e-10		TRINITY_DN2343_c0_g1_i3	Control	Treatment	-2.44038	3.07135	1.78872e-16	2.12243e-14
TRINITY_DN14458_c0_g1_i1	Control	Treatment	-2.50326	2.83504	6.6175e-12	3.81058e-10		TRINITY_DN99_c4_g2_i1	Control	Treatment	-2.43633	2.35715	1.46676e-07	3.40963e-06
TRINITY_DN5624_c0_g1_i1	Control	Treatment	-2.20572	4.41227	6.64767e-12	3.81904e-10		TRINITY_DN560_c0_g1_i2	Control	Treatment	-2.43512	3.69525	1.26101e-15	1.34257e-13
TRINITY_DN4339_c1_g1_i4	Control	Treatment	-1.36829	4.37628	6.65386e-12	3.81904e-10		TRINITY_DN151_c1_g2_i12	Control	Treatment	-2.43508	-0.068415	0.00859989	0.0397311
TRINITY_DN7351_c0_g2_i3	Control	Treatment	-1.74947	3.49611	6.9883e-12	4.00447e-10		TRINITY_DN5232_c0_g1_i2	Control	Treatment	-2.43469	-0.0566321	0.00171617	0.0109684
TRINITY_DN4739_c0_g1_i2	Control	Treatment	-1.21667	8.40104	7.15455e-12	4.09307e-10		TRINITY_DN998_c0_g1_i13	Control	Treatment	-2.4343	5.32071	0.000112236	0.00113332
TRINITY_DN18_c1_g2_i5	Control	Treatment	-2.24883	10.3149	7.28799e-12	4.16266e-10		TRINITY_DN4038_c0_g2_i1	Control	Treatment	-2.4335	0.26943	0.000741838	0.00552825
TRINITY_DN1849_c0_g2_i10	Control	Treatment	-2.03029	3.71837	7.30201e-12	4.16392e-10		TRINITY_DN40658_c0_g1_i1	Control	Treatment	-2.42977	0.538188	0.00899167	0.04111
TRINITY_DN2861_c0_g1_i3	Control	Treatment	-1.62624	5.55595	7.3422e-12	4.18007e-10		TRINITY_DN5635_c0_g1_i5	Control	Treatment	-2.42925	3.54248	7.34566e-10	2.9119e-08
TRINITY_DN5119_c0_g2_i1	Control	Treatment	-1.68843	9.17899	7.49739e-12	4.26154e-10		TRINITY_DN124_c0_g4_i2	Control	Treatment	-2.42823	3.12309	7.53555e-12	4.27249e-10
TRINITY_DN124_c0_g4_i2	Control	Treatment	-2.42823	3.12309	7.53555e-12	4.27249e-10		TRINITY_DN11101_c0_g1_i1	Control	Treatment	-2.42439	6.28037	1.68425e-35	1.4132e-32
TRINITY_DN2146_c0_g2_i2	Control	Treatment	-1.38819	4.36204	7.54091e-12	4.27249e-10		TRINITY_DN12983_c0_g1_i4	Control	Treatment	-2.42417	1.0428	0.000151892	0.00146212
TRINITY_DN4144_c0_g1_i3	Control	Treatment	-1.647	4.43726	7.84247e-12	4.43622e-10		TRINITY_DN441_c0_g1_i5	Control	Treatment	-2.42384	3.8424	0.00152217	0.00994489
TRINITY_DN26304_c0_g1_i2	Control	Treatment	1.97086	5.80304	8.12281e-12	4.58743e-10		TRINITY_DN7243_c0_g1_i1	Control	Treatment	-2.42288	4.48802	2.54086e-24	7.92411e-22
TRINITY_DN4809_c0_g1_i1	Control	Treatment	-1.22585	5.48075	8.27797e-12	4.66759e-10		TRINITY_DN6666_c0_g1_i1	Control	Treatment	-2.41741	2.07768	2.99016e-06	4.97293e-05
TRINITY_DN7868_c0_g1_i2	Control	Treatment	-2.48412	2.99522	8.67656e-12	4.88452e-10		TRINITY_DN11801_c0_g1_i1	Control	Treatment	-2.41688	2.71871	1.88195e-14	1.63758e-12
TRINITY_DN47101_c0_g1_i1	Control	Treatment	-4.25643	2.19524	8.73777e-12	4.91113e-10		TRINITY_DN9651_c0_g1_i2	Control	Treatment	-2.41527	5.87652	1.20497e-28	5.58741e-26
TRINITY_DN2313_c0_g2_i3	Control	Treatment	1.14893	5.62784	9.76715e-12	5.4768e-10		TRINITY_DN1629_c1_g1_i1	Control	Treatment	-2.41503	1.53427	1.66531e-05	0.000219885
TRINITY_DN4905_c0_g1_i3	Control	Treatment	-1.22422	10.0224	9.77528e-12	5.4768e-10		TRINITY_DN3853_c0_g2_i4	Control	Treatment	-2.40934	1.43833	0.00726542	0.0348307
TRINITY_DN50457_c0_g1_i1	Control	Treatment	-3.99347	4.7845	9.92802e-12	5.55355e-10		TRINITY_DN8532_c0_g1_i4	Control	Treatment	-2.40835	4.15881	5.99754e-23	1.57731e-20
TRINITY_DN230_c0_g1_i26	Control	Treatment	1.66245	4.7425	1.07065e-11	5.97954e-10		TRINITY_DN3710_c0_g6_i2	Control	Treatment	-2.40668	3.02873	4.64267e-15	4.59585e-13
TRINITY_DN13905_c0_g1_i1	Control	Treatment	-1.23373	6.59855	1.10999e-11	6.18943e-10		TRINITY_DN17156_c0_g1_i1	Control	Treatment	-2.40452	4.25685	2.21232e-18	3.23503e-16
TRINITY_DN6893_c0_g2_i1	Control	Treatment	-1.11358	6.34578	1.15109e-11	6.40846e-10		TRINITY_DN14529_c1_g1_i1	Control	Treatment	-2.40086	3.42975	1.09943e-07	2.64472e-06
TRINITY_DN2264_c0_g1_i3	Control	Treatment	1.19855	5.87563	1.16409e-11	6.47064e-10		TRINITY_DN5949_c0_g2_i1	Control	Treatment	-2.39808	3.61476	3.22298e-14	2.65998e-12
TRINITY_DN1666_c0_g2_i7	Control	Treatment	-4.42147	4.27383	1.16986e-11	6.49244e-10		TRINITY_DN8532_c0_g2_i5	Control	Treatment	-2.39721	4.32053	6.03375e-29	2.95327e-26
TRINITY_DN21371_c0_g1_i5	Control	Treatment	-1.2621	5.83015	1.18582e-11	6.57067e-10		TRINITY_DN1521_c0_g1_i5	Control	Treatment	-2.39719	2.46314	9.53677e-09	2.97158e-07
TRINITY_DN7151_c0_g1_i1	Control	Treatment	-1.70604	3.75331	1.1957e-11	6.61501e-10		TRINITY_DN506_c0_g1_i6	Control	Treatment	-2.39462	5.14854	5.13715e-05	0.000583054
TRINITY_DN4217_c0_g1_i3	Control	Treatment	-2.05094	6.68483	1.2316e-11	6.79749e-10		TRINITY_DN12040_c3_g1_i1	Control	Treatment	-2.39406	2.09679	0.000235174	0.00211315
TRINITY_DN5691_c0_g1_i6	Control	Treatment	-2.10786	3.20169	1.23254e-11	6.79749e-10		TRINITY_DN1146_c1_g1_i1	Control	Treatment	-2.39248	5.34801	5.27982e-11	2.60597e-09
TRINITY_DN2091_c0_g7_i1	Control	Treatment	1.21841	5.15919	1.27223e-11	7.00543e-10		TRINITY_DN10521_c0_g1_i1	Control	Treatment	-2.38963	4.36094	2.12473e-06	3.67588e-05
TRINITY_DN2539_c0_g2_i1	Control	Treatment	1.42904	6.13872	1.28037e-11	7.03925e-10		TRINITY_DN14860_c0_g2_i1	Control	Treatment	-2.38955	3.35651	2.58634e-14	2.17012e-12
TRINITY_DN12084_c0_g1_i4	Control	Treatment	-1.98793	3.63878	1.2829e-11	7.04216e-10		TRINITY_DN5935_c0_g1_i1	Control	Treatment	-2.38928	2.22124	1.16929e-08	3.58947e-07
TRINITY_DN12957_c0_g1_i1	Control	Treatment	-1.32041	5.09584	1.31551e-11	7.20994e-10		TRINITY_DN8689_c0_g2_i1	Control	Treatment	-2.38905	1.34554	0.000539647	0.00426311
TRINITY_DN5038_c1_g2_i1	Control	Treatment	-2.26099	3.71005	1.39091e-11	7.61133e-10		TRINITY_DN4845_c0_g1_i3	Control	Treatment	-2.38666	1.62314	1.67023e-05	0.000220369
TRINITY_DN4130_c0_g1_i5	Control	Treatment	-1.3849	12.6156	1.41203e-11	7.71496e-10		TRINITY_DN5921_c0_g2_i2	Control	Treatment	-2.386	1.8999	0.000774029	0.00573058
TRINITY_DN813_c0_g3_i1	Control	Treatment	-1.46197	3.9067	1.46015e-11	7.96549e-10		TRINITY_DN1632_c0_g1_i2	Control	Treatment	-2.38528	1.53418	0.000235428	0.00211435
TRINITY_DN10530_c0_g2_i1	Control	Treatment	1.20634	6.40044	1.46446e-11	7.97669e-10		TRINITY_DN915_c0_g2_i1	Control	Treatment	-2.38338	3.25207	0.000110207	0.00111604
TRINITY_DN4570_c0_g1_i7	Control	Treatment	1.55048	3.92284	1.51681e-11	8.24906e-10		TRINITY_DN665_c3_g2_i1	Control	Treatment	-2.37354	1.75957	7.19508e-07	1.40711e-05
TRINITY_DN1598_c0_g1_i3	Control	Treatment	-5.84929	1.26788	1.55779e-11	8.45888e-10		TRINITY_DN4135_c0_g1_i4	Control	Treatment	-2.37344	2.28064	6.62173e-05	0.000724485
TRINITY_DN52316_c0_g1_i1	Control	Treatment	-1.52359	6.07471	1.58791e-11	8.60918e-10		TRINITY_DN1498_c0_g3_i7	Control	Treatment	-2.37119	1.10239	0.00296414	0.0171105
TRINITY_DN4299_c0_g1_i2	Control	Treatment	-1.20869	8.76669	1.62916e-11	8.81921e-10		TRINITY_DN13865_c0_g2_i1	Control	Treatment	-2.36998	5.5528	1.27796e-09	4.78605e-08
TRINITY_DN10242_c0_g2_i2	Control	Treatment	-3.52679	3.1883	1.65221e-11	8.93028e-10		TRINITY_DN9651_c0_g2_i2	Control	Treatment	-2.36964	6.52495	5.9841e-26	2.17408e-23
TRINITY_DN14448_c0_g1_i1	Control	Treatment	1.11755	7.45675	1.70606e-11	9.20723e-10		TRINITY_DN13013_c0_g2_i1	Control	Treatment	-2.36744	5.44068	3.83694e-23	1.0535e-20
TRINITY_DN3099_c0_g1_i1	Control	Treatment	1.94352	3.30415	1.71172e-11	9.22366e-10		TRINITY_DN2468_c0_g3_i5	Control	Treatment	-2.36685	7.31076	1.76003e-12	1.11149e-10
TRINITY_DN9950_c0_g2_i1	Control	Treatment	-2.79159	5.08037	1.71663e-11	9.23599e-10		TRINITY_DN9895_c0_g2_i1	Control	Treatment	-2.36664	-0.26296	0.00874888	0.0402453
TRINITY_DN9091_c0_g1_i1	Control	Treatment	1.31866	4.75122	1.72423e-11	9.25058e-10		TRINITY_DN14523_c0_g1_i1	Control	Treatment	-2.36559	0.633079	0.000789854	0.00582327
TRINITY_DN2158_c0_g2_i3	Control	Treatment	-5.55457	3.11688	1.72459e-11	9.25058e-10		TRINITY_DN7532_c0_g2_i2	Control	Treatment	-2.36401	2.87204	7.64134e-09	2.42821e-07
TRINITY_DN702_c0_g3_i6	Control	Treatment	9.95149	1.90657	1.75001e-11	9.37264e-10		TRINITY_DN1246_c0_g1_i8	Control	Treatment	-2.35829	3.55557	6.56447e-09	2.13019e-07
TRINITY_DN6635_c0_g2_i1	Control	Treatment	2.69989	3.3763	1.82697e-11	9.76999e-10		TRINITY_DN578_c0_g1_i8	Control	Treatment	-2.35767	0.531011	0.00146293	0.00960772
TRINITY_DN4221_c3_g1_i1	Control	Treatment	1.4653	5.8241	1.83908e-11	9.81983e-10		TRINITY_DN815_c0_g3_i1	Control	Treatment	-2.35432	3.84607	2.56336e-09	9.06983e-08
TRINITY_DN1918_c0_g1_i1	Control	Treatment	-3.04614	2.00013	1.84399e-11	9.83116e-10		TRINITY_DN11040_c0_g2_i1	Control	Treatment	-2.35256	3.98104	2.71482e-21	5.59492e-19
TRINITY_DN8751_c0_g2_i2	Control	Treatment	1.27117	5.06107	1.89434e-11	1.00844e-09		TRINITY_DN44191_c0_g1_i1	Control	Treatment	-2.35206	0.197222	0.0006605	0.00502519
TRINITY_DN6420_c0_g1_i1	Control	Treatment	-1.35767	4.30557	1.94591e-11	1.03433e-09		TRINITY_DN4669_c0_g1_i1	Control	Treatment	-2.35006	2.67661	6.70006e-07	1.32043e-05
TRINITY_DN7065_c0_g1_i2	Control	Treatment	-1.47094	5.55151	2.05134e-11	1.08872e-09		TRINITY_DN16475_c0_g1_i1	Control	Treatment	-2.3481	2.95925	3.2721e-06	5.37585e-05
TRINITY_DN1564_c0_g2_i2	Control	Treatment	2.22446	3.91633	2.10557e-11	1.11583e-09		TRINITY_DN3067_c0_g2_i7	Control	Treatment	-2.34705	3.52116	2.99782e-19	4.98331e-17
TRINITY_DN1610_c0_g4_i1	Control	Treatment	1.49497	4.47237	2.11681e-11	1.1201e-09		TRINITY_DN11040_c0_g1_i2	Control	Treatment	-2.34628	4.23276	2.64688e-23	7.4623e-21
TRINITY_DN8413_c0_g1_i2	Control	Treatment	1.19834	4.76158	2.12645e-11	1.12351e-09		TRINITY_DN5802_c0_g1_i1	Control	Treatment	-2.34614	3.90512	1.44839e-12	9.23014e-11
TRINITY_DN6937_c0_g1_i1	Control	Treatment	-1.61438	3.74755	2.14993e-11	1.13422e-09		TRINITY_DN4982_c0_g2_i2	Control	Treatment	-2.344	1.86018	6.82004e-05	0.000743642
TRINITY_DN5113_c0_g1_i3	Control	Treatment	-1.51154	4.28245	2.1721e-11	1.14253e-09		TRINITY_DN18492_c0_g1_i2	Control	Treatment	-2.34005	0.229356	0.00611345	0.030387
TRINITY_DN2877_c0_g2_i2	Control	Treatment	1.62702	5.34017	2.17218e-11	1.14253e-09		TRINITY_DN2541_c0_g2_i1	Control	Treatment	-2.3377	3.93232	4.91117e-14	3.96052e-12
TRINITY_DN148_c0_g1_i8	Control	Treatment	-2.67871	4.061	2.18355e-11	1.1468e-09		TRINITY_DN4815_c0_g1_i1	Control	Treatment	-2.33764	1.22967	6.26625e-05	0.000691603
TRINITY_DN8696_c0_g1_i1	Control	Treatment	-3.66537	6.13057	2.20523e-11	1.15647e-09		TRINITY_DN10474_c0_g2_i5	Control	Treatment	-2.33364	2.2178	6.09845e-07	1.21421e-05
TRINITY_DN2158_c0_g1_i5	Control	Treatment	-1.40179	5.92937	2.23726e-11	1.17152e-09		TRINITY_DN4581_c0_g1_i1	Control	Treatment	-2.32626	3.40828	2.83423e-14	2.36126e-12
TRINITY_DN392_c0_g1_i3	Control	Treatment	9.33281	1.31333	2.31014e-11	1.20789e-09		TRINITY_DN1823_c0_g2_i1	Control	Treatment	-2.32401	4.28399	0.000134528	0.00131838
TRINITY_DN14531_c0_g2_i1	Control	Treatment	-1.12559	5.7079	2.32043e-11	1.21147e-09		TRINITY_DN11685_c0_g1_i1	Control	Treatment	-2.32232	4.07891	3.36856e-12	2.02925e-10
TRINITY_DN119_c0_g1_i8	Control	Treatment	3.03483	4.16652	2.49941e-11	1.30298e-09		TRINITY_DN12799_c0_g1_i1	Control	Treatment	-2.32073	1.67717	8.10394e-06	0.000118996
TRINITY_DN31_c0_g1_i4	Control	Treatment	-2.01422	4.02894	2.60021e-11	1.35353e-09		TRINITY_DN4855_c1_g3_i2	Control	Treatment	-2.32062	1.37283	0.00138041	0.0091804
TRINITY_DN955_c0_g1_i1	Control	Treatment	-1.2792	5.64958	2.64137e-11	1.37293e-09		TRINITY_DN1245_c0_g1_i2	Control	Treatment	-2.31833	1.71096	3.66512e-06	5.9322e-05
TRINITY_DN334_c0_g2_i1	Control	Treatment	1.26092	4.60179	2.73331e-11	1.41863e-09		TRINITY_DN1691_c2_g1_i1	Control	Treatment	-2.31773	4.53877	2.22648e-06	3.83496e-05
TRINITY_DN397_c0_g1_i2	Control	Treatment	-1.79475	7.8114	2.77029e-11	1.4357e-09		TRINITY_DN454_c0_g1_i1	Control	Treatment	-2.31236	2.39867	2.11158e-07	4.73976e-06
TRINITY_DN578_c0_g1_i3	Control	Treatment	-3.91363	2.15837	2.79013e-11	1.44386e-09		TRINITY_DN7261_c0_g2_i1	Control	Treatment	-2.31215	-0.0775448	0.00397756	0.0216517
TRINITY_DN3800_c0_g1_i2	Control	Treatment	-2.88654	2.36759	2.84721e-11	1.47124e-09		TRINITY_DN51698_c0_g1_i1	Control	Treatment	-2.3115	0.80252	0.000957748	0.00682686
TRINITY_DN2202_c0_g2_i5	Control	Treatment	-2.5509	2.56596	3.12234e-11	1.61104e-09		TRINITY_DN12129_c0_g1_i1	Control	Treatment	-2.30955	4.517	4.18262e-13	2.90157e-11
TRINITY_DN11568_c0_g1_i2	Control	Treatment	-2.52142	2.51702	3.38384e-11	1.74342e-09		TRINITY_DN3216_c0_g2_i2	Control	Treatment	-2.30926	3.53368	3.99402e-12	2.38565e-10
TRINITY_DN15251_c0_g1_i1	Control	Treatment	-1.14176	5.43542	3.43204e-11	1.76567e-09		TRINITY_DN10519_c2_g2_i1	Control	Treatment	-2.30708	1.29186	0.010849	0.0476422
TRINITY_DN1472_c0_g2_i2	Control	Treatment	-1.44497	4.48618	3.44445e-11	1.76947e-09		TRINITY_DN8007_c0_g2_i1	Control	Treatment	-2.30702	1.79267	9.90084e-06	0.000140862
TRINITY_DN1695_c0_g1_i7	Control	Treatment	-2.18944	2.58108	3.53377e-11	1.81271e-09		TRINITY_DN4234_c1_g5_i1	Control	Treatment	-2.30547	4.25055	9.67102e-05	0.000997998
TRINITY_DN20531_c0_g1_i5	Control	Treatment	-1.75347	5.10378	3.61193e-11	1.84925e-09		TRINITY_DN1849_c0_g2_i11	Control	Treatment	-2.302	0.524457	0.007743	0.0366565
TRINITY_DN2163_c0_g2_i2	Control	Treatment	8.67492	0.699552	3.62049e-11	1.84925e-09		TRINITY_DN508_c0_g1_i1	Control	Treatment	-2.30175	1.48658	1.11893e-06	2.08857e-05
TRINITY_DN6678_c0_g1_i2	Control	Treatment	-2.86228	4.5726	3.62289e-11	1.84925e-09		TRINITY_DN208_c0_g1_i1	Control	Treatment	-2.29946	4.93416	1.56223e-10	6.96895e-09
TRINITY_DN3216_c0_g1_i1	Control	Treatment	-1.64603	6.05971	3.62599e-11	1.84925e-09		TRINITY_DN766_c1_g1_i3	Control	Treatment	-2.29604	2.81315	4.7336e-10	1.94617e-08
TRINITY_DN362_c0_g2_i5	Control	Treatment	1.08096	5.11207	3.69483e-11	1.88164e-09		TRINITY_DN6533_c0_g1_i2	Control	Treatment	-2.29579	6.23782	6.21475e-19	9.78352e-17
TRINITY_DN10878_c0_g1_i1	Control	Treatment	3.15743	2.88822	3.78486e-11	1.92471e-09		TRINITY_DN16122_c0_g2_i1	Control	Treatment	-2.29397	3.67537	3.24532e-12	1.95836e-10
TRINITY_DN1207_c0_g2_i6	Control	Treatment	3.26634	3.48004	3.86896e-11	1.96464e-09		TRINITY_DN3504_c0_g2_i1	Control	Treatment	-2.29293	7.67757	3.44531e-20	6.45831e-18
TRINITY_DN172_c0_g1_i6	Control	Treatment	1.69825	6.34355	3.96989e-11	2.01299e-09		TRINITY_DN1849_c0_g1_i1	Control	Treatment	-2.29076	3.61925	3.19985e-09	1.10881e-07
TRINITY_DN3144_c0_g1_i10	Control	Treatment	-9.31393	1.28355	4.09862e-11	2.07528e-09		TRINITY_DN16346_c0_g1_i1	Control	Treatment	-2.2894	0.494752	0.00593259	0.0297123
TRINITY_DN1087_c1_g4_i5	Control	Treatment	-1.3281	5.39845	4.11857e-11	2.08239e-09		TRINITY_DN10162_c0_g1_i7	Control	Treatment	-2.28675	2.01907	4.48307e-07	9.22827e-06
TRINITY_DN501_c0_g2_i4	Control	Treatment	-1.43245	5.038	4.15441e-11	2.0975e-09		TRINITY_DN7333_c0_g1_i1	Control	Treatment	-2.28296	3.53492	3.52465e-20	6.54285e-18
TRINITY_DN951_c0_g1_i2	Control	Treatment	-3.75889	1.84097	4.22135e-11	2.12791e-09		TRINITY_DN1669_c0_g3_i7	Control	Treatment	-2.28207	0.303068	0.00219174	0.0133632
TRINITY_DN1315_c1_g1_i6	Control	Treatment	-1.62225	4.12635	4.22671e-11	2.12791e-09		TRINITY_DN5056_c0_g3_i2	Control	Treatment	-2.2818	1.52977	2.70769e-06	4.55256e-05
TRINITY_DN16441_c0_g4_i1	Control	Treatment	1.95767	3.93729	4.53664e-11	2.27857e-09		TRINITY_DN4824_c1_g1_i1	Control	Treatment	-2.28056	0.418777	0.00181521	0.0114662
TRINITY_DN7837_c0_g1_i1	Control	Treatment	-2.50363	2.66262	4.53891e-11	2.27857e-09		TRINITY_DN186_c1_g1_i1	Control	Treatment	-2.27891	4.45428	1.65308e-07	3.79114e-06
TRINITY_DN1675_c0_g2_i2	Control	Treatment	-1.58874	8.61542	4.54759e-11	2.27968e-09		TRINITY_DN3646_c0_g1_i1	Control	Treatment	-2.27529	0.210698	0.000765803	0.00568281
TRINITY_DN2252_c1_g1_i3	Control	Treatment	-1.35081	8.87792	4.59632e-11	2.30084e-09		TRINITY_DN5039_c1_g1_i6	Control	Treatment	-2.27503	4.25018	0.000881045	0.00637817
TRINITY_DN14251_c0_g1_i1	Control	Treatment	-1.2934	4.92969	4.83016e-11	2.41446e-09		TRINITY_DN5382_c0_g1_i4	Control	Treatment	-2.27223	6.74563	1.47275e-20	2.88077e-18
TRINITY_DN5472_c0_g2_i4	Control	Treatment	1.17844	4.9928	4.86303e-11	2.42606e-09		TRINITY_DN9651_c0_g1_i1	Control	Treatment	-2.26907	4.9401	1.51196e-20	2.92764e-18
TRINITY_DN8702_c0_g3_i2	Control	Treatment	-1.09646	5.86649	4.86712e-11	2.42606e-09		TRINITY_DN638_c0_g1_i2	Control	Treatment	-2.263	10.4439	1.45698e-18	2.18491e-16
TRINITY_DN4977_c0_g1_i3	Control	Treatment	1.31581	6.00659	5.00496e-11	2.49124e-09		TRINITY_DN8831_c0_g1_i1	Control	Treatment	-2.26136	3.22495	5.12343e-12	3.01427e-10
TRINITY_DN3246_c0_g1_i2	Control	Treatment	-1.07185	5.38461	5.03703e-11	2.50366e-09		TRINITY_DN5038_c1_g2_i1	Control	Treatment	-2.26099	3.71005	1.39091e-11	7.61133e-10
TRINITY_DN5259_c0_g2_i1	Control	Treatment	1.55383	4.63803	5.05442e-11	2.50877e-09		TRINITY_DN1554_c0_g1_i2	Control	Treatment	-2.26005	1.85432	5.84901e-05	0.000652295
TRINITY_DN723_c0_g1_i8	Control	Treatment	2.17057	3.84458	5.07893e-11	2.51739e-09		TRINITY_DN5232_c0_g2_i3	Control	Treatment	-2.25629	0.677965	0.000768184	0.00569808
TRINITY_DN1342_c1_g2_i5	Control	Treatment	-1.85638	6.22717	5.09828e-11	2.52343e-09		TRINITY_DN7301_c0_g1_i5	Control	Treatment	-2.25441	1.53737	0.00116159	0.00798395
TRINITY_DN3014_c2_g1_i1	Control	Treatment	4.29812	2.17934	5.15946e-11	2.55014e-09		TRINITY_DN628_c0_g1_i9	Control	Treatment	-2.25381	4.58177	2.54308e-07	5.58733e-06
TRINITY_DN1146_c1_g1_i1	Control	Treatment	-2.39248	5.34801	5.27982e-11	2.60597e-09		TRINITY_DN15359_c0_g1_i1	Control	Treatment	-2.25218	3.97562	4.34444e-20	7.97409e-18
TRINITY_DN3817_c0_g1_i1	Control	Treatment	-3.14125	7.65319	5.42313e-11	2.67046e-09		TRINITY_DN6533_c0_g2_i2	Control	Treatment	-2.25124	6.01372	2.96743e-19	4.95616e-17
TRINITY_DN3583_c0_g2_i2	Control	Treatment	1.92715	3.60741	5.42564e-11	2.67046e-09		TRINITY_DN3845_c0_g1_i11	Control	Treatment	-2.24956	0.489069	0.00355502	0.0197388
TRINITY_DN325_c0_g2_i22	Control	Treatment	-1.20417	6.36591	5.52206e-11	2.71413e-09		TRINITY_DN12673_c0_g2_i4	Control	Treatment	-2.24907	2.41308	1.75035e-05	0.000229053
TRINITY_DN4_c0_g2_i1	Control	Treatment	-1.46443	7.23834	5.60035e-11	2.74877e-09		TRINITY_DN18_c1_g2_i5	Control	Treatment	-2.24883	10.3149	7.28799e-12	4.16266e-10
TRINITY_DN3179_c0_g2_i2	Control	Treatment	-1.47136	7.46967	5.69565e-11	2.79166e-09		TRINITY_DN7613_c0_g1_i1	Control	Treatment	-2.24741	8.83199	2.60355e-35	2.08526e-32
TRINITY_DN3257_c0_g2_i6	Control	Treatment	1.64267	5.99592	5.74744e-11	2.81313e-09		TRINITY_DN11728_c0_g2_i2	Control	Treatment	-2.24649	5.95474	1.06984e-21	2.35639e-19
TRINITY_DN1675_c0_g2_i1	Control	Treatment	-1.60239	9.31273	5.80139e-11	2.8356e-09		TRINITY_DN846_c1_g7_i1	Control	Treatment	-2.24275	4.15738	5.48703e-22	1.26385e-19
TRINITY_DN1212_c0_g2_i5	Control	Treatment	2.9871	3.20219	5.84901e-11	2.85492e-09		TRINITY_DN9107_c0_g1_i1	Control	Treatment	-2.24232	4.40004	5.59804e-07	1.12539e-05
TRINITY_DN550_c0_g2_i1	Control	Treatment	-1.50078	4.73054	6.00051e-11	2.92482e-09		TRINITY_DN33737_c0_g1_i3	Control	Treatment	-2.24076	0.241233	0.00172155	0.0109948
TRINITY_DN4985_c0_g2_i4	Control	Treatment	-1.21709	7.28792	6.03139e-11	2.9358e-09		TRINITY_DN5382_c0_g2_i2	Control	Treatment	-2.24028	7.24917	6.90358e-26	2.43289e-23
TRINITY_DN18629_c0_g1_i1	Control	Treatment	1.68247	4.6983	6.12219e-11	2.97456e-09		TRINITY_DN3853_c0_g1_i2	Control	Treatment	-2.2387	5.46126	5.10054e-22	1.19038e-19
TRINITY_DN3186_c0_g1_i2	Control	Treatment	-1.44767	5.47724	6.1279e-11	2.97456e-09		TRINITY_DN26680_c1_g1_i1	Control	Treatment	-2.23675	0.965091	0.000115393	0.00115758
TRINITY_DN416_c0_g1_i8	Control	Treatment	1.79285	3.99183	6.19646e-11	3.0037e-09		TRINITY_DN48098_c0_g1_i1	Control	Treatment	-2.23618	2.1638	2.61802e-07	5.74481e-06
TRINITY_DN3334_c0_g2_i3	Control	Treatment	-1.36468	4.00743	6.49448e-11	3.14385e-09		TRINITY_DN13924_c0_g2_i1	Control	Treatment	-2.23618	6.36573	6.80131e-09	2.19492e-07
TRINITY_DN9343_c0_g2_i2	Control	Treatment	-1.52267	5.15057	6.76405e-11	3.26985e-09		TRINITY_DN12552_c0_g2_i1	Control	Treatment	-2.23364	5.73849	2.70692e-27	1.10924e-24
TRINITY_DN3247_c0_g2_i1	Control	Treatment	1.36211	5.15791	6.81659e-11	3.29073e-09		TRINITY_DN3108_c0_g1_i3	Control	Treatment	-2.23353	2.11013	3.3893e-07	7.19452e-06
TRINITY_DN4675_c0_g2_i3	Control	Treatment	-2.7836	6.50882	6.82786e-11	3.29167e-09		TRINITY_DN309_c0_g4_i1	Control	Treatment	-2.23317	4.98395	2.25379e-05	0.000284987
TRINITY_DN2119_c0_g2_i1	Control	Treatment	-2.45478	2.78624	6.86681e-11	3.30592e-09		TRINITY_DN5496_c1_g1_i1	Control	Treatment	-2.23266	5.42749	5.87686e-25	1.90006e-22
TRINITY_DN2607_c2_g1_i12	Control	Treatment	-3.29353	3.70508	7.38362e-11	3.54988e-09		TRINITY_DN18_c1_g1_i4	Control	Treatment	-2.23221	11.2567	1.90047e-12	1.19172e-10
TRINITY_DN683_c0_g1_i8	Control	Treatment	3.88125	3.02277	7.45123e-11	3.57751e-09		TRINITY_DN2521_c0_g1_i5	Control	Treatment	-2.22661	1.55052	8.05057e-05	0.000855838
TRINITY_DN1108_c0_g2_i1	Control	Treatment	1.7937	3.41153	7.71007e-11	3.69674e-09		TRINITY_DN6531_c0_g2_i1	Control	Treatment	-2.22466	4.67729	4.9355e-29	2.55782e-26
TRINITY_DN9035_c0_g1_i1	Control	Treatment	-2.10118	3.4246	7.80148e-11	3.73549e-09		TRINITY_DN638_c0_g3_i2	Control	Treatment	-2.22015	10.9103	2.62441e-19	4.42521e-17
TRINITY_DN1906_c0_g1_i2	Control	Treatment	-2.12595	3.63622	8.0183e-11	3.83409e-09		TRINITY_DN259_c0_g4_i1	Control	Treatment	-2.2191	2.97004	0.000770164	0.00571036
TRINITY_DN1382_c0_g2_i6	Control	Treatment	-1.41898	4.21628	8.07726e-11	3.85706e-09		TRINITY_DN1296_c0_g1_i1	Control	Treatment	-2.21798	6.47375	6.74793e-32	4.57315e-29
TRINITY_DN9844_c0_g2_i1	Control	Treatment	1.67433	4.7674	8.61476e-11	4.10816e-09		TRINITY_DN5095_c0_g1_i2	Control	Treatment	-2.21666	3.83039	6.62521e-08	1.68943e-06
TRINITY_DN4191_c0_g2_i2	Control	Treatment	-1.10103	5.39057	8.74452e-11	4.1644e-09		TRINITY_DN3442_c0_g2_i6	Control	Treatment	-2.21645	6.32756	2.81472e-20	5.33299e-18
TRINITY_DN22284_c0_g2_i3	Control	Treatment	-1.39818	3.95223	8.80941e-11	4.18964e-09		TRINITY_DN5624_c0_g2_i1	Control	Treatment	-2.2149	4.63595	1.54017e-10	6.9055e-09
TRINITY_DN4381_c0_g1_i1	Control	Treatment	1.26264	7.74506	8.8644e-11	4.21011e-09		TRINITY_DN12852_c0_g1_i1	Control	Treatment	-2.21118	3.01214	0.00156013	0.0101515
TRINITY_DN230_c0_g3_i8	Control	Treatment	2.54137	3.47359	8.95399e-11	4.24694e-09		TRINITY_DN7908_c0_g1_i1	Control	Treatment	-2.211	4.37168	5.76489e-14	4.60681e-12
TRINITY_DN10798_c1_g1_i2	Control	Treatment	2.19275	3.06805	9.2395e-11	4.37647e-09		TRINITY_DN1069_c0_g1_i2	Control	Treatment	-2.20944	6.02259	0.000514395	0.00409187
TRINITY_DN8825_c0_g2_i1	Control	Treatment	-1.45454	6.93074	9.32307e-11	4.40542e-09		TRINITY_DN1594_c0_g6_i1	Control	Treatment	-2.20679	1.96738	0.000236226	0.00211882
TRINITY_DN5672_c0_g1_i2	Control	Treatment	-1.21446	5.97002	9.32562e-11	4.40542e-09		TRINITY_DN13022_c0_g1_i1	Control	Treatment	-2.20628	4.00751	3.32461e-18	4.70533e-16
TRINITY_DN9148_c0_g1_i2	Control	Treatment	-1.11586	5.11466	9.50861e-11	4.48585e-09		TRINITY_DN5624_c0_g1_i1	Control	Treatment	-2.20572	4.41227	6.64767e-12	3.81904e-10
TRINITY_DN5102_c3_g2_i1	Control	Treatment	-1.49617	4.52704	9.54223e-11	4.49569e-09		TRINITY_DN315_c0_g2_i1	Control	Treatment	-2.20175	1.49353	0.00171499	0.0109648
TRINITY_DN1658_c0_g1_i15	Control	Treatment	2.62399	4.13762	9.60438e-11	4.51595e-09		TRINITY_DN9552_c0_g1_i1	Control	Treatment	-2.20157	5.54963	3.13647e-37	3.15807e-34
TRINITY_DN5645_c0_g1_i1	Control	Treatment	-1.45825	5.90425	9.61087e-11	4.51595e-09		TRINITY_DN946_c2_g1_i4	Control	Treatment	-2.20136	5.42673	4.27288e-09	1.43547e-07
TRINITY_DN30078_c0_g2_i2	Control	Treatment	-1.50463	11.2772	1.00796e-10	4.72992e-09		TRINITY_DN25754_c0_g1_i2	Control	Treatment	-2.20065	1.50786	1.97937e-05	0.000254953
TRINITY_DN4378_c0_g3_i1	Control	Treatment	1.59798	6.26208	1.01096e-10	4.73765e-09		TRINITY_DN41_c0_g1_i2	Control	Treatment	-2.19946	1.83421	3.06608e-06	5.08001e-05
TRINITY_DN3068_c0_g1_i2	Control	Treatment	-1.04399	6.33683	1.01552e-10	4.75272e-09		TRINITY_DN5496_c1_g2_i2	Control	Treatment	-2.19778	5.24773	1.38081e-22	3.4758e-20
TRINITY_DN5337_c0_g1_i2	Control	Treatment	-1.33408	4.1556	1.04512e-10	4.88476e-09		TRINITY_DN5356_c0_g1_i2	Control	Treatment	-2.19633	1.56246	0.000253549	0.00224588
TRINITY_DN7774_c0_g1_i1	Control	Treatment	-1.25809	4.59244	1.10965e-10	5.17951e-09		TRINITY_DN5360_c0_g1_i2	Control	Treatment	-2.19409	0.855966	0.0018529	0.0116541
TRINITY_DN7173_c0_g1_i2	Control	Treatment	-1.9502	8.2271	1.11361e-10	5.19111e-09		TRINITY_DN8924_c0_g1_i1	Control	Treatment	-2.19181	3.01839	9.34604e-06	0.00013427
TRINITY_DN5834_c0_g2_i3	Control	Treatment	1.12595	4.47088	1.12163e-10	5.22159e-09		TRINITY_DN3707_c0_g2_i10	Control	Treatment	-2.19165	1.85208	0.00273512	0.016022
TRINITY_DN46_c1_g1_i1	Control	Treatment	1.63174	3.36448	1.1664e-10	5.42285e-09		TRINITY_DN5232_c0_g1_i3	Control	Treatment	-2.19136	0.991481	0.000275122	0.00240227
TRINITY_DN10677_c0_g1_i1	Control	Treatment	-1.34805	4.62209	1.1922e-10	5.53549e-09		TRINITY_DN4494_c0_g2_i1	Control	Treatment	-2.19037	3.10014	0.000130398	0.00128327
TRINITY_DN6061_c0_g2_i3	Control	Treatment	1.1982	6.67283	1.19981e-10	5.5635e-09		TRINITY_DN61_c1_g6_i1	Control	Treatment	-2.1901	7.61979	1.44901e-06	2.62407e-05
TRINITY_DN7308_c0_g1_i1	Control	Treatment	-1.05768	5.77863	1.2205e-10	5.65201e-09		TRINITY_DN1480_c0_g1_i3	Control	Treatment	-2.19002	3.54543	5.22061e-08	1.35478e-06
TRINITY_DN4471_c0_g2_i2	Control	Treatment	1.55879	4.02134	1.22976e-10	5.68655e-09		TRINITY_DN1695_c0_g1_i7	Control	Treatment	-2.18944	2.58108	3.53377e-11	1.81271e-09
TRINITY_DN4130_c0_g2_i5	Control	Treatment	-1.39081	12.2435	1.23119e-10	5.68655e-09		TRINITY_DN1_c0_g1_i1	Control	Treatment	-2.1894	10.2823	6.24026e-23	1.62898e-20
TRINITY_DN6246_c0_g2_i3	Control	Treatment	1.65586	3.4743	1.23598e-10	5.70121e-09		TRINITY_DN562_c0_g1_i1	Control	Treatment	-2.18914	2.72281	6.24713e-07	1.23822e-05
TRINITY_DN9642_c0_g1_i4	Control	Treatment	1.2106	6.31889	1.24015e-10	5.71294e-09		TRINITY_DN7770_c0_g3_i1	Control	Treatment	-2.18779	3.81265	0.000634276	0.00484953
TRINITY_DN8315_c0_g1_i3	Control	Treatment	-1.42772	4.65572	1.26561e-10	5.82261e-09		TRINITY_DN6647_c0_g2_i1	Control	Treatment	-2.18773	0.692676	0.0126427	0.053803
TRINITY_DN516_c0_g3_i2	Control	Treatment	1.18752	6.22268	1.28665e-10	5.91171e-09		TRINITY_DN4926_c0_g2_i3	Control	Treatment	-2.18757	1.39632	0.000978781	0.00694308
TRINITY_DN2313_c0_g1_i1	Control	Treatment	1.14414	5.62291	1.30381e-10	5.98277e-09		TRINITY_DN3098_c0_g1_i2	Control	Treatment	-2.18592	3.26763	1.36382e-06	2.49157e-05
TRINITY_DN2146_c0_g1_i1	Control	Treatment	-1.61253	3.8644	1.31899e-10	6.04454e-09		TRINITY_DN3853_c0_g2_i1	Control	Treatment	-2.18571	5.53448	2.31069e-16	2.71437e-14
TRINITY_DN22681_c2_g1_i1	Control	Treatment	-3.77338	2.42169	1.34986e-10	6.17799e-09		TRINITY_DN7841_c0_g1_i1	Control	Treatment	-2.18545	0.543304	0.00334717	0.018828
TRINITY_DN4847_c0_g1_i1	Control	Treatment	2.57914	3.58472	1.35666e-10	6.20104e-09		TRINITY_DN766_c1_g2_i1	Control	Treatment	-2.1848	3.19496	2.93735e-08	8.09978e-07
TRINITY_DN4915_c0_g1_i1	Control	Treatment	-1.21324	6.41125	1.36618e-10	6.23645e-09		TRINITY_DN40679_c0_g1_i1	Control	Treatment	-2.18415	4.80976	2.64873e-22	6.39343e-20
TRINITY_DN9434_c0_g2_i2	Control	Treatment	-1.11935	6.23681	1.36807e-10	6.23701e-09		TRINITY_DN7272_c0_g2_i1	Control	Treatment	-2.18308	6.16939	2.36051e-12	1.45686e-10
TRINITY_DN130_c0_g2_i2	Control	Treatment	-1.3891	5.01404	1.39733e-10	6.3622e-09		TRINITY_DN14787_c0_g2_i2	Control	Treatment	-2.18269	2.96055	6.15056e-09	2.01255e-07
TRINITY_DN2113_c0_g1_i2	Control	Treatment	-1.17244	5.52245	1.41232e-10	6.42212e-09		TRINITY_DN6069_c0_g1_i2	Control	Treatment	-2.17995	1.99787	0.00105052	0.00734699
TRINITY_DN11928_c0_g1_i2	Control	Treatment	2.50858	3.93311	1.41887e-10	6.44363e-09		TRINITY_DN20120_c0_g1_i1	Control	Treatment	-2.17926	1.17094	2.69511e-05	0.000332558
TRINITY_DN10530_c0_g1_i5	Control	Treatment	1.18111	6.28987	1.43854e-10	6.52451e-09		TRINITY_DN50276_c0_g1_i1	Control	Treatment	-2.17889	1.42105	0.000558354	0.00437168
TRINITY_DN612_c0_g2_i3	Control	Treatment	8.67292	0.700853	1.47758e-10	6.693e-09		TRINITY_DN2296_c0_g2_i2	Control	Treatment	-2.17868	1.29329	0.00155607	0.0101288
TRINITY_DN17433_c0_g2_i2	Control	Treatment	-1.64518	5.47647	1.47949e-10	6.69302e-09		TRINITY_DN25651_c0_g1_i1	Control	Treatment	-2.17831	0.274039	0.0112402	0.0491054
TRINITY_DN14529_c1_g1_i2	Control	Treatment	-2.14384	4.55687	1.48796e-10	6.72271e-09		TRINITY_DN7613_c0_g2_i1	Control	Treatment	-2.17796	7.38196	3.62752e-31	2.36736e-28
TRINITY_DN8995_c0_g1_i1	Control	Treatment	-2.99214	5.05443	1.49612e-10	6.75094e-09		TRINITY_DN1245_c0_g1_i5	Control	Treatment	-2.17764	2.89228	1.0157e-05	0.000144119
TRINITY_DN160_c0_g1_i2	Control	Treatment	1.91442	4.99991	1.50574e-10	6.78564e-09		TRINITY_DN2709_c0_g7_i1	Control	Treatment	-2.17508	0.486948	0.000901202	0.00649032
TRINITY_DN3015_c0_g2_i2	Control	Treatment	-1.84852	2.99387	1.50892e-10	6.79131e-09		TRINITY_DN6580_c1_g4_i2	Control	Treatment	-2.17326	0.873549	0.00445217	0.0237654
TRINITY_DN364_c0_g3_i3	Control	Treatment	1.21141	4.33523	1.52303e-10	6.84607e-09		TRINITY_DN1296_c0_g1_i8	Control	Treatment	-2.1718	3.44712	1.67619e-08	4.93076e-07
TRINITY_DN1472_c0_g1_i3	Control	Treatment	-1.33373	4.97955	1.52665e-10	6.85358e-09		TRINITY_DN8218_c0_g2_i2	Control	Treatment	-2.16917	8.10433	0.000564797	0.00441429
TRINITY_DN5624_c0_g2_i1	Control	Treatment	-2.2149	4.63595	1.54017e-10	6.9055e-09		TRINITY_DN8429_c0_g1_i1	Control	Treatment	-2.16835	0.73812	0.00168505	0.0108117
TRINITY_DN19344_c0_g1_i1	Control	Treatment	-1.04447	4.96035	1.54368e-10	6.91241e-09		TRINITY_DN822_c0_g2_i2	Control	Treatment	-2.16739	3.64115	2.81656e-06	4.70419e-05
TRINITY_DN8451_c0_g1_i3	Control	Treatment	-2.55455	3.14479	1.5488e-10	6.92657e-09		TRINITY_DN1122_c2_g2_i1	Control	Treatment	-2.16645	0.838228	0.00523336	0.0269861
TRINITY_DN6353_c0_g1_i1	Control	Treatment	-1.30362	4.13615	1.55635e-10	6.95148e-09		TRINITY_DN2521_c0_g2_i2	Control	Treatment	-2.16287	1.31188	0.000111245	0.00112428
TRINITY_DN208_c0_g1_i1	Control	Treatment	-2.29946	4.93416	1.56223e-10	6.96895e-09		TRINITY_DN11244_c0_g3_i1	Control	Treatment	-2.15941	7.49089	9.20988e-07	1.75916e-05
TRINITY_DN5762_c0_g2_i14	Control	Treatment	2.87484	2.99487	1.5648e-10	6.97158e-09		TRINITY_DN1296_c0_g2_i3	Control	Treatment	-2.15681	2.73006	0.00107136	0.00746454
TRINITY_DN4511_c0_g1_i1	Control	Treatment	-1.63228	4.88061	1.59193e-10	7.08351e-09		TRINITY_DN9486_c0_g1_i2	Control	Treatment	-2.15547	1.57991	0.000569676	0.00444246
TRINITY_DN1140_c0_g1_i2	Control	Treatment	3.28265	2.84129	1.60937e-10	7.15208e-09		TRINITY_DN10852_c0_g2_i2	Control	Treatment	-2.1551	2.72546	1.94915e-12	1.21791e-10
TRINITY_DN5169_c0_g1_i3	Control	Treatment	1.37648	5.18265	1.65395e-10	7.33509e-09		TRINITY_DN5585_c1_g1_i1	Control	Treatment	-2.1546	4.62393	2.97917e-13	2.10821e-11
TRINITY_DN10244_c0_g1_i1	Control	Treatment	-1.73108	7.7504	1.65472e-10	7.33509e-09		TRINITY_DN5092_c0_g4_i1	Control	Treatment	-2.15338	1.83502	0.00129173	0.00868574
TRINITY_DN4362_c0_g2_i2	Control	Treatment	-1.01005	7.11769	1.66371e-10	7.3578e-09		TRINITY_DN636_c0_g2_i1	Control	Treatment	-2.153	1.4262	0.00580449	0.029239
TRINITY_DN2528_c0_g2_i2	Control	Treatment	-1.18989	5.78916	1.66402e-10	7.3578e-09		TRINITY_DN1475_c0_g3_i1	Control	Treatment	-2.14497	0.671302	0.00122292	0.00831665
TRINITY_DN7326_c0_g1_i2	Control	Treatment	-1.16447	6.44034	1.67547e-10	7.39914e-09		TRINITY_DN1_c0_g2_i1	Control	Treatment	-2.14488	11.0176	5.96364e-22	1.3647e-19
TRINITY_DN2865_c0_g2_i5	Control	Treatment	1.60441	5.20636	1.70277e-10	7.51028e-09		TRINITY_DN270_c1_g1_i2	Control	Treatment	-2.14439	2.63771	0.000799436	0.00588407
TRINITY_DN2594_c0_g1_i3	Control	Treatment	-5.58568	1.03804	1.70672e-10	7.51831e-09		TRINITY_DN14529_c1_g1_i2	Control	Treatment	-2.14384	4.55687	1.48796e-10	6.72271e-09
TRINITY_DN4839_c0_g2_i3	Control	Treatment	9.37052	1.34888	1.73512e-10	7.6339e-09		TRINITY_DN14470_c0_g1_i1	Control	Treatment	-2.14278	4.22175	1.88126e-16	2.22475e-14
TRINITY_DN388_c0_g3_i1	Control	Treatment	1.26581	5.00645	1.7399e-10	7.64538e-09		TRINITY_DN11244_c0_g1_i2	Control	Treatment	-2.14168	6.65261	6.27869e-07	1.24377e-05
TRINITY_DN2305_c0_g2_i2	Control	Treatment	-1.52063	6.68017	1.78689e-10	7.84208e-09		TRINITY_DN753_c0_g1_i3	Control	Treatment	-2.13956	4.44517	2.2344e-16	2.63352e-14
TRINITY_DN2538_c0_g2_i14	Control	Treatment	-1.46052	4.19361	1.83532e-10	8.0446e-09		TRINITY_DN1480_c0_g2_i4	Control	Treatment	-2.13949	3.56628	2.22753e-09	8.01024e-08
TRINITY_DN3336_c5_g1_i1	Control	Treatment	-1.97222	3.5977	1.87054e-10	8.18877e-09		TRINITY_DN753_c0_g1_i2	Control	Treatment	-2.13807	3.78059	6.72452e-16	7.4288e-14
TRINITY_DN11470_c0_g4_i2	Control	Treatment	-1.31109	4.60241	1.89942e-10	8.30489e-09		TRINITY_DN4520_c0_g1_i11	Control	Treatment	-2.13805	0.205225	0.0126581	0.0538422
TRINITY_DN21609_c0_g2_i1	Control	Treatment	2.18491	3.3391	1.91981e-10	8.38366e-09		TRINITY_DN6798_c0_g1_i1	Control	Treatment	-2.13735	5.22834	4.51713e-20	8.1635e-18
TRINITY_DN7379_c0_g1_i2	Control	Treatment	1.25018	4.62242	2.03699e-10	8.88435e-09		TRINITY_DN309_c0_g3_i2	Control	Treatment	-2.13696	2.73446	3.13201e-05	0.000379949
TRINITY_DN1777_c0_g1_i6	Control	Treatment	-1.33335	5.31453	2.0619e-10	8.9819e-09		TRINITY_DN1776_c0_g2_i3	Control	Treatment	-2.13573	3.55768	4.12926e-08	1.0966e-06
TRINITY_DN2223_c3_g1_i1	Control	Treatment	-3.0333	2.54871	2.10781e-10	9.17054e-09		TRINITY_DN6647_c0_g1_i2	Control	Treatment	-2.13499	2.58603	0.000578234	0.00449439
TRINITY_DN5917_c0_g1_i2	Control	Treatment	-1.82924	3.02367	2.12261e-10	9.22354e-09		TRINITY_DN5892_c0_g2_i2	Control	Treatment	-2.13429	1.6477	0.000129279	0.00127438
TRINITY_DN4094_c0_g2_i1	Control	Treatment	-1.46993	3.58998	2.19098e-10	9.5089e-09		TRINITY_DN432_c0_g2_i7	Control	Treatment	-2.13317	2.2294	1.1674e-05	0.000162868
TRINITY_DN11205_c0_g2_i2	Control	Treatment	1.14292	4.78616	2.27275e-10	9.85166e-09		TRINITY_DN7335_c0_g4_i5	Control	Treatment	-2.13238	1.8831	1.04316e-05	0.000147402
TRINITY_DN9994_c0_g1_i2	Control	Treatment	-2.79527	4.42802	2.32156e-10	1.00509e-08		TRINITY_DN11728_c0_g1_i2	Control	Treatment	-2.13035	5.20496	2.5293e-13	1.80801e-11
TRINITY_DN1027_c0_g2_i1	Control	Treatment	-1.44641	3.92102	2.41781e-10	1.04547e-08		TRINITY_DN22807_c0_g1_i1	Control	Treatment	-2.12974	-0.109869	0.00809236	0.0378829
TRINITY_DN6986_c2_g3_i2	Control	Treatment	-1.1163	7.4144	2.46696e-10	1.06542e-08		TRINITY_DN4475_c1_g1_i2	Control	Treatment	-2.12841	3.21739	2.65897e-12	1.624e-10
TRINITY_DN2100_c0_g2_i1	Control	Treatment	-1.81979	10.0576	2.53577e-10	1.09379e-08		TRINITY_DN11638_c0_g2_i1	Control	Treatment	-2.12789	3.74764	9.83185e-13	6.52513e-11
TRINITY_DN6955_c0_g1_i1	Control	Treatment	-1.29168	7.27716	2.55234e-10	1.0996e-08		TRINITY_DN20101_c0_g1_i1	Control	Treatment	-2.12756	1.93061	3.06362e-06	5.07832e-05
TRINITY_DN2533_c0_g2_i1	Control	Treatment	-1.47968	8.97735	2.56501e-10	1.10371e-08		TRINITY_DN1906_c0_g1_i2	Control	Treatment	-2.12595	3.63622	8.0183e-11	3.83409e-09
TRINITY_DN1210_c0_g1_i2	Control	Treatment	3.0502	4.22559	2.56979e-10	1.10441e-08		TRINITY_DN208_c0_g1_i3	Control	Treatment	-2.12415	6.15174	9.87197e-06	0.000140565
TRINITY_DN8198_c0_g1_i2	Control	Treatment	1.37436	6.02723	2.59905e-10	1.11563e-08		TRINITY_DN4334_c0_g2_i2	Control	Treatment	-2.1241	0.863341	0.00058307	0.00452399
TRINITY_DN4440_c0_g4_i4	Control	Treatment	1.34598	5.32616	2.60661e-10	1.11751e-08		TRINITY_DN7214_c0_g1_i4	Control	Treatment	-2.12351	1.45459	0.00108226	0.00752566
TRINITY_DN10505_c0_g1_i2	Control	Treatment	-1.0665	5.05889	2.69098e-10	1.15228e-08		TRINITY_DN20_c0_g1_i2	Control	Treatment	-2.12303	2.20893	0.000536202	0.00423874
TRINITY_DN11682_c0_g2_i1	Control	Treatment	-1.63772	6.01516	2.7029e-10	1.15598e-08		TRINITY_DN7333_c0_g2_i1	Control	Treatment	-2.12038	4.4356	6.29436e-15	5.97896e-13
TRINITY_DN550_c0_g3_i5	Control	Treatment	-1.07117	5.25895	2.73385e-10	1.1678e-08		TRINITY_DN16497_c0_g1_i2	Control	Treatment	-2.11827	5.09846	0.0056311	0.0285782
TRINITY_DN3516_c0_g5_i1	Control	Treatment	-1.99771	3.41295	2.74022e-10	1.16911e-08		TRINITY_DN1757_c2_g1_i10	Control	Treatment	-2.11634	3.39484	0.00213377	0.0130753
TRINITY_DN4416_c0_g2_i1	Control	Treatment	-1.06436	5.92558	2.75889e-10	1.17565e-08		TRINITY_DN1483_c0_g1_i2	Control	Treatment	-2.11437	2.28639	5.55438e-06	8.56263e-05
TRINITY_DN16748_c0_g1_i9	Control	Treatment	2.16559	3.80623	2.77536e-10	1.18124e-08		TRINITY_DN5100_c0_g1_i1	Control	Treatment	-2.11423	1.34394	0.000746274	0.00556013
TRINITY_DN5921_c0_g2_i1	Control	Treatment	-1.87555	7.93534	2.91646e-10	1.2398e-08		TRINITY_DN1906_c0_g2_i1	Control	Treatment	-2.10957	4.7732	1.38844e-16	1.66429e-14
TRINITY_DN1651_c0_g1_i3	Control	Treatment	-1.32488	8.46705	2.9819e-10	1.26609e-08		TRINITY_DN5691_c0_g1_i6	Control	Treatment	-2.10786	3.20169	1.23254e-11	6.79749e-10
TRINITY_DN3643_c0_g2_i2	Control	Treatment	-1.42454	3.92045	3.18335e-10	1.34999e-08		TRINITY_DN13014_c0_g2_i1	Control	Treatment	-2.10697	7.96846	3.80739e-10	1.58977e-08
TRINITY_DN7777_c0_g1_i5	Control	Treatment	-3.77709	1.68358	3.26317e-10	1.38218e-08		TRINITY_DN14978_c0_g2_i1	Control	Treatment	-2.1043	7.56727	3.08515e-32	2.17447e-29
TRINITY_DN3188_c0_g2_i3	Control	Treatment	-1.83082	5.21624	3.30086e-10	1.39646e-08		TRINITY_DN5839_c0_g1_i5	Control	Treatment	-2.10402	0.0856662	0.00544976	0.0278623
TRINITY_DN1675_c0_g3_i4	Control	Treatment	-1.58313	10.0021	3.3382e-10	1.41057e-08		TRINITY_DN4393_c0_g2_i3	Control	Treatment	-2.10399	7.13178	1.77125e-22	4.36507e-20
TRINITY_DN2610_c1_g4_i2	Control	Treatment	-1.68428	4.65831	3.42237e-10	1.44441e-08		TRINITY_DN61_c1_g1_i1	Control	Treatment	-2.10256	5.71926	1.83704e-09	6.69483e-08
TRINITY_DN11971_c0_g1_i1	Control	Treatment	2.16541	3.13048	3.51335e-10	1.48075e-08		TRINITY_DN9035_c0_g1_i1	Control	Treatment	-2.10118	3.4246	7.80148e-11	3.73549e-09
TRINITY_DN4334_c0_g2_i4	Control	Treatment	-1.76689	3.28446	3.5169e-10	1.48075e-08		TRINITY_DN48798_c0_g1_i1	Control	Treatment	-2.09794	0.308989	0.00281006	0.016374
TRINITY_DN162_c1_g1_i1	Control	Treatment	2.07086	2.54656	3.53338e-10	1.48592e-08		TRINITY_DN6092_c0_g2_i2	Control	Treatment	-2.09793	4.79289	2.58217e-19	4.37491e-17
TRINITY_DN6544_c0_g2_i1	Control	Treatment	-2.62766	2.58602	3.57239e-10	1.50053e-08		TRINITY_DN5339_c1_g1_i1	Control	Treatment	-2.09677	6.33022	1.65576e-32	1.19083e-29
TRINITY_DN9334_c0_g2_i4	Control	Treatment	-3.68659	2.08519	3.58384e-10	1.50355e-08		TRINITY_DN11478_c0_g1_i2	Control	Treatment	-2.09358	0.600106	0.0116044	0.0503512
TRINITY_DN8180_c0_g1_i4	Control	Treatment	-1.44249	6.30046	3.64576e-10	1.52771e-08		TRINITY_DN713_c0_g3_i2	Control	Treatment	-2.09318	3.75761	2.69888e-16	3.13898e-14
TRINITY_DN3048_c0_g1_i11	Control	Treatment	1.33215	3.69586	3.66705e-10	1.53481e-08		TRINITY_DN1730_c0_g1_i1	Control	Treatment	-2.09229	0.726185	0.00127142	0.00857861
TRINITY_DN13425_c0_g2_i3	Control	Treatment	1.02092	5.24521	3.67596e-10	1.53671e-08		TRINITY_DN33788_c0_g2_i1	Control	Treatment	-2.09147	0.942124	0.00440484	0.0235591
TRINITY_DN13014_c0_g2_i1	Control	Treatment	-2.10697	7.96846	3.80739e-10	1.58977e-08		TRINITY_DN39448_c0_g1_i1	Control	Treatment	-2.09137	4.13949	6.1874e-07	1.22845e-05
TRINITY_DN3799_c0_g1_i1	Control	Treatment	-1.96896	6.5013	3.82129e-10	1.59368e-08		TRINITY_DN1816_c1_g1_i2	Control	Treatment	-2.08858	3.61702	1.2025e-12	7.77566e-11
TRINITY_DN72_c0_g1_i5	Control	Treatment	-1.52518	4.49393	3.86411e-10	1.60963e-08		TRINITY_DN1_c0_g1_i2	Control	Treatment	-2.08629	9.63637	4.16162e-24	1.2535e-21
TRINITY_DN5296_c0_g1_i1	Control	Treatment	1.80801	7.34415	3.9258e-10	1.6334e-08		TRINITY_DN3067_c0_g1_i6	Control	Treatment	-2.08603	3.33147	1.37342e-06	2.50521e-05
TRINITY_DN13014_c0_g1_i1	Control	Treatment	-2.04249	7.71986	3.94619e-10	1.63995e-08		TRINITY_DN459_c0_g1_i5	Control	Treatment	-2.08577	5.1291	5.93219e-31	3.73315e-28
TRINITY_DN4094_c0_g2_i3	Control	Treatment	-0.982761	5.68603	3.95158e-10	1.64026e-08		TRINITY_DN41_c0_g6_i1	Control	Treatment	-2.08561	7.36123	1.01858e-09	3.90173e-08
TRINITY_DN3675_c0_g1_i2	Control	Treatment	-1.88484	3.94137	4.01377e-10	1.66411e-08		TRINITY_DN2575_c0_g2_i2	Control	Treatment	-2.08531	2.78286	2.44109e-05	0.000306035
TRINITY_DN3560_c0_g1_i4	Control	Treatment	1.79822	3.96153	4.11601e-10	1.70449e-08		TRINITY_DN3442_c0_g1_i2	Control	Treatment	-2.08406	6.73888	1.4407e-21	3.11483e-19
TRINITY_DN4994_c2_g1_i1	Control	Treatment	-2.53769	3.0192	4.15671e-10	1.71784e-08		TRINITY_DN7841_c0_g1_i2	Control	Treatment	-2.08218	1.28241	0.000963207	0.00685884
TRINITY_DN7256_c0_g2_i12	Control	Treatment	1.24996	4.54614	4.15798e-10	1.71784e-08		TRINITY_DN1917_c0_g2_i1	Control	Treatment	-2.07813	0.20709	0.00780565	0.0368689
TRINITY_DN3528_c0_g1_i4	Control	Treatment	-1.135	6.63111	4.36233e-10	1.80015e-08		TRINITY_DN1722_c0_g1_i5	Control	Treatment	-2.0764	2.37552	3.21737e-06	5.29581e-05
TRINITY_DN6149_c0_g1_i10	Control	Treatment	-1.27206	4.91792	4.37635e-10	1.80382e-08		TRINITY_DN13338_c0_g1_i1	Control	Treatment	-2.07594	4.66094	5.11131e-29	2.61055e-26
TRINITY_DN6501_c0_g1_i2	Control	Treatment	-1.33691	4.52215	4.64365e-10	1.91176e-08		TRINITY_DN6248_c0_g1_i1	Control	Treatment	-2.07549	3.4579	3.23476e-07	6.92565e-06
TRINITY_DN766_c1_g1_i3	Control	Treatment	-2.29604	2.81315	4.7336e-10	1.94617e-08		TRINITY_DN35246_c0_g1_i1	Control	Treatment	-2.07489	1.07543	8.50346e-05	0.000896679
TRINITY_DN7667_c0_g1_i1	Control	Treatment	-1.40808	3.68921	4.73826e-10	1.94617e-08		TRINITY_DN2823_c0_g2_i2	Control	Treatment	-2.07343	4.93546	1.06717e-13	8.19347e-12
TRINITY_DN6909_c0_g1_i3	Control	Treatment	-1.32697	4.87638	4.85499e-10	1.99179e-08		TRINITY_DN459_c0_g2_i4	Control	Treatment	-2.07316	4.30434	2.09081e-24	6.57878e-22
TRINITY_DN13694_c0_g1_i1	Control	Treatment	1.4568	6.8871	5.05449e-10	2.07122e-08		TRINITY_DN7296_c0_g2_i13	Control	Treatment	-2.07199	2.71703	0.00518373	0.0268035
TRINITY_DN7373_c0_g1_i2	Control	Treatment	1.12673	6.80457	5.17984e-10	2.12012e-08		TRINITY_DN34868_c0_g1_i1	Control	Treatment	-2.07178	5.55576	6.78949e-27	2.68841e-24
TRINITY_DN846_c1_g1_i2	Control	Treatment	-2.01714	3.4142	5.24715e-10	2.14518e-08		TRINITY_DN11986_c0_g1_i2	Control	Treatment	-2.06769	4.16661	8.07316e-08	2.01157e-06
TRINITY_DN3028_c0_g1_i3	Control	Treatment	-1.10171	5.67369	5.39167e-10	2.20171e-08		TRINITY_DN267_c1_g2_i1	Control	Treatment	-2.06696	3.25447	2.91675e-07	6.31771e-06
TRINITY_DN6161_c0_g1_i8	Control	Treatment	1.62517	5.04563	5.46537e-10	2.22922e-08		TRINITY_DN14529_c0_g1_i2	Control	Treatment	-2.06351	3.77752	2.93266e-12	1.7819e-10
TRINITY_DN11627_c0_g2_i1	Control	Treatment	-1.45024	6.23776	5.61602e-10	2.28803e-08		TRINITY_DN1498_c0_g1_i12	Control	Treatment	-2.06252	1.10485	0.000627611	0.00480505
TRINITY_DN19172_c0_g2_i1	Control	Treatment	-1.48659	4.05501	5.63202e-10	2.29189e-08		TRINITY_DN2104_c0_g1_i11	Control	Treatment	-2.06123	3.22168	1.67345e-08	4.92681e-07
TRINITY_DN5904_c0_g2_i1	Control	Treatment	-1.03007	5.30117	5.65296e-10	2.29776e-08		TRINITY_DN1240_c0_g2_i9	Control	Treatment	-2.06121	0.266279	0.00533201	0.0273875
TRINITY_DN40663_c0_g1_i1	Control	Treatment	-1.14852	7.00153	5.71959e-10	2.32217e-08		TRINITY_DN1692_c1_g2_i4	Control	Treatment	-2.06042	2.20483	0.000198385	0.00182827
TRINITY_DN10761_c0_g2_i14	Control	Treatment	1.04596	5.64821	5.76111e-10	2.33482e-08		TRINITY_DN2778_c1_g1_i1	Control	Treatment	-2.05993	2.77675	0.000562264	0.00439546
TRINITY_DN11051_c0_g1_i2	Control	Treatment	-1.25624	6.64802	5.76401e-10	2.33482e-08		TRINITY_DN1193_c0_g1_i1	Control	Treatment	-2.05764	1.8505	0.000104893	0.00106836
TRINITY_DN1293_c1_g1_i1	Control	Treatment	1.58782	6.21577	5.78954e-10	2.34247e-08		TRINITY_DN11742_c0_g1_i1	Control	Treatment	-2.05757	2.46807	2.99753e-09	1.04798e-07
TRINITY_DN2468_c0_g2_i7	Control	Treatment	-2.5369	7.30541	5.91351e-10	2.38988e-08		TRINITY_DN1327_c0_g2_i9	Control	Treatment	-2.05748	1.28448	0.000885464	0.0064049
TRINITY_DN2100_c0_g1_i1	Control	Treatment	-1.67764	9.03925	6.21691e-10	2.50962e-08		TRINITY_DN11202_c0_g1_i5	Control	Treatment	-2.05743	0.317567	0.00738249	0.0352768
TRINITY_DN161_c3_g1_i1	Control	Treatment	-1.28506	5.90607	6.30065e-10	2.54052e-08		TRINITY_DN123_c0_g1_i3	Control	Treatment	-2.05723	2.51297	9.07095e-07	1.73639e-05
TRINITY_DN3330_c0_g1_i10	Control	Treatment	2.11578	3.39724	6.31985e-10	2.54535e-08		TRINITY_DN5039_c1_g1_i2	Control	Treatment	-2.05099	1.97751	0.00237669	0.0143199
TRINITY_DN6766_c0_g1_i1	Control	Treatment	-1.42617	5.57118	6.35255e-10	2.5556e-08		TRINITY_DN4217_c0_g1_i3	Control	Treatment	-2.05094	6.68483	1.2316e-11	6.79749e-10
TRINITY_DN15683_c0_g1_i1	Control	Treatment	-1.55652	3.93354	6.38463e-10	2.56557e-08		TRINITY_DN1245_c0_g2_i3	Control	Treatment	-2.04971	2.15605	0.000463035	0.00374691
TRINITY_DN3911_c0_g1_i3	Control	Treatment	2.09196	3.86632	6.50206e-10	2.60978e-08		TRINITY_DN8097_c0_g2_i3	Control	Treatment	-2.04915	1.9536	0.00753894	0.0358639
TRINITY_DN7033_c0_g1_i1	Control	Treatment	-1.24919	5.87127	6.5118e-10	2.61072e-08		TRINITY_DN12084_c0_g2_i1	Control	Treatment	-2.04881	4.21212	1.93495e-12	1.21118e-10
TRINITY_DN4356_c1_g2_i2	Control	Treatment	-1.75937	3.44621	6.59797e-10	2.64226e-08		TRINITY_DN2255_c0_g2_i1	Control	Treatment	-2.04853	2.70418	1.03097e-06	1.94188e-05
TRINITY_DN1669_c0_g3_i5	Control	Treatment	-1.0619	4.44229	6.6199e-10	2.6455e-08		TRINITY_DN7396_c0_g1_i1	Control	Treatment	-2.0474	0.66456	0.00261653	0.0154678
TRINITY_DN7774_c0_g2_i2	Control	Treatment	-1.28652	4.30533	6.62106e-10	2.6455e-08		TRINITY_DN3649_c0_g1_i3	Control	Treatment	-2.04728	2.52499	0.0112845	0.0492819
TRINITY_DN1145_c0_g2_i8	Control	Treatment	1.68119	3.0312	6.6556e-10	2.65628e-08		TRINITY_DN41_c0_g5_i1	Control	Treatment	-2.0472	5.78864	1.60856e-08	4.75963e-07
TRINITY_DN1371_c0_g3_i2	Control	Treatment	1.19589	4.54756	6.66936e-10	2.65876e-08		TRINITY_DN1702_c0_g1_i1	Control	Treatment	-2.0449	2.65383	0.000166831	0.00158215
TRINITY_DN549_c0_g1_i2	Control	Treatment	1.58961	4.03911	6.75391e-10	2.68943e-08		TRINITY_DN13014_c0_g1_i1	Control	Treatment	-2.04249	7.71986	3.94619e-10	1.63995e-08
TRINITY_DN108_c0_g2_i1	Control	Treatment	-1.03005	5.6854	7.00735e-10	2.7872e-08		TRINITY_DN1501_c0_g1_i8	Control	Treatment	-2.04129	2.2996	0.0107174	0.0472218
TRINITY_DN6235_c1_g1_i1	Control	Treatment	-1.38552	3.66073	7.25584e-10	2.88279e-08		TRINITY_DN7694_c0_g1_i1	Control	Treatment	-2.04054	6.23271	7.24863e-24	2.11115e-21
TRINITY_DN2305_c0_g1_i2	Control	Treatment	-1.38714	6.52398	7.30958e-10	2.90086e-08		TRINITY_DN15201_c0_g1_i1	Control	Treatment	-2.03952	3.44749	2.38664e-07	5.2732e-06
TRINITY_DN5635_c0_g1_i5	Control	Treatment	-2.42925	3.54248	7.34566e-10	2.9119e-08		TRINITY_DN5267_c0_g1_i5	Control	Treatment	-2.03895	0.592591	0.00502664	0.0261815
TRINITY_DN1942_c0_g1_i1	Control	Treatment	1.18147	5.00271	7.50214e-10	2.97059e-08		TRINITY_DN2411_c0_g2_i10	Control	Treatment	-2.03895	1.87644	0.000841875	0.00614637
TRINITY_DN24814_c0_g2_i1	Control	Treatment	-1.48895	3.57414	7.52978e-10	2.97819e-08		TRINITY_DN15340_c0_g1_i1	Control	Treatment	-2.03826	3.61725	4.65821e-05	0.00053714
TRINITY_DN8446_c0_g1_i2	Control	Treatment	-1.61912	10.4214	7.55222e-10	2.98372e-08		TRINITY_DN10474_c0_g1_i1	Control	Treatment	-2.03805	2.24117	7.82674e-08	1.95896e-06
TRINITY_DN7710_c0_g1_i2	Control	Treatment	1.83048	4.26486	7.61128e-10	3.00369e-08		TRINITY_DN2368_c0_g1_i2	Control	Treatment	-2.03799	7.11269	3.85633e-23	1.0535e-20
TRINITY_DN2173_c0_g4_i1	Control	Treatment	-1.16392	4.89974	7.63344e-10	3.00906e-08		TRINITY_DN6408_c0_g1_i2	Control	Treatment	-2.03689	7.38817	4.61177e-16	5.29392e-14
TRINITY_DN2668_c0_g1_i2	Control	Treatment	-1.58443	5.17301	7.75689e-10	3.05431e-08		TRINITY_DN3878_c0_g1_i1	Control	Treatment	-2.03608	2.91756	2.63925e-05	0.000326694
TRINITY_DN5734_c0_g1_i1	Control	Treatment	1.27825	4.51504	7.82981e-10	3.07892e-08		TRINITY_DN26042_c0_g1_i1	Control	Treatment	-2.036	0.911005	0.000522887	0.00415305
TRINITY_DN783_c0_g2_i1	Control	Treatment	-1.08824	4.99855	7.83687e-10	3.07892e-08		TRINITY_DN4108_c0_g2_i3	Control	Treatment	-2.03595	3.02544	7.9714e-05	0.000848445
TRINITY_DN16577_c0_g1_i3	Control	Treatment	-1.16938	8.34174	7.8691e-10	3.08814e-08		TRINITY_DN16731_c0_g1_i1	Control	Treatment	-2.03588	1.45427	0.0017967	0.0113717
TRINITY_DN608_c0_g1_i1	Control	Treatment	-1.05972	7.5141	7.89646e-10	3.09543e-08		TRINITY_DN9711_c0_g1_i6	Control	Treatment	-2.03318	0.726861	0.00150623	0.00986087
TRINITY_DN7961_c0_g1_i2	Control	Treatment	1.6294	6.3545	8.00008e-10	3.13256e-08		TRINITY_DN8180_c0_g1_i2	Control	Treatment	-2.03314	0.83887	0.00138479	0.0092026
TRINITY_DN2975_c0_g3_i4	Control	Treatment	1.13806	4.55778	8.11021e-10	3.17216e-08		TRINITY_DN4187_c0_g2_i4	Control	Treatment	-2.03278	6.79485	1.25939e-25	4.22686e-23
TRINITY_DN14531_c0_g1_i1	Control	Treatment	-1.11241	4.79174	8.16515e-10	3.19011e-08		TRINITY_DN5635_c0_g2_i4	Control	Treatment	-2.03222	2.59105	1.15494e-05	0.000161385
TRINITY_DN8413_c0_g2_i1	Control	Treatment	1.09396	5.55875	8.26078e-10	3.2239e-08		TRINITY_DN1849_c0_g2_i10	Control	Treatment	-2.03029	3.71837	7.30201e-12	4.16392e-10
TRINITY_DN5102_c3_g1_i3	Control	Treatment	-1.31915	4.5565	8.30342e-10	3.23695e-08		TRINITY_DN7908_c0_g2_i1	Control	Treatment	-2.02859	3.97424	1.18628e-12	7.6849e-11
TRINITY_DN26304_c0_g2_i1	Control	Treatment	1.09939	6.26335	8.32554e-10	3.24064e-08		TRINITY_DN18444_c0_g3_i1	Control	Treatment	-2.02813	0.236894	0.00636753	0.0314459
TRINITY_DN4430_c0_g1_i1	Control	Treatment	1.7453	3.56252	8.33125e-10	3.24064e-08		TRINITY_DN20199_c0_g1_i1	Control	Treatment	-2.02735	2.28841	0.00164332	0.0105934
TRINITY_DN24523_c0_g4_i1	Control	Treatment	1.60788	3.62485	8.52638e-10	3.31288e-08		TRINITY_DN21924_c0_g1_i1	Control	Treatment	-2.02731	0.75691	0.00357776	0.0198276
TRINITY_DN1252_c0_g1_i3	Control	Treatment	2.66304	2.36144	8.65041e-10	3.35737e-08		TRINITY_DN1348_c0_g2_i4	Control	Treatment	-2.02474	2.26747	3.13926e-05	0.000380698
TRINITY_DN2607_c2_g1_i6	Control	Treatment	-1.53142	10.4359	8.68787e-10	3.36506e-08		TRINITY_DN10852_c0_g1_i3	Control	Treatment	-2.0225	2.97088	5.58449e-12	3.25833e-10
TRINITY_DN311_c0_g1_i2	Control	Treatment	-1.10072	5.70302	8.68933e-10	3.36506e-08		TRINITY_DN3085_c0_g1_i4	Control	Treatment	-2.0211	2.30406	0.00152953	0.00997636
TRINITY_DN4797_c0_g2_i2	Control	Treatment	1.9632	6.99787	8.75855e-10	3.38815e-08		TRINITY_DN560_c0_g2_i6	Control	Treatment	-2.01997	3.34032	4.38754e-08	1.15561e-06
TRINITY_DN17624_c0_g1_i1	Control	Treatment	5.44875	1.08044	8.79646e-10	3.39908e-08		TRINITY_DN1810_c0_g2_i2	Control	Treatment	-2.01904	1.08205	0.00315862	0.0180176
TRINITY_DN1051_c0_g1_i13	Control	Treatment	-1.73681	5.06151	9.02105e-10	3.48205e-08		TRINITY_DN846_c1_g1_i2	Control	Treatment	-2.01714	3.4142	5.24715e-10	2.14518e-08
TRINITY_DN1153_c0_g1_i1	Control	Treatment	8.43543	0.477454	9.14931e-10	3.52769e-08		TRINITY_DN10535_c0_g1_i2	Control	Treatment	-2.01713	1.88226	0.00138887	0.00922273
TRINITY_DN13275_c0_g2_i1	Control	Treatment	-1.76193	3.16821	9.20247e-10	3.54431e-08		TRINITY_DN17281_c0_g1_i1	Control	Treatment	-2.01609	2.18925	3.3266e-07	7.075e-06
TRINITY_DN3304_c0_g1_i2	Control	Treatment	1.68203	4.65109	9.40184e-10	3.61714e-08		TRINITY_DN4339_c3_g1_i1	Control	Treatment	-2.0156	6.43987	1.56404e-14	1.38489e-12
TRINITY_DN18946_c0_g2_i1	Control	Treatment	-1.4643	4.13723	9.4775e-10	3.64227e-08		TRINITY_DN31_c0_g1_i4	Control	Treatment	-2.01422	4.02894	2.60021e-11	1.35353e-09
TRINITY_DN4204_c0_g4_i3	Control	Treatment	8.56801	0.604997	1.00597e-09	3.86181e-08		TRINITY_DN4764_c0_g2_i3	Control	Treatment	-2.01135	4.63259	2.43368e-30	1.42942e-27
TRINITY_DN8028_c1_g2_i1	Control	Treatment	-1.44513	4.43234	1.0175e-09	3.90173e-08		TRINITY_DN2320_c0_g1_i2	Control	Treatment	-2.01042	0.12875	0.0069311	0.033589
TRINITY_DN41_c0_g6_i1	Control	Treatment	-2.08561	7.36123	1.01858e-09	3.90173e-08		TRINITY_DN5310_c0_g2_i1	Control	Treatment	-2.00732	0.344878	0.0111945	0.048946
TRINITY_DN3032_c0_g2_i6	Control	Treatment	1.46147	4.38372	1.05181e-09	4.02462e-08		TRINITY_DN9326_c1_g2_i2	Control	Treatment	-2.00648	2.79171	0.000959026	0.00683459
TRINITY_DN4663_c0_g1_i3	Control	Treatment	-1.67535	5.58027	1.05485e-09	4.03187e-08		TRINITY_DN16749_c0_g1_i1	Control	Treatment	-2.00535	0.608334	0.00793146	0.0373331
TRINITY_DN2607_c2_g2_i5	Control	Treatment	-1.51923	10.4523	1.06153e-09	4.05301e-08		TRINITY_DN11548_c2_g1_i1	Control	Treatment	-2.00479	1.82002	0.000113136	0.00114155
TRINITY_DN9139_c0_g1_i1	Control	Treatment	-1.10459	4.80255	1.09267e-09	4.16741e-08		TRINITY_DN7770_c0_g4_i1	Control	Treatment	-2.00432	3.63475	0.00755239	0.0359134
TRINITY_DN813_c0_g2_i4	Control	Treatment	-1.48281	4.25273	1.097e-09	4.17938e-08		TRINITY_DN10328_c0_g2_i2	Control	Treatment	-2.00406	0.897132	0.0113395	0.0494575
TRINITY_DN8775_c0_g1_i3	Control	Treatment	-1.40032	3.62447	1.09833e-09	4.17993e-08		TRINITY_DN420_c0_g1_i10	Control	Treatment	-2.00256	7.65271	3.13968e-24	9.62134e-22
TRINITY_DN9171_c0_g2_i4	Control	Treatment	3.8012	1.92018	1.11761e-09	4.24873e-08		TRINITY_DN10733_c0_g1_i3	Control	Treatment	-2.00167	3.57808	2.57401e-14	2.16626e-12
TRINITY_DN3762_c0_g2_i2	Control	Treatment	-3.46683	2.14535	1.12197e-09	4.25879e-08		TRINITY_DN5444_c0_g1_i4	Control	Treatment	-2.00037	7.85091	7.17269e-18	9.75957e-16
TRINITY_DN96_c0_g1_i5	Control	Treatment	1.85917	5.53477	1.12267e-09	4.25879e-08		TRINITY_DN16628_c1_g1_i1	Control	Treatment	-1.99992	4.03345	4.01369e-09	1.35875e-07
TRINITY_DN10391_c0_g1_i1	Control	Treatment	1.33421	5.47026	1.13108e-09	4.28606e-08		TRINITY_DN459_c0_g1_i1	Control	Treatment	-1.99803	1.38684	0.000280286	0.00244131
TRINITY_DN20012_c0_g1_i1	Control	Treatment	-1.29011	4.75816	1.13357e-09	4.2909e-08		TRINITY_DN3516_c0_g5_i1	Control	Treatment	-1.99771	3.41295	2.74022e-10	1.16911e-08
TRINITY_DN695_c4_g1_i3	Control	Treatment	1.27356	5.02539	1.13591e-09	4.29513e-08		TRINITY_DN19920_c0_g1_i1	Control	Treatment	-1.99659	1.6398	0.0108463	0.0476422
TRINITY_DN2104_c0_g3_i3	Control	Treatment	-1.56486	3.75627	1.13726e-09	4.29563e-08		TRINITY_DN7017_c0_g1_i1	Control	Treatment	-1.99633	2.22319	0.00207483	0.0127786
TRINITY_DN12237_c0_g1_i1	Control	Treatment	1.26469	5.43272	1.1823e-09	4.46096e-08		TRINITY_DN3696_c0_g1_i1	Control	Treatment	-1.99568	4.06001	2.17326e-05	0.00027669
TRINITY_DN11289_c0_g2_i1	Control	Treatment	1.3453	3.81815	1.18889e-09	4.48105e-08		TRINITY_DN48376_c0_g1_i1	Control	Treatment	-1.9945	3.01988	0.00209312	0.0128643
TRINITY_DN8014_c0_g2_i1	Control	Treatment	2.30791	4.8	1.19753e-09	4.50474e-08		TRINITY_DN25202_c0_g1_i2	Control	Treatment	-1.9937	1.40139	0.00447938	0.0238744
TRINITY_DN664_c0_g1_i1	Control	Treatment	-1.70998	3.29911	1.19774e-09	4.50474e-08		TRINITY_DN36326_c0_g1_i1	Control	Treatment	-1.99358	3.01537	2.68642e-05	0.000331601
TRINITY_DN6201_c0_g1_i1	Control	Treatment	-1.43354	3.3255	1.21842e-09	4.57765e-08		TRINITY_DN20_c0_g1_i1	Control	Treatment	-1.99201	1.10532	0.00348299	0.0194215
TRINITY_DN3610_c0_g1_i3	Control	Treatment	-1.1259	5.63389	1.25947e-09	4.72683e-08		TRINITY_DN22394_c0_g1_i1	Control	Treatment	-1.99189	1.93416	3.42947e-05	0.000410662
TRINITY_DN2012_c0_g1_i9	Control	Treatment	-1.38538	7.50052	1.2661e-09	4.74666e-08		TRINITY_DN20255_c0_g2_i2	Control	Treatment	-1.99138	2.01209	0.00228507	0.0138507
TRINITY_DN13865_c0_g2_i1	Control	Treatment	-2.36998	5.5528	1.27796e-09	4.78605e-08		TRINITY_DN9168_c0_g2_i3	Control	Treatment	-1.99	3.23746	3.22087e-08	8.81264e-07
TRINITY_DN84_c0_g3_i1	Control	Treatment	-1.16324	4.3494	1.28121e-09	4.79313e-08		TRINITY_DN8775_c0_g1_i1	Control	Treatment	-1.98964	2.21947	4.57104e-05	0.00052833
TRINITY_DN94_c1_g3_i4	Control	Treatment	1.26997	4.77549	1.30625e-09	4.88162e-08		TRINITY_DN8250_c0_g1_i1	Control	Treatment	-1.98921	1.11871	0.000886644	0.00640817
TRINITY_DN258_c0_g2_i4	Control	Treatment	2.06296	3.14777	1.3083e-09	4.8841e-08		TRINITY_DN12084_c0_g1_i4	Control	Treatment	-1.98793	3.63878	1.2829e-11	7.04216e-10
TRINITY_DN163_c0_g1_i12	Control	Treatment	1.24191	5.09298	1.31913e-09	4.91931e-08		TRINITY_DN755_c0_g1_i1	Control	Treatment	-1.98561	4.8838	5.28257e-22	1.22476e-19
TRINITY_DN7872_c0_g5_i1	Control	Treatment	2.29764	4.65825	1.34992e-09	5.02882e-08		TRINITY_DN2218_c0_g2_i2	Control	Treatment	-1.98432	7.23987	2.75017e-21	5.63482e-19
TRINITY_DN550_c0_g2_i3	Control	Treatment	-0.977792	5.90426	1.385e-09	5.15404e-08		TRINITY_DN2718_c0_g2_i1	Control	Treatment	-1.98274	1.03101	0.00464641	0.0246084
TRINITY_DN3048_c0_g2_i8	Control	Treatment	1.77054	3.29733	1.39689e-09	5.1928e-08		TRINITY_DN6973_c0_g3_i1	Control	Treatment	-1.98101	3.28635	6.71534e-09	2.17514e-07
TRINITY_DN732_c1_g2_i1	Control	Treatment	1.50437	5.17989	1.42278e-09	5.28348e-08		TRINITY_DN86_c2_g1_i1	Control	Treatment	-1.97955	4.38624	1.44845e-08	4.35535e-07
TRINITY_DN1857_c0_g2_i3	Control	Treatment	-1.3462	3.91597	1.42889e-09	5.30058e-08		TRINITY_DN4763_c0_g1_i8	Control	Treatment	-1.9786	5.93321	2.3137e-07	5.13458e-06
TRINITY_DN5652_c1_g2_i1	Control	Treatment	1.54799	4.09424	1.48717e-09	5.51096e-08		TRINITY_DN9126_c0_g1_i2	Control	Treatment	-1.97856	4.8578	2.29754e-19	3.91147e-17
TRINITY_DN5863_c0_g2_i1	Control	Treatment	1.0567	4.8689	1.49927e-09	5.54997e-08		TRINITY_DN4356_c1_g1_i5	Control	Treatment	-1.97848	2.27185	0.00235069	0.0141778
TRINITY_DN2981_c0_g1_i5	Control	Treatment	-1.0921	5.08519	1.54535e-09	5.71457e-08		TRINITY_DN4491_c0_g2_i6	Control	Treatment	-1.97823	3.05931	4.759e-08	1.246e-06
TRINITY_DN6489_c1_g1_i1	Control	Treatment	-1.12553	9.57264	1.54802e-09	5.71844e-08		TRINITY_DN4547_c0_g2_i2	Control	Treatment	-1.97656	1.75624	0.000198343	0.00182827
TRINITY_DN15279_c0_g3_i4	Control	Treatment	-1.04467	4.86853	1.56248e-09	5.76578e-08		TRINITY_DN274_c0_g6_i1	Control	Treatment	-1.97524	2.37011	0.000688793	0.00519669
TRINITY_DN1023_c0_g2_i7	Control	Treatment	-1.51076	5.67818	1.56524e-09	5.76993e-08		TRINITY_DN3336_c5_g1_i1	Control	Treatment	-1.97222	3.5977	1.87054e-10	8.18877e-09
TRINITY_DN1851_c0_g1_i3	Control	Treatment	-1.27015	4.26677	1.59712e-09	5.88131e-08		TRINITY_DN6973_c0_g1_i2	Control	Treatment	-1.97167	1.3755	0.000369309	0.00308262
TRINITY_DN496_c0_g2_i14	Control	Treatment	1.36025	6.06976	1.63386e-09	6.01033e-08		TRINITY_DN5949_c0_g2_i2	Control	Treatment	-1.97111	3.45628	6.83204e-05	0.000744489
TRINITY_DN7215_c0_g1_i12	Control	Treatment	-1.17753	4.69253	1.64445e-09	6.04296e-08		TRINITY_DN20386_c0_g1_i1	Control	Treatment	-1.97109	1.09546	0.00128601	0.00866488
TRINITY_DN7734_c0_g2_i1	Control	Treatment	-1.18285	3.93743	1.66571e-09	6.11473e-08		TRINITY_DN249_c0_g3_i2	Control	Treatment	-1.9709	3.54095	9.80954e-06	0.000139845
TRINITY_DN8446_c0_g2_i1	Control	Treatment	-1.55051	8.60576	1.68587e-09	6.1823e-08		TRINITY_DN1776_c0_g2_i4	Control	Treatment	-1.97025	2.7865	0.00487029	0.0255078
TRINITY_DN1227_c1_g3_i3	Control	Treatment	0.969015	5.32145	1.68772e-09	6.18264e-08		TRINITY_DN3799_c0_g1_i1	Control	Treatment	-1.96896	6.5013	3.82129e-10	1.59368e-08
TRINITY_DN1835_c0_g1_i1	Control	Treatment	-1.25468	5.22651	1.72041e-09	6.29585e-08		TRINITY_DN2509_c0_g1_i4	Control	Treatment	-1.96839	5.38706	2.90563e-08	8.02486e-07
TRINITY_DN1_c0_g2_i3	Control	Treatment	-2.44109	3.6321	1.7675e-09	6.46147e-08		TRINITY_DN7770_c0_g1_i4	Control	Treatment	-1.9681	4.89582	1.44189e-18	2.17152e-16
TRINITY_DN2151_c0_g2_i2	Control	Treatment	1.2213	6.05012	1.796e-09	6.55885e-08		TRINITY_DN7218_c0_g2_i2	Control	Treatment	-1.9668	0.84836	0.00181643	0.0114698
TRINITY_DN4049_c0_g1_i1	Control	Treatment	1.56051	5.44298	1.81246e-09	6.61211e-08		TRINITY_DN420_c0_g1_i15	Control	Treatment	-1.9656	8.12047	3.37946e-08	9.18948e-07
TRINITY_DN61_c1_g1_i1	Control	Treatment	-2.10256	5.71926	1.83704e-09	6.69483e-08		TRINITY_DN13144_c0_g1_i1	Control	Treatment	-1.96552	5.26103	4.25322e-26	1.57777e-23
TRINITY_DN393_c1_g2_i2	Control	Treatment	1.20575	4.17777	1.84586e-09	6.72002e-08		TRINITY_DN1849_c0_g2_i9	Control	Treatment	-1.96498	0.743043	0.00087948	0.00636814
TRINITY_DN420_c0_g1_i20	Control	Treatment	-1.70333	4.66794	1.85913e-09	6.76138e-08		TRINITY_DN5039_c1_g3_i2	Control	Treatment	-1.96492	5.4728	2.34e-21	4.85081e-19
TRINITY_DN25384_c0_g2_i1	Control	Treatment	1.22756	4.35571	1.87686e-09	6.81881e-08		TRINITY_DN1246_c0_g2_i6	Control	Treatment	-1.96306	1.30924	0.00661728	0.0324023
TRINITY_DN5340_c0_g3_i2	Control	Treatment	1.35258	5.41453	1.88782e-09	6.85158e-08		TRINITY_DN8097_c0_g1_i1	Control	Treatment	-1.96248	1.52424	0.00074916	0.0055781
TRINITY_DN2746_c0_g2_i19	Control	Treatment	1.64961	3.89247	1.97223e-09	7.15055e-08		TRINITY_DN8813_c0_g2_i1	Control	Treatment	-1.96086	3.69745	2.07639e-07	4.66969e-06
TRINITY_DN6986_c5_g1_i1	Control	Treatment	-1.69621	4.86062	2.04915e-09	7.4218e-08		TRINITY_DN1052_c1_g5_i1	Control	Treatment	-1.95963	1.32023	0.000187579	0.00174051
TRINITY_DN6122_c0_g2_i1	Control	Treatment	-1.0622	4.64754	2.06174e-09	7.45974e-08		TRINITY_DN7229_c0_g1_i1	Control	Treatment	-1.95909	3.45368	3.70775e-13	2.58231e-11
TRINITY_DN3480_c0_g2_i1	Control	Treatment	-1.67195	3.59419	2.10275e-09	7.60032e-08		TRINITY_DN7740_c0_g1_i1	Control	Treatment	-1.95901	4.9149	7.7873e-07	1.51453e-05
TRINITY_DN9073_c0_g1_i1	Control	Treatment	1.44352	7.4452	2.11845e-09	7.64919e-08		TRINITY_DN8047_c0_g1_i3	Control	Treatment	-1.95698	3.28278	1.81916e-05	0.000237003
TRINITY_DN10341_c0_g1_i2	Control	Treatment	-1.93365	7.41096	2.12197e-09	7.65408e-08		TRINITY_DN838_c0_g2_i1	Control	Treatment	-1.95695	2.60379	2.94759e-06	4.90675e-05
TRINITY_DN1051_c0_g1_i11	Control	Treatment	-1.35612	7.27889	2.19773e-09	7.91925e-08		TRINITY_DN583_c0_g1_i3	Control	Treatment	-1.95684	2.89971	1.06006e-05	0.000149669
TRINITY_DN88_c0_g5_i4	Control	Treatment	1.01209	5.9859	2.2155e-09	7.97512e-08		TRINITY_DN6315_c0_g1_i10	Control	Treatment	-1.95485	4.94163	4.37001e-22	1.02669e-19
TRINITY_DN1480_c0_g2_i4	Control	Treatment	-2.13949	3.56628	2.22753e-09	8.01024e-08		TRINITY_DN12097_c0_g2_i1	Control	Treatment	-1.95237	2.4589	1.87153e-07	4.24966e-06
TRINITY_DN1397_c0_g1_i7	Control	Treatment	-1.67635	5.17796	2.24267e-09	8.05646e-08		TRINITY_DN21244_c0_g1_i1	Control	Treatment	-1.95203	1.04853	0.000897744	0.00647114
TRINITY_DN7196_c0_g2_i1	Control	Treatment	-1.09873	6.51956	2.26884e-09	8.14217e-08		TRINITY_DN14594_c0_g1_i1	Control	Treatment	-1.95196	0.180393	0.00545394	0.0278797
TRINITY_DN6002_c0_g1_i1	Control	Treatment	1.24081	5.34735	2.28134e-09	8.1787e-08		TRINITY_DN1651_c0_g1_i2	Control	Treatment	-1.9517	3.54356	0.00183141	0.0115499
TRINITY_DN4471_c0_g1_i2	Control	Treatment	1.65491	3.95974	2.33553e-09	8.36449e-08		TRINITY_DN14676_c0_g1_i2	Control	Treatment	-1.95168	5.92333	1.57271e-26	6.09053e-24
TRINITY_DN7564_c0_g1_i4	Control	Treatment	-1.31086	6.86285	2.33808e-09	8.36512e-08		TRINITY_DN7351_c0_g2_i2	Control	Treatment	-1.95095	3.55094	6.37765e-14	5.05067e-12
TRINITY_DN13110_c0_g2_i1	Control	Treatment	-1.00279	6.47089	2.41274e-09	8.62345e-08		TRINITY_DN7173_c0_g1_i2	Control	Treatment	-1.9502	8.2271	1.11361e-10	5.19111e-09
TRINITY_DN6161_c0_g2_i3	Control	Treatment	1.39271	4.66818	2.42683e-09	8.65656e-08		TRINITY_DN1172_c0_g2_i5	Control	Treatment	-1.95008	1.50489	0.000775117	0.00573743
TRINITY_DN5030_c0_g1_i2	Control	Treatment	1.5585	4.87057	2.42696e-09	8.65656e-08		TRINITY_DN11385_c0_g1_i1	Control	Treatment	-1.94983	1.05252	0.00102686	0.0072231
TRINITY_DN16353_c0_g1_i1	Control	Treatment	-1.42954	4.38639	2.42937e-09	8.65656e-08		TRINITY_DN996_c0_g2_i12	Control	Treatment	-1.94973	0.922525	0.00653176	0.0320772
TRINITY_DN2512_c0_g1_i1	Control	Treatment	-1.50914	4.58791	2.43784e-09	8.67796e-08		TRINITY_DN8982_c0_g2_i2	Control	Treatment	-1.94705	5.29113	1.79973e-20	3.46581e-18
TRINITY_DN1651_c0_g1_i4	Control	Treatment	4.73561	3.9927	2.44596e-09	8.6981e-08		TRINITY_DN9989_c0_g2_i1	Control	Treatment	-1.94536	2.4029	9.35748e-05	0.000971056
TRINITY_DN17222_c0_g1_i5	Control	Treatment	-1.50719	4.06991	2.50649e-09	8.90436e-08		TRINITY_DN5741_c1_g1_i1	Control	Treatment	-1.94396	0.452708	0.010391	0.0461216
TRINITY_DN2629_c0_g1_i1	Control	Treatment	-1.47429	3.3752	2.51763e-09	8.93494e-08		TRINITY_DN12899_c0_g1_i1	Control	Treatment	-1.94302	1.49727	0.000837383	0.00611992
TRINITY_DN13483_c0_g1_i1	Control	Treatment	1.45194	7.1675	2.52493e-09	8.95181e-08		TRINITY_DN1245_c1_g2_i2	Control	Treatment	-1.94207	3.58944	2.12442e-07	4.76252e-06
TRINITY_DN47023_c0_g1_i1	Control	Treatment	2.07026	2.88429	2.53653e-09	8.9839e-08		TRINITY_DN11800_c0_g1_i3	Control	Treatment	-1.94025	7.54886	3.68293e-27	1.47489e-24
TRINITY_DN815_c0_g3_i1	Control	Treatment	-2.35432	3.84607	2.56336e-09	9.06983e-08		TRINITY_DN359_c0_g2_i2	Control	Treatment	-1.93911	4.11762	1.558e-07	3.59093e-06
TRINITY_DN2585_c0_g4_i1	Control	Treatment	4.60158	2.91265	2.57401e-09	9.09836e-08		TRINITY_DN9580_c0_g1_i4	Control	Treatment	-1.93854	1.87874	6.9509e-05	0.000755107
TRINITY_DN4224_c0_g1_i2	Control	Treatment	1.32436	4.58264	2.57673e-09	9.09885e-08		TRINITY_DN6937_c0_g2_i2	Control	Treatment	-1.93794	3.46343	1.24573e-07	2.93651e-06
TRINITY_DN284_c2_g1_i1	Control	Treatment	-1.14487	8.6778	2.68796e-09	9.48213e-08		TRINITY_DN402_c0_g1_i3	Control	Treatment	-1.93749	2.70959	0.000337531	0.00285524
TRINITY_DN7469_c0_g2_i1	Control	Treatment	-1.62993	4.78395	2.69338e-09	9.49173e-08		TRINITY_DN441_c0_g1_i25	Control	Treatment	-1.93525	1.97014	0.00026432	0.00232234
TRINITY_DN2918_c0_g1_i2	Control	Treatment	0.967635	5.14468	2.74847e-09	9.66966e-08		TRINITY_DN15038_c0_g1_i2	Control	Treatment	-1.93519	2.88862	4.43218e-06	7.02946e-05
TRINITY_DN9223_c0_g3_i2	Control	Treatment	-2.56309	2.18621	2.74935e-09	9.66966e-08		TRINITY_DN1536_c0_g7_i4	Control	Treatment	-1.93472	3.50419	1.4572e-07	3.38964e-06
TRINITY_DN5670_c0_g1_i1	Control	Treatment	-1.72543	4.15496	2.79036e-09	9.80408e-08		TRINITY_DN10341_c0_g1_i2	Control	Treatment	-1.93365	7.41096	2.12197e-09	7.65408e-08
TRINITY_DN34534_c0_g1_i1	Control	Treatment	-1.24912	4.12355	2.88834e-09	1.01382e-07		TRINITY_DN15066_c1_g2_i1	Control	Treatment	-1.93122	1.0571	0.00104067	0.00729693
TRINITY_DN2096_c0_g2_i5	Control	Treatment	1.73907	4.02022	2.90298e-09	1.01795e-07		TRINITY_DN4144_c0_g2_i2	Control	Treatment	-1.9307	4.95861	2.28965e-20	4.38531e-18
TRINITY_DN3335_c0_g1_i6	Control	Treatment	-1.09071	5.61522	2.92106e-09	1.02327e-07		TRINITY_DN3470_c0_g2_i2	Control	Treatment	-1.93035	1.29603	0.00194294	0.0121102
TRINITY_DN1473_c0_g2_i1	Control	Treatment	2.35398	2.95738	2.99301e-09	1.04744e-07		TRINITY_DN2368_c0_g1_i4	Control	Treatment	-1.92999	7.81978	6.87518e-15	6.47227e-13
TRINITY_DN11742_c0_g1_i1	Control	Treatment	-2.05757	2.46807	2.99753e-09	1.04798e-07		TRINITY_DN683_c0_g2_i1	Control	Treatment	-1.92973	1.99474	2.7018e-05	0.00033315
TRINITY_DN4471_c0_g2_i3	Control	Treatment	1.81084	3.14572	3.03463e-09	1.05989e-07		TRINITY_DN6294_c0_g1_i10	Control	Treatment	-1.92867	1.87786	0.000589796	0.00456583
TRINITY_DN13832_c0_g2_i1	Control	Treatment	-1.46328	7.29967	3.0564e-09	1.06644e-07		TRINITY_DN1768_c0_g1_i1	Control	Treatment	-1.92854	3.71139	4.70335e-15	4.6299e-13
TRINITY_DN5672_c0_g2_i1	Control	Treatment	-1.16116	5.67592	3.10001e-09	1.08059e-07		TRINITY_DN970_c0_g2_i1	Control	Treatment	-1.92834	4.59915	8.04181e-07	1.55629e-05
TRINITY_DN10224_c0_g2_i1	Control	Treatment	-2.77245	6.85754	3.10884e-09	1.0826e-07		TRINITY_DN5135_c0_g2_i1	Control	Treatment	-1.92827	4.1774	1.05907e-06	1.98948e-05
TRINITY_DN8737_c0_g1_i1	Control	Treatment	-1.3893	5.2648	3.12799e-09	1.08819e-07		TRINITY_DN7166_c1_g1_i1	Control	Treatment	-1.92601	2.57735	0.000150153	0.00144934
TRINITY_DN4651_c0_g2_i1	Control	Treatment	1.25158	8.47649	3.13836e-09	1.09072e-07		TRINITY_DN3795_c0_g1_i3	Control	Treatment	-1.92516	1.52496	0.00230413	0.0139423
TRINITY_DN7703_c0_g2_i1	Control	Treatment	1.32149	4.00783	3.16348e-09	1.09837e-07		TRINITY_DN10256_c0_g2_i1	Control	Treatment	-1.9247	1.2843	0.00580764	0.0292465
TRINITY_DN5226_c0_g2_i1	Control	Treatment	-1.10125	5.7136	3.17983e-09	1.10296e-07		TRINITY_DN970_c0_g1_i1	Control	Treatment	-1.92462	0.836006	0.00441309	0.023588
TRINITY_DN1849_c0_g1_i1	Control	Treatment	-2.29076	3.61925	3.19985e-09	1.10881e-07		TRINITY_DN5056_c0_g2_i2	Control	Treatment	-1.9244	6.09843	6.28934e-07	1.24454e-05
TRINITY_DN7262_c0_g1_i5	Control	Treatment	2.57873	2.81426	3.25662e-09	1.12737e-07		TRINITY_DN638_c0_g2_i1	Control	Treatment	-1.92341	3.00303	2.69742e-08	7.53781e-07
TRINITY_DN3875_c0_g1_i2	Control	Treatment	-1.58545	3.98304	3.2877e-09	1.13701e-07		TRINITY_DN3020_c0_g6_i2	Control	Treatment	-1.92336	0.924013	0.00138399	0.00919903
TRINITY_DN7437_c0_g1_i3	Control	Treatment	-1.19448	4.41125	3.31933e-09	1.14683e-07		TRINITY_DN2569_c0_g1_i4	Control	Treatment	-1.92293	1.77769	0.00307401	0.0176464
TRINITY_DN7146_c0_g2_i2	Control	Treatment	2.15718	3.01287	3.3379e-09	1.15109e-07		TRINITY_DN5103_c1_g1_i4	Control	Treatment	-1.9218	3.83307	0.000128849	0.00127086
TRINITY_DN2447_c0_g3_i2	Control	Treatment	1.2807	5.16906	3.34142e-09	1.15109e-07		TRINITY_DN737_c0_g1_i5	Control	Treatment	-1.91953	0.132923	0.0118739	0.0512302
TRINITY_DN13165_c0_g1_i1	Control	Treatment	1.31035	5.98623	3.34148e-09	1.15109e-07		TRINITY_DN86_c0_g3_i2	Control	Treatment	-1.91773	5.18914	6.21863e-19	9.78352e-17
TRINITY_DN4977_c0_g2_i1	Control	Treatment	1.26802	6.00761	3.40112e-09	1.1705e-07		TRINITY_DN2298_c0_g1_i1	Control	Treatment	-1.91755	2.9163	3.51017e-08	9.50821e-07
TRINITY_DN7233_c0_g2_i3	Control	Treatment	1.10255	6.67403	3.41347e-09	1.1736e-07		TRINITY_DN3714_c0_g2_i6	Control	Treatment	-1.91441	5.73375	1.06818e-15	1.15119e-13
TRINITY_DN3150_c0_g1_i2	Control	Treatment	-1.18458	4.07696	3.4307e-09	1.17838e-07		TRINITY_DN8028_c1_g1_i2	Control	Treatment	-1.91362	1.09332	0.00173822	0.0110771
TRINITY_DN2611_c0_g1_i2	Control	Treatment	2.64479	2.20928	3.45329e-09	1.18498e-07		TRINITY_DN4187_c0_g1_i1	Control	Treatment	-1.91331	6.33556	6.17191e-16	6.92689e-14
TRINITY_DN10847_c0_g1_i4	Control	Treatment	-0.998929	8.66363	3.50239e-09	1.20066e-07		TRINITY_DN1632_c0_g1_i1	Control	Treatment	-1.91306	3.58568	1.30211e-05	0.000178621
TRINITY_DN369_c1_g2_i9	Control	Treatment	-1.47007	3.64924	3.56581e-09	1.22121e-07		TRINITY_DN1063_c0_g2_i6	Control	Treatment	-1.91195	1.06195	0.00053481	0.00422963
TRINITY_DN15276_c0_g2_i1	Control	Treatment	1.48462	5.98922	3.65858e-09	1.25177e-07		TRINITY_DN4583_c0_g1_i1	Control	Treatment	-1.91115	3.95505	1.26879e-08	3.8513e-07
TRINITY_DN4767_c0_g1_i1	Control	Treatment	-1.67166	7.88771	3.67391e-09	1.25579e-07		TRINITY_DN5907_c1_g1_i2	Control	Treatment	-1.91111	1.98312	3.98172e-05	0.000468358
TRINITY_DN2899_c0_g2_i1	Control	Treatment	-0.965718	8.00882	3.73006e-09	1.27375e-07		TRINITY_DN7335_c0_g1_i5	Control	Treatment	-1.91014	1.00968	0.005435	0.027807
TRINITY_DN7319_c0_g1_i2	Control	Treatment	-1.52121	3.83808	3.73476e-09	1.27412e-07		TRINITY_DN3188_c0_g1_i3	Control	Treatment	-1.90828	5.24136	2.8976e-07	6.28395e-06
TRINITY_DN9455_c0_g2_i1	Control	Treatment	-1.0831	7.68987	3.80226e-09	1.29589e-07		TRINITY_DN4_c0_g5_i1	Control	Treatment	-1.90754	5.36091	6.74514e-09	2.18279e-07
TRINITY_DN4715_c0_g1_i1	Control	Treatment	-1.76989	3.43634	3.83183e-09	1.30471e-07		TRINITY_DN1296_c0_g2_i2	Control	Treatment	-1.90609	6.66704	6.54952e-24	1.95603e-21
TRINITY_DN1667_c0_g1_i2	Control	Treatment	1.65323	3.59472	3.91138e-09	1.33051e-07		TRINITY_DN1051_c0_g1_i10	Control	Treatment	-1.90196	4.85182	8.29003e-05	0.000877324
TRINITY_DN550_c0_g3_i4	Control	Treatment	-1.15164	5.58752	3.91642e-09	1.33094e-07		TRINITY_DN10733_c0_g2_i3	Control	Treatment	-1.89851	3.87576	5.93103e-16	6.6778e-14
TRINITY_DN4721_c0_g1_i1	Control	Treatment	1.71377	3.99552	3.95798e-09	1.34377e-07		TRINITY_DN3573_c1_g2_i2	Control	Treatment	-1.89839	3.41315	2.91912e-08	8.05582e-07
TRINITY_DN3120_c1_g1_i1	Control	Treatment	-2.99389	1.75531	3.98823e-09	1.35273e-07		TRINITY_DN1409_c1_g4_i2	Control	Treatment	-1.89801	3.88787	1.87957e-08	5.47421e-07
TRINITY_DN2509_c0_g1_i3	Control	Treatment	-1.76134	5.295	4.00115e-09	1.35581e-07		TRINITY_DN9698_c0_g2_i5	Control	Treatment	-1.89694	1.4155	0.000799764	0.00588525
TRINITY_DN16628_c1_g1_i1	Control	Treatment	-1.99992	4.03345	4.01369e-09	1.35875e-07		TRINITY_DN5691_c0_g2_i6	Control	Treatment	-1.89559	1.83285	0.00188943	0.0118437
TRINITY_DN7563_c0_g1_i2	Control	Treatment	-1.79282	4.92777	4.02047e-09	1.35974e-07		TRINITY_DN52116_c0_g1_i1	Control	Treatment	-1.89399	3.24367	0.000138786	0.00135334
TRINITY_DN7221_c0_g1_i1	Control	Treatment	-2.87104	1.6261	4.04342e-09	1.3662e-07		TRINITY_DN1312_c1_g4_i1	Control	Treatment	-1.89326	4.96841	5.35931e-15	5.20296e-13
TRINITY_DN37532_c0_g1_i1	Control	Treatment	-1.53987	3.9785	4.07925e-09	1.37698e-07		TRINITY_DN1245_c0_g2_i1	Control	Treatment	-1.89224	3.35425	0.000106479	0.00108264
TRINITY_DN982_c1_g2_i3	Control	Treatment	-1.12737	4.40431	4.14991e-09	1.39949e-07		TRINITY_DN1752_c0_g1_i10	Control	Treatment	-1.89088	3.64731	0.000198798	0.00183159
TRINITY_DN2755_c1_g1_i2	Control	Treatment	1.09368	4.43716	4.17446e-09	1.40643e-07		TRINITY_DN6295_c0_g2_i2	Control	Treatment	-1.89084	2.38061	0.0023335	0.0140837
TRINITY_DN2577_c0_g1_i1	Control	Treatment	-1.5896	4.94922	4.18271e-09	1.40786e-07		TRINITY_DN1421_c0_g4_i2	Control	Treatment	-1.88981	10.525	2.70614e-13	1.92272e-11
TRINITY_DN2899_c0_g1_i1	Control	Treatment	-0.954557	7.56082	4.19649e-09	1.41115e-07		TRINITY_DN329_c0_g1_i3	Control	Treatment	-1.88969	0.880222	0.00766637	0.0363518
TRINITY_DN946_c2_g1_i4	Control	Treatment	-2.20136	5.42673	4.27288e-09	1.43547e-07		TRINITY_DN1290_c1_g2_i2	Control	Treatment	-1.88812	3.11717	0.00159785	0.010353
TRINITY_DN9120_c0_g1_i1	Control	Treatment	-1.35031	7.47464	4.313e-09	1.44757e-07		TRINITY_DN9095_c0_g1_i1	Control	Treatment	-1.88798	1.08783	0.000560636	0.00438566
TRINITY_DN3830_c0_g2_i3	Control	Treatment	1.34527	4.52746	4.34047e-09	1.4554e-07		TRINITY_DN22943_c0_g1_i1	Control	Treatment	-1.887	0.409048	0.00386355	0.0211143
TRINITY_DN2083_c0_g1_i2	Control	Treatment	1.40822	6.22584	4.35974e-09	1.46047e-07		TRINITY_DN14550_c1_g1_i1	Control	Treatment	-1.88653	3.99807	1.16931e-06	2.16883e-05
TRINITY_DN981_c1_g2_i1	Control	Treatment	-1.5564	3.69081	4.38914e-09	1.46893e-07		TRINITY_DN3675_c0_g1_i2	Control	Treatment	-1.88484	3.94137	4.01377e-10	1.66411e-08
TRINITY_DN244_c2_g4_i3	Control	Treatment	-1.13035	8.71583	4.3973e-09	1.47026e-07		TRINITY_DN15038_c0_g2_i1	Control	Treatment	-1.88483	3.18316	7.26102e-09	2.32835e-07
TRINITY_DN12985_c0_g1_i2	Control	Treatment	1.40139	4.08714	4.51759e-09	1.50905e-07		TRINITY_DN4592_c0_g1_i3	Control	Treatment	-1.88188	2.02677	0.000772342	0.0057229
TRINITY_DN5519_c0_g1_i2	Control	Treatment	-1.42463	4.79761	4.56976e-09	1.52503e-07		TRINITY_DN7296_c0_g2_i8	Control	Treatment	-1.88127	1.55093	0.00723053	0.0347107
TRINITY_DN8176_c0_g1_i1	Control	Treatment	2.34315	5.16793	4.62102e-09	1.54021e-07		TRINITY_DN43882_c0_g1_i1	Control	Treatment	-1.88081	3.94481	3.51596e-15	3.53009e-13
TRINITY_DN13903_c0_g3_i1	Control	Treatment	1.33616	3.97498	4.62398e-09	1.54021e-07		TRINITY_DN4715_c0_g1_i2	Control	Treatment	-1.87854	0.844534	0.0100797	0.0450729
TRINITY_DN5335_c0_g2_i4	Control	Treatment	-8.11587	0.162308	4.68918e-09	1.56045e-07		TRINITY_DN420_c0_g1_i23	Control	Treatment	-1.87852	7.40498	2.4843e-22	6.03788e-20
TRINITY_DN975_c0_g2_i1	Control	Treatment	1.53671	6.98829	4.85253e-09	1.61328e-07		TRINITY_DN3539_c0_g2_i1	Control	Treatment	-1.87725	2.08102	1.66641e-05	0.000219948
TRINITY_DN4520_c0_g2_i2	Control	Treatment	-8.11702	0.163497	4.93414e-09	1.63887e-07		TRINITY_DN2298_c0_g2_i2	Control	Treatment	-1.87585	2.26355	7.45483e-06	0.00011071
TRINITY_DN52_c1_g1_i1	Control	Treatment	-1.1311	5.83056	5.04497e-09	1.6741e-07		TRINITY_DN5921_c0_g2_i1	Control	Treatment	-1.87555	7.93534	2.91646e-10	1.2398e-08
TRINITY_DN160_c0_g3_i7	Control	Treatment	1.51627	6.70074	5.09033e-09	1.68757e-07		TRINITY_DN20432_c0_g1_i1	Control	Treatment	-1.87457	1.35174	0.00754263	0.0358766
TRINITY_DN13546_c0_g1_i1	Control	Treatment	-3.80407	4.00934	5.15997e-09	1.70905e-07		TRINITY_DN20341_c0_g1_i1	Control	Treatment	-1.87423	3.16408	3.23014e-08	8.83115e-07
TRINITY_DN6963_c0_g2_i2	Control	Treatment	8.71298	0.736971	5.23803e-09	1.73327e-07		TRINITY_DN2320_c0_g1_i3	Control	Treatment	-1.87372	2.41634	3.17542e-07	6.82764e-06
TRINITY_DN5460_c0_g1_i6	Control	Treatment	-1.70712	4.04906	5.40916e-09	1.78822e-07		TRINITY_DN377_c0_g2_i1	Control	Treatment	-1.87251	4.56961	7.33764e-19	1.14418e-16
TRINITY_DN7057_c0_g1_i2	Control	Treatment	1.04053	6.18997	5.50998e-09	1.81984e-07		TRINITY_DN5888_c0_g2_i1	Control	Treatment	-1.87219	3.45127	1.66453e-05	0.000219864
TRINITY_DN5235_c0_g2_i6	Control	Treatment	8.66541	0.685546	5.57203e-09	1.83861e-07		TRINITY_DN9604_c0_g2_i2	Control	Treatment	-1.87161	3.53864	6.87517e-09	2.21672e-07
TRINITY_DN44555_c0_g1_i1	Control	Treatment	-1.80725	4.79073	5.61594e-09	1.85137e-07		TRINITY_DN2503_c0_g1_i1	Control	Treatment	-1.87049	1.43027	0.00104179	0.00730183
TRINITY_DN10783_c0_g1_i2	Control	Treatment	-1.71872	5.09579	5.64847e-09	1.86035e-07		TRINITY_DN6315_c0_g2_i5	Control	Treatment	-1.87037	5.90479	8.50428e-18	1.14827e-15
TRINITY_DN2399_c0_g1_i1	Control	Treatment	-1.31266	6.22309	5.66451e-09	1.86389e-07		TRINITY_DN6149_c0_g1_i4	Control	Treatment	-1.86982	1.58037	0.000722646	0.00540696
TRINITY_DN12985_c0_g2_i1	Control	Treatment	1.52549	4.26511	5.72976e-09	1.8836e-07		TRINITY_DN9564_c0_g1_i4	Control	Treatment	-1.86741	2.60022	0.000159148	0.00152075
TRINITY_DN2374_c0_g1_i3	Control	Treatment	1.81342	3.51476	5.75525e-09	1.89022e-07		TRINITY_DN12183_c0_g2_i1	Control	Treatment	-1.86713	2.05618	0.00584525	0.0293504
TRINITY_DN8138_c0_g2_i1	Control	Treatment	1.41423	4.36475	6.04071e-09	1.98213e-07		TRINITY_DN2554_c1_g2_i2	Control	Treatment	-1.86707	3.44159	2.13191e-07	4.77324e-06
TRINITY_DN10594_c0_g1_i2	Control	Treatment	-1.30766	5.03249	6.05224e-09	1.98407e-07		TRINITY_DN10658_c0_g1_i1	Control	Treatment	-1.86348	1.12495	0.00597709	0.0298524
TRINITY_DN726_c0_g2_i2	Control	Treatment	1.22301	6.37401	6.10594e-09	1.99981e-07		TRINITY_DN11327_c0_g1_i1	Control	Treatment	-1.86271	6.08087	5.57448e-25	1.81898e-22
TRINITY_DN14787_c0_g2_i2	Control	Treatment	-2.18269	2.96055	6.15056e-09	2.01255e-07		TRINITY_DN1442_c0_g1_i3	Control	Treatment	-1.86247	3.19075	3.96662e-05	0.000467204
TRINITY_DN5465_c0_g3_i2	Control	Treatment	8.30717	0.360049	6.2252e-09	2.03336e-07		TRINITY_DN7320_c0_g2_i2	Control	Treatment	-1.86242	2.57274	2.36417e-08	6.71894e-07
TRINITY_DN558_c0_g1_i11	Control	Treatment	-0.937679	5.65743	6.2257e-09	2.03336e-07		TRINITY_DN5923_c1_g4_i2	Control	Treatment	-1.86143	0.43864	0.0123818	0.0529942
TRINITY_DN3409_c0_g1_i4	Control	Treatment	-1.17058	5.64893	6.24534e-09	2.03789e-07		TRINITY_DN8982_c0_g1_i1	Control	Treatment	-1.86125	5.62608	3.93632e-17	4.95428e-15
TRINITY_DN1231_c0_g1_i9	Control	Treatment	2.68229	2.60986	6.27075e-09	2.04322e-07		TRINITY_DN583_c0_g2_i1	Control	Treatment	-1.86105	3.00963	2.0547e-06	3.56682e-05
TRINITY_DN894_c0_g2_i10	Control	Treatment	1.90241	3.20691	6.27328e-09	2.04322e-07		TRINITY_DN11986_c0_g2_i1	Control	Treatment	-1.85942	4.5125	3.75174e-08	1.00774e-06
TRINITY_DN1019_c1_g2_i1	Control	Treatment	-0.906454	5.28169	6.28299e-09	2.0445e-07		TRINITY_DN5056_c0_g1_i1	Control	Treatment	-1.85892	4.06399	3.39532e-06	5.54983e-05
TRINITY_DN3674_c0_g2_i11	Control	Treatment	8.35374	0.404691	6.36695e-09	2.0699e-07		TRINITY_DN4339_c3_g2_i1	Control	Treatment	-1.85747	2.71873	4.52219e-05	0.000523371
TRINITY_DN1200_c2_g1_i1	Control	Treatment	2.64927	4.42105	6.54249e-09	2.12501e-07		TRINITY_DN41_c0_g4_i1	Control	Treatment	-1.85653	1.87928	7.48777e-05	0.000804011
TRINITY_DN1246_c0_g1_i8	Control	Treatment	-2.35829	3.55557	6.56447e-09	2.13019e-07		TRINITY_DN1342_c1_g2_i5	Control	Treatment	-1.85638	6.22717	5.09828e-11	2.52343e-09
TRINITY_DN5803_c0_g1_i2	Control	Treatment	2.5153	2.20266	6.68298e-09	2.16665e-07		TRINITY_DN1421_c0_g3_i3	Control	Treatment	-1.85537	10.6605	1.83049e-13	1.34228e-11
TRINITY_DN6973_c0_g3_i1	Control	Treatment	-1.98101	3.28635	6.71534e-09	2.17514e-07		TRINITY_DN47889_c0_g1_i1	Control	Treatment	-1.85471	1.66403	0.000344584	0.00290514
TRINITY_DN4_c0_g5_i1	Control	Treatment	-1.90754	5.36091	6.74514e-09	2.18279e-07		TRINITY_DN12509_c0_g2_i1	Control	Treatment	-1.85338	6.33692	1.97322e-26	7.5585e-24
TRINITY_DN4377_c1_g4_i2	Control	Treatment	-1.5664	5.32696	6.7515e-09	2.18284e-07		TRINITY_DN8470_c0_g1_i1	Control	Treatment	-1.85143	3.08115	1.12573e-07	2.69145e-06
TRINITY_DN7561_c0_g1_i2	Control	Treatment	-1.71598	3.07998	6.76449e-09	2.18503e-07		TRINITY_DN18282_c0_g2_i1	Control	Treatment	-1.85006	5.82998	2.14763e-18	3.15353e-16
TRINITY_DN13924_c0_g2_i1	Control	Treatment	-2.23618	6.36573	6.80131e-09	2.19492e-07		TRINITY_DN2095_c0_g2_i4	Control	Treatment	-1.84971	4.32814	1.42076e-12	9.07044e-11
TRINITY_DN9604_c0_g2_i2	Control	Treatment	-1.87161	3.53864	6.87517e-09	2.21672e-07		TRINITY_DN10333_c0_g1_i1	Control	Treatment	-1.84919	2.06398	8.02344e-07	1.55359e-05
TRINITY_DN13479_c0_g1_i1	Control	Treatment	1.28837	4.38408	6.96813e-09	2.24464e-07		TRINITY_DN3015_c0_g2_i2	Control	Treatment	-1.84852	2.99387	1.50892e-10	6.79131e-09
TRINITY_DN1188_c2_g1_i1	Control	Treatment	1.43244	4.17035	6.97888e-09	2.24605e-07		TRINITY_DN10328_c0_g1_i1	Control	Treatment	-1.84654	1.16619	0.00231138	0.0139742
TRINITY_DN1177_c0_g2_i3	Control	Treatment	2.64497	2.13117	6.98701e-09	2.24662e-07		TRINITY_DN5056_c0_g3_i1	Control	Treatment	-1.84595	6.52673	5.2279e-06	8.12688e-05
TRINITY_DN12481_c0_g2_i2	Control	Treatment	1.23402	3.77945	7.02517e-09	2.25683e-07		TRINITY_DN6052_c0_g2_i1	Control	Treatment	-1.84242	2.62211	4.4436e-06	7.04122e-05
TRINITY_DN2179_c0_g1_i3	Control	Treatment	1.07074	4.88658	7.19574e-09	2.30952e-07		TRINITY_DN6495_c0_g1_i1	Control	Treatment	-1.84184	1.65626	0.00135896	0.00905654
TRINITY_DN15038_c0_g2_i1	Control	Treatment	-1.88483	3.18316	7.26102e-09	2.32835e-07		TRINITY_DN13333_c0_g2_i1	Control	Treatment	-1.8417	1.72423	8.9713e-05	0.000936763
TRINITY_DN3817_c0_g2_i1	Control	Treatment	-3.62881	5.83989	7.28791e-09	2.33485e-07		TRINITY_DN998_c0_g1_i5	Control	Treatment	-1.83885	3.02721	0.0127586	0.0541198
TRINITY_DN8292_c0_g1_i2	Control	Treatment	-1.68207	3.50717	7.31011e-09	2.33983e-07		TRINITY_DN7348_c0_g2_i1	Control	Treatment	-1.83802	6.45251	7.35222e-21	1.47216e-18
TRINITY_DN18524_c0_g2_i1	Control	Treatment	-1.22295	5.46232	7.33432e-09	2.34545e-07		TRINITY_DN4798_c0_g4_i1	Control	Treatment	-1.83776	5.76096	0.00665034	0.0325261
TRINITY_DN1098_c0_g2_i2	Control	Treatment	1.38655	4.12422	7.3585e-09	2.35105e-07		TRINITY_DN7351_c0_g1_i2	Control	Treatment	-1.83725	4.7123	1.30743e-21	2.84415e-19
TRINITY_DN6868_c0_g1_i1	Control	Treatment	2.23632	5.85932	7.38132e-09	2.35621e-07		TRINITY_DN17222_c0_g2_i4	Control	Treatment	-1.8366	4.7187	6.28833e-22	1.42972e-19
TRINITY_DN422_c0_g1_i7	Control	Treatment	1.18769	4.49625	7.43985e-09	2.37274e-07		TRINITY_DN13254_c0_g1_i3	Control	Treatment	-1.83656	2.3161	1.37233e-06	2.50452e-05
TRINITY_DN13425_c0_g1_i2	Control	Treatment	1.01513	4.93077	7.50512e-09	2.39139e-07		TRINITY_DN6732_c0_g1_i1	Control	Treatment	-1.83503	3.34015	0.000688205	0.00519448
TRINITY_DN1252_c0_g2_i1	Control	Treatment	-1.01525	6.02316	7.51672e-09	2.39293e-07		TRINITY_DN2029_c0_g4_i1	Control	Treatment	-1.83375	1.91298	2.52079e-05	0.00031435
TRINITY_DN18838_c0_g1_i5	Control	Treatment	1.35343	4.30815	7.62877e-09	2.4264e-07		TRINITY_DN3188_c0_g2_i3	Control	Treatment	-1.83082	5.21624	3.30086e-10	1.39646e-08
TRINITY_DN7532_c0_g2_i2	Control	Treatment	-2.36401	2.87204	7.64134e-09	2.42821e-07		TRINITY_DN3643_c0_g2_i1	Control	Treatment	-1.83042	1.02543	0.00748085	0.0356453
TRINITY_DN1014_c1_g2_i1	Control	Treatment	0.989464	7.15764	7.69207e-09	2.44213e-07		TRINITY_DN4521_c0_g1_i2	Control	Treatment	-1.82995	3.56224	0.000474066	0.00382214
TRINITY_DN2762_c0_g2_i1	Control	Treatment	-1.4815	5.4476	7.8265e-09	2.48257e-07		TRINITY_DN12467_c0_g1_i3	Control	Treatment	-1.82952	2.60188	3.82955e-07	8.01407e-06
TRINITY_DN1195_c0_g1_i4	Control	Treatment	-1.52277	9.64297	7.84363e-09	2.48577e-07		TRINITY_DN5917_c0_g1_i2	Control	Treatment	-1.82924	3.02367	2.12261e-10	9.22354e-09
TRINITY_DN924_c0_g2_i1	Control	Treatment	1.49488	10.3953	8.03233e-09	2.54328e-07		TRINITY_DN4814_c0_g1_i2	Control	Treatment	-1.82888	4.35101	9.62806e-08	2.34649e-06
TRINITY_DN6449_c0_g1_i1	Control	Treatment	-1.01271	7.47685	8.04027e-09	2.54351e-07		TRINITY_DN359_c0_g1_i1	Control	Treatment	-1.82578	4.5175	1.20877e-05	0.000167315
TRINITY_DN1389_c0_g1_i3	Control	Treatment	8.38206	0.430936	8.06644e-09	2.5495e-07		TRINITY_DN7320_c0_g1_i2	Control	Treatment	-1.82474	3.44724	9.59312e-14	7.41384e-12
TRINITY_DN95_c1_g1_i4	Control	Treatment	1.11374	7.30573	8.11773e-09	2.56341e-07		TRINITY_DN5382_c0_g1_i3	Control	Treatment	-1.82242	4.03755	3.30837e-08	9.01703e-07
TRINITY_DN924_c0_g1_i5	Control	Treatment	1.51062	10.1665	8.1382e-09	2.56758e-07		TRINITY_DN185_c0_g3_i1	Control	Treatment	-1.82182	4.61252	2.46701e-06	4.19594e-05
TRINITY_DN3449_c1_g3_i1	Control	Treatment	-1.65126	10.5807	8.19988e-09	2.58472e-07		TRINITY_DN590_c0_g7_i1	Control	Treatment	-1.82056	2.45737	0.00144713	0.00953237
TRINITY_DN3711_c0_g1_i2	Control	Treatment	0.980845	5.65148	8.2662e-09	2.6033e-07		TRINITY_DN2100_c0_g2_i1	Control	Treatment	-1.81979	10.0576	2.53577e-10	1.09379e-08
TRINITY_DN5822_c0_g2_i2	Control	Treatment	-1.15119	5.6343	8.31392e-09	2.61599e-07		TRINITY_DN10546_c0_g1_i1	Control	Treatment	-1.81897	8.32054	1.45195e-19	2.54568e-17
TRINITY_DN14836_c0_g2_i1	Control	Treatment	0.92191	6.88549	8.42901e-09	2.64984e-07		TRINITY_DN1554_c0_g2_i1	Control	Treatment	-1.81711	2.30904	0.0104596	0.0463716
TRINITY_DN2727_c0_g1_i8	Control	Treatment	1.29696	3.70129	8.58582e-09	2.69673e-07		TRINITY_DN11295_c0_g2_i1	Control	Treatment	-1.81615	2.15497	9.9499e-05	0.00102139
TRINITY_DN3036_c0_g2_i1	Control	Treatment	1.35991	4.84213	8.88987e-09	2.78974e-07		TRINITY_DN20121_c0_g1_i1	Control	Treatment	-1.81605	1.06164	0.00330891	0.0186634
TRINITY_DN5604_c1_g2_i1	Control	Treatment	1.09197	4.64399	9.06944e-09	2.83989e-07		TRINITY_DN1312_c3_g1_i7	Control	Treatment	-1.81504	4.81144	5.45611e-15	5.28239e-13
TRINITY_DN3110_c0_g3_i2	Control	Treatment	-4.00798	7.2823	9.07193e-09	2.83989e-07		TRINITY_DN517_c0_g4_i1	Control	Treatment	-1.81497	4.73072	1.87902e-05	0.00024345
TRINITY_DN12237_c0_g2_i2	Control	Treatment	1.24962	4.61359	9.07555e-09	2.83989e-07		TRINITY_DN4266_c0_g3_i1	Control	Treatment	-1.81138	3.41278	5.04676e-08	1.31257e-06
TRINITY_DN8509_c0_g2_i2	Control	Treatment	-1.54303	3.71746	9.08736e-09	2.83989e-07		TRINITY_DN5704_c1_g1_i1	Control	Treatment	-1.81013	2.14272	3.07833e-06	5.09791e-05
TRINITY_DN7346_c0_g2_i19	Control	Treatment	-9.48918	1.46008	9.08997e-09	2.83989e-07		TRINITY_DN338_c0_g1_i6	Control	Treatment	-1.80917	7.50282	5.53952e-14	4.43678e-12
TRINITY_DN771_c0_g1_i1	Control	Treatment	0.993785	6.60795	9.33273e-09	2.91315e-07		TRINITY_DN23434_c0_g1_i1	Control	Treatment	-1.80896	2.59371	0.00168522	0.0108117
TRINITY_DN1722_c0_g2_i7	Control	Treatment	-4.5677	2.58762	9.46548e-09	2.95197e-07		TRINITY_DN44555_c0_g1_i1	Control	Treatment	-1.80725	4.79073	5.61594e-09	1.85137e-07
TRINITY_DN1521_c0_g1_i5	Control	Treatment	-2.39719	2.46314	9.53677e-09	2.97158e-07		TRINITY_DN5007_c1_g1_i2	Control	Treatment	-1.8067	2.29769	3.15742e-07	6.79724e-06
TRINITY_DN10505_c0_g2_i2	Control	Treatment	-1.14845	3.94348	9.54812e-09	2.97249e-07		TRINITY_DN2320_c0_g1_i6	Control	Treatment	-1.80564	0.798821	0.00956143	0.0431329
TRINITY_DN2667_c1_g4_i2	Control	Treatment	-1.62556	3.85021	1.0009e-08	3.11321e-07		TRINITY_DN1073_c0_g1_i3	Control	Treatment	-1.8056	3.08734	7.87671e-08	1.96867e-06
TRINITY_DN10158_c0_g2_i1	Control	Treatment	1.22363	6.39809	1.00892e-08	3.1354e-07		TRINITY_DN2929_c0_g2_i1	Control	Treatment	-1.80539	1.7358	7.97036e-05	0.000848445
TRINITY_DN3159_c0_g1_i1	Control	Treatment	-0.947684	7.06937	1.02509e-08	3.18285e-07		TRINITY_DN1776_c0_g2_i6	Control	Treatment	-1.80466	0.576899	0.00957111	0.0431602
TRINITY_DN4234_c1_g3_i1	Control	Treatment	1.22585	5.40037	1.0369e-08	3.21669e-07		TRINITY_DN22172_c0_g1_i1	Control	Treatment	-1.80437	1.12072	0.00325292	0.018437
TRINITY_DN9371_c0_g2_i7	Control	Treatment	1.34267	4.88665	1.04347e-08	3.23422e-07		TRINITY_DN18069_c0_g1_i1	Control	Treatment	-1.80413	5.1314	4.69027e-18	6.53319e-16
TRINITY_DN6647_c1_g1_i1	Control	Treatment	-1.00775	4.78231	1.07301e-08	3.32286e-07		TRINITY_DN3953_c0_g2_i20	Control	Treatment	-1.80229	2.55328	2.31715e-05	0.000292473
TRINITY_DN2974_c0_g2_i1	Control	Treatment	0.955877	5.03287	1.08631e-08	3.36109e-07		TRINITY_DN6338_c1_g2_i2	Control	Treatment	-1.80051	2.16441	0.000924206	0.00662395
TRINITY_DN15043_c0_g1_i1	Control	Treatment	-1.20101	4.23545	1.08938e-08	3.36762e-07		TRINITY_DN2296_c0_g1_i1	Control	Treatment	-1.79918	1.35248	0.000836744	0.00611651
TRINITY_DN41080_c0_g1_i1	Control	Treatment	-1.36755	4.19983	1.12365e-08	3.47052e-07		TRINITY_DN4476_c0_g3_i1	Control	Treatment	-1.79866	0.736143	0.0103915	0.0461216
TRINITY_DN1237_c1_g2_i5	Control	Treatment	1.13329	6.29241	1.12677e-08	3.4771e-07		TRINITY_DN6722_c0_g2_i1	Control	Treatment	-1.79714	1.86876	1.01584e-05	0.000144119
TRINITY_DN1777_c0_g2_i8	Control	Treatment	-1.28103	4.29881	1.13564e-08	3.50139e-07		TRINITY_DN4675_c0_g2_i1	Control	Treatment	-1.79708	4.07597	0.000399712	0.00329735
TRINITY_DN10847_c0_g3_i3	Control	Treatment	-0.976927	8.49332	1.15162e-08	3.54757e-07		TRINITY_DN17608_c0_g1_i3	Control	Treatment	-1.79589	4.77851	4.19775e-13	2.90635e-11
TRINITY_DN4826_c0_g2_i4	Control	Treatment	-1.44388	3.97454	1.15845e-08	3.56551e-07		TRINITY_DN11640_c0_g2_i1	Control	Treatment	-1.79577	6.95982	3.78575e-05	0.000448148
TRINITY_DN7391_c0_g1_i1	Control	Treatment	-1.01482	5.39111	1.16406e-08	3.57963e-07		TRINITY_DN4322_c0_g1_i1	Control	Treatment	-1.79534	2.53668	6.56778e-05	0.000719922
TRINITY_DN21823_c0_g2_i2	Control	Treatment	-1.52436	3.30195	1.16876e-08	3.58947e-07		TRINITY_DN3242_c0_g2_i2	Control	Treatment	-1.79528	4.03939	6.72674e-15	6.35542e-13
TRINITY_DN5935_c0_g1_i1	Control	Treatment	-2.38928	2.22124	1.16929e-08	3.58947e-07		TRINITY_DN99_c4_g1_i1	Control	Treatment	-1.79522	1.49366	0.000713411	0.00534921
TRINITY_DN4767_c0_g2_i1	Control	Treatment	-1.652	7.87292	1.17845e-08	3.61443e-07		TRINITY_DN397_c0_g1_i2	Control	Treatment	-1.79475	7.8114	2.77029e-11	1.4357e-09
TRINITY_DN6969_c0_g1_i4	Control	Treatment	-1.24808	6.24486	1.18423e-08	3.629e-07		TRINITY_DN7563_c0_g1_i2	Control	Treatment	-1.79282	4.92777	4.02047e-09	1.35974e-07
TRINITY_DN422_c0_g1_i6	Control	Treatment	1.5641	3.66188	1.18538e-08	3.62936e-07		TRINITY_DN12748_c0_g2_i1	Control	Treatment	-1.79274	4.38069	1.65632e-14	1.45926e-12
TRINITY_DN3280_c0_g1_i1	Control	Treatment	1.20768	3.99573	1.19556e-08	3.65735e-07		TRINITY_DN838_c0_g1_i18	Control	Treatment	-1.79263	5.36632	0.000364974	0.00305367
TRINITY_DN4574_c0_g1_i3	Control	Treatment	1.34453	5.18169	1.19861e-08	3.66351e-07		TRINITY_DN6654_c0_g1_i6	Control	Treatment	-1.7904	1.93012	0.000116837	0.00116775
TRINITY_DN3463_c0_g2_i1	Control	Treatment	2.50519	3.27349	1.21173e-08	3.7004e-07		TRINITY_DN6249_c2_g1_i1	Control	Treatment	-1.7903	5.56511	0.0079964	0.0375535
TRINITY_DN1127_c0_g3_i5	Control	Treatment	1.78625	2.9009	1.21819e-08	3.71689e-07		TRINITY_DN7171_c0_g1_i12	Control	Treatment	-1.78891	2.27794	1.65574e-05	0.000218785
TRINITY_DN92_c0_g2_i2	Control	Treatment	-0.891598	6.40804	1.21959e-08	3.71797e-07		TRINITY_DN20_c0_g1_i3	Control	Treatment	-1.78858	2.80277	3.95181e-07	8.22597e-06
TRINITY_DN1736_c0_g3_i1	Control	Treatment	0.933545	5.36044	1.24494e-08	3.79194e-07		TRINITY_DN2906_c0_g2_i4	Control	Treatment	-1.78729	2.09735	2.71993e-05	0.000334682
TRINITY_DN16250_c0_g1_i1	Control	Treatment	1.16801	4.38276	1.2504e-08	3.8053e-07		TRINITY_DN9528_c0_g1_i1	Control	Treatment	-1.78623	6.78125	2.85849e-05	0.000349777
TRINITY_DN4386_c1_g1_i2	Control	Treatment	1.55698	3.59336	1.25216e-08	3.80737e-07		TRINITY_DN8419_c0_g1_i1	Control	Treatment	-1.78597	4.89882	1.92207e-19	3.33674e-17
TRINITY_DN13956_c0_g3_i1	Control	Treatment	-1.15956	5.25452	1.2671e-08	3.84948e-07		TRINITY_DN6241_c0_g1_i2	Control	Treatment	-1.78404	6.6543	1.31661e-15	1.38919e-13
TRINITY_DN4583_c0_g1_i1	Control	Treatment	-1.91115	3.95505	1.26879e-08	3.8513e-07		TRINITY_DN1290_c2_g1_i2	Control	Treatment	-1.78403	6.09487	1.14572e-13	8.70182e-12
TRINITY_DN3049_c0_g3_i11	Control	Treatment	-1.12755	6.15412	1.27446e-08	3.86517e-07		TRINITY_DN2856_c0_g2_i2	Control	Treatment	-1.78301	2.93246	2.73484e-08	7.60755e-07
TRINITY_DN1087_c1_g1_i5	Control	Treatment	-1.45048	5.23353	1.27971e-08	3.87776e-07		TRINITY_DN11470_c0_g3_i1	Control	Treatment	-1.7819	6.1764	1.12845e-17	1.51208e-15
TRINITY_DN126_c0_g2_i4	Control	Treatment	2.59118	2.43183	1.28751e-08	3.89805e-07		TRINITY_DN3442_c0_g2_i9	Control	Treatment	-1.78174	5.10306	2.06091e-24	6.54311e-22
TRINITY_DN10685_c0_g1_i1	Control	Treatment	1.15061	4.7468	1.32494e-08	4.00792e-07		TRINITY_DN732_c0_g1_i1	Control	Treatment	-1.78123	1.87381	0.00174255	0.0110987
TRINITY_DN3019_c0_g2_i1	Control	Treatment	0.957649	5.52221	1.33946e-08	4.04836e-07		TRINITY_DN25762_c0_g2_i1	Control	Treatment	-1.77977	2.95872	5.72693e-07	1.14933e-05
TRINITY_DN9342_c0_g1_i1	Control	Treatment	1.55375	6.41037	1.35309e-08	4.08606e-07		TRINITY_DN3808_c0_g2_i1	Control	Treatment	-1.77862	3.86281	0.000149474	0.00144358
TRINITY_DN998_c0_g2_i2	Control	Treatment	-2.84596	5.92153	1.39463e-08	4.20788e-07		TRINITY_DN726_c1_g1_i2	Control	Treatment	-1.77849	4.64986	1.92437e-14	1.66626e-12
TRINITY_DN5007_c0_g1_i12	Control	Treatment	1.94673	2.3991	1.41428e-08	4.26354e-07		TRINITY_DN21674_c0_g1_i1	Control	Treatment	-1.77839	2.52441	0.00011524	0.00115646
TRINITY_DN9985_c0_g2_i1	Control	Treatment	-1.14904	4.03783	1.43503e-08	4.32237e-07		TRINITY_DN7283_c0_g2_i1	Control	Treatment	-1.7783	0.828481	0.0115566	0.0501805
TRINITY_DN17321_c0_g2_i1	Control	Treatment	-0.94569	6.07409	1.44422e-08	4.34635e-07		TRINITY_DN7460_c0_g1_i14	Control	Treatment	-1.77691	1.13996	0.00473	0.0249536
TRINITY_DN86_c2_g1_i1	Control	Treatment	-1.97955	4.38624	1.44845e-08	4.35535e-07		TRINITY_DN13000_c0_g1_i1	Control	Treatment	-1.7769	3.2813	1.12203e-06	2.09308e-05
TRINITY_DN11159_c0_g1_i1	Control	Treatment	1.23752	5.34993	1.46267e-08	4.39438e-07		TRINITY_DN9250_c2_g1_i1	Control	Treatment	-1.77648	6.40858	8.59385e-08	2.12381e-06
TRINITY_DN1598_c0_g1_i5	Control	Treatment	9.42791	1.40405	1.46756e-08	4.4053e-07		TRINITY_DN1115_c0_g2_i2	Control	Treatment	-1.77596	1.18072	0.00126958	0.00857053
TRINITY_DN4814_c0_g2_i1	Control	Treatment	-1.59938	3.98603	1.47612e-08	4.42722e-07		TRINITY_DN6052_c0_g1_i2	Control	Treatment	-1.7746	2.31755	0.000176012	0.0016563
TRINITY_DN13_c1_g1_i1	Control	Treatment	1.3902	3.95971	1.47967e-08	4.43409e-07		TRINITY_DN4299_c0_g1_i4	Control	Treatment	-1.77432	1.84738	0.000454624	0.00368501
TRINITY_DN17829_c0_g1_i2	Control	Treatment	-7.93319	-0.0105135	1.4865e-08	4.4508e-07		TRINITY_DN6986_c0_g1_i9	Control	Treatment	-1.77412	3.58225	2.02268e-06	3.5241e-05
TRINITY_DN8710_c0_g1_i1	Control	Treatment	0.944344	5.7486	1.48827e-08	4.45232e-07		TRINITY_DN18400_c0_g1_i1	Control	Treatment	-1.77275	2.62708	3.9379e-05	0.000464442
TRINITY_DN13313_c0_g3_i2	Control	Treatment	-0.996135	6.61897	1.48986e-08	4.45328e-07		TRINITY_DN3893_c0_g1_i1	Control	Treatment	-1.77268	2.4534	0.000356013	0.00299005
TRINITY_DN3551_c0_g1_i1	Control	Treatment	1.05649	6.08639	1.49383e-08	4.46135e-07		TRINITY_DN5482_c0_g1_i2	Control	Treatment	-1.77203	1.04391	0.00103538	0.00726846
TRINITY_DN125_c2_g2_i4	Control	Treatment	3.75923	2.9722	1.49767e-08	4.46905e-07		TRINITY_DN1707_c0_g5_i2	Control	Treatment	-1.7713	5.14522	6.28828e-21	1.26632e-18
TRINITY_DN6311_c0_g1_i1	Control	Treatment	-1.58515	3.60556	1.49961e-08	4.47104e-07		TRINITY_DN7563_c0_g2_i2	Control	Treatment	-1.77056	6.93307	1.52679e-07	3.53055e-06
TRINITY_DN984_c0_g1_i4	Control	Treatment	-1.22646	4.42658	1.50776e-08	4.49154e-07		TRINITY_DN4870_c0_g1_i1	Control	Treatment	-1.77055	2.80021	0.00593301	0.0297123
TRINITY_DN2689_c0_g1_i2	Control	Treatment	-8.62682	0.612405	1.52359e-08	4.53486e-07		TRINITY_DN13572_c1_g1_i1	Control	Treatment	-1.77003	2.41814	3.97583e-05	0.000467977
TRINITY_DN8014_c0_g1_i1	Control	Treatment	2.11176	4.12813	1.54393e-08	4.59155e-07		TRINITY_DN4715_c0_g1_i1	Control	Treatment	-1.76989	3.43634	3.83183e-09	1.30471e-07
TRINITY_DN7096_c0_g1_i1	Control	Treatment	-1.15153	5.4587	1.54765e-08	4.59871e-07		TRINITY_DN6138_c0_g1_i2	Control	Treatment	-1.76954	1.09318	0.00470567	0.0248524
TRINITY_DN3698_c0_g1_i3	Control	Treatment	-1.3475	5.28877	1.54945e-08	4.6002e-07		TRINITY_DN3049_c0_g4_i1	Control	Treatment	-1.76861	3.43803	0.000295772	0.00255786
TRINITY_DN3724_c1_g1_i9	Control	Treatment	-1.33854	6.4783	1.55253e-08	4.60545e-07		TRINITY_DN799_c0_g2_i1	Control	Treatment	-1.76805	3.79494	4.91872e-06	7.7006e-05
TRINITY_DN22670_c0_g1_i1	Control	Treatment	0.903248	6.09549	1.55989e-08	4.6234e-07		TRINITY_DN4334_c0_g2_i4	Control	Treatment	-1.76689	3.28446	3.5169e-10	1.48075e-08
TRINITY_DN3433_c0_g2_i2	Control	Treatment	0.98429	5.5074	1.56236e-08	4.62683e-07		TRINITY_DN4613_c0_g2_i1	Control	Treatment	-1.76449	7.12522	8.40414e-08	2.08571e-06
TRINITY_DN41_c0_g5_i1	Control	Treatment	-2.0472	5.78864	1.60856e-08	4.75963e-07		TRINITY_DN4028_c2_g1_i9	Control	Treatment	-1.76379	4.62604	3.74219e-08	1.00594e-06
TRINITY_DN12654_c0_g1_i1	Control	Treatment	-3.58957	2.88688	1.61568e-08	4.77669e-07		TRINITY_DN12242_c0_g1_i3	Control	Treatment	-1.76338	1.2733	0.00047327	0.00381714
TRINITY_DN163_c0_g1_i6	Control	Treatment	1.03514	4.64917	1.64411e-08	4.85667e-07		TRINITY_DN737_c0_g2_i21	Control	Treatment	-1.76193	4.99704	5.97759e-21	1.21067e-18
TRINITY_DN62_c2_g1_i5	Control	Treatment	1.17296	8.71799	1.65793e-08	4.89339e-07		TRINITY_DN13275_c0_g2_i1	Control	Treatment	-1.76193	3.16821	9.20247e-10	3.54431e-08
TRINITY_DN17433_c0_g1_i1	Control	Treatment	-1.54339	5.84362	1.66816e-08	4.91948e-07		TRINITY_DN2509_c0_g1_i3	Control	Treatment	-1.76134	5.295	4.00115e-09	1.35581e-07
TRINITY_DN6449_c0_g2_i1	Control	Treatment	-1.05269	7.57305	1.67091e-08	4.92345e-07		TRINITY_DN468_c0_g6_i1	Control	Treatment	-1.7611	3.22431	0.000259631	0.00228974
TRINITY_DN2104_c0_g1_i11	Control	Treatment	-2.06123	3.22168	1.67345e-08	4.92681e-07		TRINITY_DN377_c0_g3_i2	Control	Treatment	-1.75961	3.49361	3.65594e-08	9.85007e-07
TRINITY_DN1296_c0_g1_i8	Control	Treatment	-2.1718	3.44712	1.67619e-08	4.93076e-07		TRINITY_DN4356_c1_g2_i2	Control	Treatment	-1.75937	3.44621	6.59797e-10	2.64226e-08
TRINITY_DN822_c0_g1_i4	Control	Treatment	-2.79775	2.7448	1.70821e-08	5.02078e-07		TRINITY_DN7556_c0_g2_i3	Control	Treatment	-1.75738	1.02147	0.00221886	0.0135005
TRINITY_DN1793_c2_g1_i1	Control	Treatment	-1.62134	2.90629	1.71755e-08	5.04402e-07		TRINITY_DN3186_c0_g1_i1	Control	Treatment	-1.75714	0.910968	0.00971904	0.0437152
TRINITY_DN14890_c0_g1_i1	Control	Treatment	-1.05716	6.28892	1.72116e-08	5.05042e-07		TRINITY_DN8906_c0_g1_i11	Control	Treatment	-1.7563	2.8033	0.00283892	0.0165091
TRINITY_DN3028_c0_g2_i1	Control	Treatment	-1.0301	6.06299	1.76356e-08	5.17053e-07		TRINITY_DN8233_c0_g2_i1	Control	Treatment	-1.75558	1.34014	0.000529255	0.00419323
TRINITY_DN7146_c0_g1_i2	Control	Treatment	2.09195	3.02337	1.76572e-08	5.17255e-07		TRINITY_DN9544_c0_g1_i2	Control	Treatment	-1.75547	5.97093	0.000186985	0.00173775
TRINITY_DN2505_c0_g1_i4	Control	Treatment	-1.19823	7.89903	1.78696e-08	5.23041e-07		TRINITY_DN20366_c0_g2_i1	Control	Treatment	-1.75491	3.70341	4.44134e-07	9.14782e-06
TRINITY_DN619_c0_g4_i3	Control	Treatment	1.12238	5.65158	1.78932e-08	5.23298e-07		TRINITY_DN13030_c0_g1_i5	Control	Treatment	-1.75468	1.06227	0.0017636	0.0112064
TRINITY_DN17059_c0_g1_i1	Control	Treatment	1.19492	4.54663	1.80796e-08	5.28312e-07		TRINITY_DN20531_c0_g1_i5	Control	Treatment	-1.75347	5.10378	3.61193e-11	1.84925e-09
TRINITY_DN3131_c0_g2_i2	Control	Treatment	2.76967	3.89262	1.82519e-08	5.32905e-07		TRINITY_DN2409_c0_g1_i11	Control	Treatment	-1.7524	0.954044	0.0101698	0.0453721
TRINITY_DN12673_c0_g3_i3	Control	Treatment	-3.02051	2.38993	1.86934e-08	5.45342e-07		TRINITY_DN2129_c0_g2_i4	Control	Treatment	-1.75157	2.02444	7.33452e-05	0.000790346
TRINITY_DN1542_c1_g3_i7	Control	Treatment	-1.37637	7.54346	1.8746e-08	5.46424e-07		TRINITY_DN3949_c1_g4_i2	Control	Treatment	-1.75041	3.35445	1.80798e-05	0.000235719
TRINITY_DN1409_c1_g4_i2	Control	Treatment	-1.89801	3.88787	1.87957e-08	5.47421e-07		TRINITY_DN151_c1_g2_i8	Control	Treatment	-1.75036	3.0712	0.00117582	0.00806325
TRINITY_DN2082_c0_g2_i1	Control	Treatment	1.24524	4.82477	1.89413e-08	5.51207e-07		TRINITY_DN3242_c0_g1_i1	Control	Treatment	-1.74972	3.62833	1.03557e-12	6.83417e-11
TRINITY_DN2277_c0_g2_i5	Control	Treatment	-1.09465	5.18798	1.91839e-08	5.57804e-07		TRINITY_DN7351_c0_g2_i3	Control	Treatment	-1.74947	3.49611	6.9883e-12	4.00447e-10
TRINITY_DN49787_c0_g1_i1	Control	Treatment	1.14073	5.69293	1.97348e-08	5.73352e-07		TRINITY_DN13004_c0_g1_i1	Control	Treatment	-1.74772	6.57419	1.20269e-07	2.84646e-06
TRINITY_DN1776_c0_g1_i6	Control	Treatment	-1.57153	3.90063	1.97585e-08	5.73566e-07		TRINITY_DN1695_c0_g1_i5	Control	Treatment	-1.74722	5.72614	1.63975e-18	2.44858e-16
TRINITY_DN2929_c0_g2_i2	Control	Treatment	-1.26731	3.81423	1.98786e-08	5.76124e-07		TRINITY_DN15224_c0_g1_i1	Control	Treatment	-1.74591	3.709	1.99982e-05	0.000257117
TRINITY_DN392_c0_g1_i24	Control	Treatment	1.92249	4.08841	1.98793e-08	5.76124e-07		TRINITY_DN872_c0_g1_i19	Control	Treatment	-1.74503	1.72924	0.00988048	0.0443564
TRINITY_DN2468_c0_g2_i4	Control	Treatment	-1.51709	3.88865	2.00523e-08	5.80661e-07		TRINITY_DN4491_c0_g2_i3	Control	Treatment	-1.74245	1.78336	0.0129993	0.0548963
TRINITY_DN527_c0_g2_i2	Control	Treatment	-0.961989	5.05087	2.02965e-08	5.87249e-07		TRINITY_DN3126_c3_g1_i1	Control	Treatment	-1.74191	5.82802	7.98363e-21	1.58955e-18
TRINITY_DN423_c0_g1_i1	Control	Treatment	0.885867	5.36247	2.04935e-08	5.92139e-07		TRINITY_DN8469_c0_g2_i2	Control	Treatment	-1.74183	3.68964	0.00038758	0.0032123
TRINITY_DN2451_c0_g1_i1	Control	Treatment	1.22737	4.42355	2.04991e-08	5.92139e-07		TRINITY_DN1949_c0_g1_i13	Control	Treatment	-1.74118	3.65574	9.39458e-08	2.30073e-06
TRINITY_DN23602_c0_g2_i1	Control	Treatment	-1.20394	5.654	2.07896e-08	6.00038e-07		TRINITY_DN1172_c0_g1_i1	Control	Treatment	-1.74018	2.37122	0.000946219	0.00675835
TRINITY_DN3801_c0_g2_i3	Control	Treatment	1.17256	5.03209	2.08985e-08	6.02688e-07		TRINITY_DN1949_c0_g1_i17	Control	Treatment	-1.74001	5.24279	3.20155e-23	8.88392e-21
TRINITY_DN4815_c0_g2_i1	Control	Treatment	-3.06579	1.43878	2.09718e-08	6.04307e-07		TRINITY_DN780_c0_g2_i12	Control	Treatment	-1.73852	2.03281	0.000501911	0.0040054
TRINITY_DN662_c0_g1_i2	Control	Treatment	-1.6371	3.47714	2.10032e-08	6.04618e-07		TRINITY_DN9050_c0_g1_i1	Control	Treatment	-1.73748	5.98909	0.000904305	0.00650247
TRINITY_DN88_c0_g1_i5	Control	Treatment	1.43589	5.19414	2.10169e-08	6.04618e-07		TRINITY_DN10148_c0_g1_i1	Control	Treatment	-1.7373	3.70109	9.56446e-05	0.000988739
TRINITY_DN7050_c0_g2_i2	Control	Treatment	1.1699	6.50347	2.14445e-08	6.16416e-07		TRINITY_DN1051_c0_g1_i13	Control	Treatment	-1.73681	5.06151	9.02105e-10	3.48205e-08
TRINITY_DN10184_c0_g3_i8	Control	Treatment	2.07675	2.76139	2.18778e-08	6.28358e-07		TRINITY_DN3724_c1_g1_i8	Control	Treatment	-1.73661	0.254227	0.0104172	0.0462302
TRINITY_DN688_c1_g1_i1	Control	Treatment	-1.62179	3.36254	2.19936e-08	6.31169e-07		TRINITY_DN1561_c0_g2_i4	Control	Treatment	-1.73638	6.95482	4.62286e-18	6.46484e-16
TRINITY_DN437_c0_g2_i2	Control	Treatment	1.13126	4.6711	2.20269e-08	6.31612e-07		TRINITY_DN9180_c0_g2_i1	Control	Treatment	-1.73594	1.62232	0.000201405	0.00185319
TRINITY_DN7723_c0_g1_i2	Control	Treatment	2.49267	4.05865	2.23707e-08	6.40947e-07		TRINITY_DN1462_c1_g2_i5	Control	Treatment	-1.73588	4.27658	1.05478e-14	9.67546e-13
TRINITY_DN2138_c0_g2_i5	Control	Treatment	-1.01719	4.68252	2.24298e-08	6.42119e-07		TRINITY_DN267_c1_g1_i1	Control	Treatment	-1.73505	2.63092	1.27951e-05	0.000175863
TRINITY_DN1019_c1_g1_i1	Control	Treatment	-0.976968	5.21639	2.25376e-08	6.44681e-07		TRINITY_DN6315_c0_g1_i1	Control	Treatment	-1.73494	4.54132	1.32149e-15	1.39017e-13
TRINITY_DN8509_c0_g1_i1	Control	Treatment	-1.56643	3.71308	2.26499e-08	6.47368e-07		TRINITY_DN1052_c1_g6_i1	Control	Treatment	-1.73401	2.0568	1.32216e-05	0.000180808
TRINITY_DN6893_c0_g2_i2	Control	Treatment	-1.04719	4.60545	2.2829e-08	6.51959e-07		TRINITY_DN1246_c0_g2_i1	Control	Treatment	-1.73327	4.70166	0.000268934	0.00235876
TRINITY_DN2948_c0_g2_i1	Control	Treatment	-3.1272	1.88114	2.29119e-08	6.53795e-07		TRINITY_DN10244_c0_g1_i1	Control	Treatment	-1.73108	7.7504	1.65472e-10	7.33509e-09
TRINITY_DN7560_c0_g1_i4	Control	Treatment	1.15957	5.06244	2.30934e-08	6.58442e-07		TRINITY_DN9544_c0_g2_i2	Control	Treatment	-1.73082	4.46317	0.0015257	0.00996127
TRINITY_DN2289_c0_g2_i2	Control	Treatment	-0.947447	5.1223	2.3271e-08	6.6297e-07		TRINITY_DN2411_c0_g1_i1	Control	Treatment	-1.7303	2.85159	0.00121654	0.00828768
TRINITY_DN1564_c0_g2_i6	Control	Treatment	1.97146	2.7076	2.3364e-08	6.65081e-07		TRINITY_DN610_c0_g2_i2	Control	Treatment	-1.73009	2.5958	0.00021773	0.00198116
TRINITY_DN4760_c0_g3_i4	Control	Treatment	-1.03653	4.44148	2.34567e-08	6.6718e-07		TRINITY_DN16036_c0_g1_i3	Control	Treatment	-1.729	5.93132	1.92189e-17	2.51137e-15
TRINITY_DN7320_c0_g2_i2	Control	Treatment	-1.86242	2.57274	2.36417e-08	6.71894e-07		TRINITY_DN7476_c0_g1_i3	Control	Treatment	-1.72831	2.82876	2.34391e-06	4.0137e-05
TRINITY_DN10668_c0_g1_i1	Control	Treatment	-1.07499	4.97394	2.36664e-08	6.71894e-07		TRINITY_DN6781_c0_g1_i2	Control	Treatment	-1.7278	2.15796	0.0115663	0.0502103
TRINITY_DN4491_c0_g1_i4	Control	Treatment	-1.1908	6.46302	2.36796e-08	6.71894e-07		TRINITY_DN22040_c0_g2_i1	Control	Treatment	-1.72668	4.48165	9.89231e-07	1.87025e-05
TRINITY_DN15325_c0_g1_i1	Control	Treatment	-1.55194	7.53969	2.37114e-08	6.72256e-07		TRINITY_DN11677_c0_g2_i1	Control	Treatment	-1.72663	3.54639	0.00674924	0.0328931
TRINITY_DN3280_c0_g1_i7	Control	Treatment	-0.929102	5.31211	2.38056e-08	6.74383e-07		TRINITY_DN5487_c0_g5_i4	Control	Treatment	-1.72562	3.76908	6.32227e-06	9.58373e-05
TRINITY_DN9491_c0_g1_i2	Control	Treatment	-0.865478	5.40469	2.40053e-08	6.79495e-07		TRINITY_DN5670_c0_g1_i1	Control	Treatment	-1.72543	4.15496	2.79036e-09	9.80408e-08
TRINITY_DN6264_c0_g2_i3	Control	Treatment	-1.55957	3.47587	2.42515e-08	6.85912e-07		TRINITY_DN10201_c0_g2_i1	Control	Treatment	-1.72467	4.87239	7.65555e-13	5.16837e-11
TRINITY_DN10640_c0_g2_i3	Control	Treatment	3.61008	1.10452	2.42745e-08	6.86014e-07		TRINITY_DN7017_c0_g1_i8	Control	Treatment	-1.72449	6.07917	4.82675e-18	6.69683e-16
TRINITY_DN894_c0_g1_i8	Control	Treatment	1.81296	3.46888	2.43345e-08	6.87156e-07		TRINITY_DN2235_c0_g2_i2	Control	Treatment	-1.72374	7.94448	0.00254141	0.0151057
TRINITY_DN6500_c0_g3_i1	Control	Treatment	1.08418	6.48267	2.46909e-08	6.96663e-07		TRINITY_DN2861_c0_g2_i5	Control	Treatment	-1.72364	6.09426	2.28876e-13	1.65617e-11
TRINITY_DN4609_c0_g2_i1	Control	Treatment	-1.03956	9.52966	2.4718e-08	6.96869e-07		TRINITY_DN7344_c0_g2_i2	Control	Treatment	-1.72352	5.53998	1.31582e-13	9.8872e-12
TRINITY_DN6428_c0_g1_i3	Control	Treatment	-1.16901	4.50569	2.5139e-08	7.08173e-07		TRINITY_DN3660_c1_g1_i1	Control	Treatment	-1.72351	2.27197	9.32824e-06	0.000134123
TRINITY_DN14863_c0_g2_i1	Control	Treatment	-0.920683	5.58436	2.52403e-08	7.10458e-07		TRINITY_DN468_c0_g3_i1	Control	Treatment	-1.72296	6.93771	4.32457e-07	8.9333e-06
TRINITY_DN3714_c0_g1_i9	Control	Treatment	-3.04703	1.80127	2.5628e-08	7.20377e-07		TRINITY_DN10783_c0_g1_i2	Control	Treatment	-1.71872	5.09579	5.64847e-09	1.86035e-07
TRINITY_DN148_c0_g1_i3	Control	Treatment	1.90499	5.62193	2.56336e-08	7.20377e-07		TRINITY_DN13_c0_g1_i9	Control	Treatment	-1.71759	2.79966	0.000186315	0.00173427
TRINITY_DN4689_c0_g1_i2	Control	Treatment	1.20788	4.48582	2.58087e-08	7.2472e-07		TRINITY_DN4589_c0_g2_i4	Control	Treatment	-1.71715	2.7257	1.93352e-05	0.000249594
TRINITY_DN4663_c0_g2_i3	Control	Treatment	-1.13532	6.78754	2.61627e-08	7.34075e-07		TRINITY_DN6457_c0_g1_i5	Control	Treatment	-1.71684	1.17873	0.00389341	0.0212462
TRINITY_DN92_c0_g6_i1	Control	Treatment	-0.913678	6.49253	2.63472e-08	7.38666e-07		TRINITY_DN7561_c0_g1_i2	Control	Treatment	-1.71598	3.07998	6.76449e-09	2.18503e-07
TRINITY_DN12082_c2_g2_i1	Control	Treatment	-1.21203	4.30928	2.64277e-08	7.40334e-07		TRINITY_DN6873_c0_g2_i1	Control	Treatment	-1.71452	1.92134	0.00558143	0.02842
TRINITY_DN7904_c0_g2_i1	Control	Treatment	0.881747	6.80597	2.69376e-08	7.53732e-07		TRINITY_DN1052_c1_g1_i1	Control	Treatment	-1.71286	1.6687	0.000263764	0.00231916
TRINITY_DN1290_c2_g2_i1	Control	Treatment	-1.66107	5.33557	2.69488e-08	7.53732e-07		TRINITY_DN6682_c0_g4_i1	Control	Treatment	-1.71127	6.56319	8.80193e-06	0.000127545
TRINITY_DN638_c0_g2_i1	Control	Treatment	-1.92341	3.00303	2.69742e-08	7.53781e-07		TRINITY_DN2856_c0_g2_i1	Control	Treatment	-1.71086	1.81376	0.000113148	0.00114155
TRINITY_DN1342_c1_g1_i3	Control	Treatment	-1.63314	5.53389	2.69933e-08	7.53781e-07		TRINITY_DN3152_c0_g2_i5	Control	Treatment	-1.71066	1.45155	0.00581379	0.0292607
TRINITY_DN1815_c0_g2_i2	Control	Treatment	1.01658	4.87617	2.71057e-08	7.56319e-07		TRINITY_DN2586_c0_g1_i5	Control	Treatment	-1.71043	2.33432	3.82616e-06	6.17954e-05
TRINITY_DN58_c0_g1_i11	Control	Treatment	1.72413	3.25046	2.71384e-08	7.56321e-07		TRINITY_DN7219_c0_g1_i3	Control	Treatment	-1.71024	6.34985	0.000568823	0.00443787
TRINITY_DN6847_c0_g1_i2	Control	Treatment	-1.437	4.23113	2.71487e-08	7.56321e-07		TRINITY_DN664_c0_g1_i1	Control	Treatment	-1.70998	3.29911	1.19774e-09	4.50474e-08
TRINITY_DN2856_c0_g2_i2	Control	Treatment	-1.78301	2.93246	2.73484e-08	7.60755e-07		TRINITY_DN27543_c0_g2_i1	Control	Treatment	-1.70969	1.05873	0.00386385	0.0211143
TRINITY_DN3162_c0_g1_i8	Control	Treatment	7.8656	-0.0314221	2.7351e-08	7.60755e-07		TRINITY_DN3800_c0_g2_i8	Control	Treatment	-1.70963	1.30383	0.00333321	0.0187555
TRINITY_DN633_c0_g1_i2	Control	Treatment	-0.998096	4.77165	2.76973e-08	7.69779e-07		TRINITY_DN7052_c0_g2_i1	Control	Treatment	-1.70863	6.81842	9.84155e-21	1.93758e-18
TRINITY_DN3463_c0_g1_i3	Control	Treatment	3.043	2.35827	2.78575e-08	7.73622e-07		TRINITY_DN5460_c0_g1_i6	Control	Treatment	-1.70712	4.04906	5.40916e-09	1.78822e-07
TRINITY_DN4405_c1_g2_i1	Control	Treatment	1.12026	4.68065	2.79795e-08	7.76399e-07		TRINITY_DN3906_c0_g2_i2	Control	Treatment	-1.70625	1.80084	0.0020228	0.0125126
TRINITY_DN16441_c0_g1_i1	Control	Treatment	1.69588	3.88065	2.80562e-08	7.77914e-07		TRINITY_DN7151_c0_g1_i1	Control	Treatment	-1.70604	3.75331	1.1957e-11	6.61501e-10
TRINITY_DN3898_c0_g1_i7	Control	Treatment	7.89204	-0.00752701	2.83388e-08	7.85131e-07		TRINITY_DN7344_c0_g1_i5	Control	Treatment	-1.70586	5.55873	1.0769e-14	9.80647e-13
TRINITY_DN11658_c0_g1_i1	Control	Treatment	-1.48174	3.3862	2.86727e-08	7.93759e-07		TRINITY_DN3455_c0_g1_i3	Control	Treatment	-1.70584	1.00665	0.00448741	0.0238992
TRINITY_DN2283_c0_g1_i2	Control	Treatment	7.83397	-0.0571573	2.87409e-08	7.95021e-07		TRINITY_DN4356_c1_g1_i3	Control	Treatment	-1.70486	2.31536	0.000188945	0.00175181
TRINITY_DN2826_c0_g3_i2	Control	Treatment	-4.00314	7.5697	2.88825e-08	7.98312e-07		TRINITY_DN43997_c0_g1_i1	Control	Treatment	-1.70381	1.568	0.000171221	0.0016177
TRINITY_DN2509_c0_g1_i4	Control	Treatment	-1.96839	5.38706	2.90563e-08	8.02486e-07		TRINITY_DN3795_c0_g2_i2	Control	Treatment	-1.70374	2.84787	1.19086e-06	2.203e-05
TRINITY_DN3573_c1_g2_i2	Control	Treatment	-1.89839	3.41315	2.91912e-08	8.05582e-07		TRINITY_DN420_c0_g1_i20	Control	Treatment	-1.70333	4.66794	1.85913e-09	6.76138e-08
TRINITY_DN766_c1_g2_i1	Control	Treatment	-2.1848	3.19496	2.93735e-08	8.09978e-07		TRINITY_DN1859_c1_g1_i3	Control	Treatment	-1.70292	4.05061	2.40292e-15	2.44744e-13
TRINITY_DN2603_c0_g1_i1	Control	Treatment	-0.924147	6.16127	2.94655e-08	8.11881e-07		TRINITY_DN1959_c0_g2_i9	Control	Treatment	-1.70256	1.01878	0.00702378	0.0339447
TRINITY_DN9360_c0_g2_i2	Control	Treatment	-1.56948	5.47703	2.96187e-08	8.15462e-07		TRINITY_DN1348_c0_g2_i3	Control	Treatment	-1.70118	2.35205	1.5742e-05	0.000209502
TRINITY_DN11928_c0_g2_i3	Control	Treatment	2.03487	3.85073	2.99045e-08	8.22688e-07		TRINITY_DN20531_c0_g2_i1	Control	Treatment	-1.70106	5.19397	9.9427e-08	2.41316e-06
TRINITY_DN392_c0_g1_i10	Control	Treatment	1.27953	4.55708	3.03945e-08	8.35517e-07		TRINITY_DN13001_c0_g1_i1	Control	Treatment	-1.70052	4.73414	7.30337e-13	4.94008e-11
TRINITY_DN985_c0_g2_i4	Control	Treatment	1.89976	3.09693	3.06362e-08	8.41504e-07		TRINITY_DN17332_c0_g1_i1	Control	Treatment	-1.69918	1.74585	0.0011295	0.00779871
TRINITY_DN6295_c0_g1_i1	Control	Treatment	-1.54731	2.86677	3.12713e-08	8.58282e-07		TRINITY_DN78_c1_g2_i3	Control	Treatment	-1.69876	3.53849	4.7187e-08	1.23821e-06
TRINITY_DN1859_c0_g2_i1	Control	Treatment	-1.12054	3.84571	3.17369e-08	8.70382e-07		TRINITY_DN6940_c0_g3_i1	Control	Treatment	-1.69866	5.55259	3.80708e-14	3.10567e-12
TRINITY_DN2120_c0_g1_i8	Control	Treatment	1.06798	5.70654	3.19984e-08	8.76813e-07		TRINITY_DN9168_c0_g1_i2	Control	Treatment	-1.69627	2.40656	1.25816e-06	2.31414e-05
TRINITY_DN395_c0_g3_i5	Control	Treatment	1.04594	5.70002	3.20212e-08	8.76813e-07		TRINITY_DN6986_c5_g1_i1	Control	Treatment	-1.69621	4.86062	2.04915e-09	7.4218e-08
TRINITY_DN9168_c0_g2_i3	Control	Treatment	-1.99	3.23746	3.22087e-08	8.81264e-07		TRINITY_DN6336_c0_g1_i4	Control	Treatment	-1.69531	3.67333	1.16269e-06	2.15851e-05
TRINITY_DN20341_c0_g1_i1	Control	Treatment	-1.87423	3.16408	3.23014e-08	8.83115e-07		TRINITY_DN3191_c2_g1_i1	Control	Treatment	-1.69474	6.19555	2.1199e-14	1.8177e-12
TRINITY_DN638_c0_g1_i6	Control	Treatment	1.21719	4.12324	3.24697e-08	8.87027e-07		TRINITY_DN3160_c0_g2_i10	Control	Treatment	-1.69166	3.39929	0.000116901	0.00116805
TRINITY_DN6610_c0_g1_i2	Control	Treatment	2.65954	2.94709	3.26946e-08	8.92478e-07		TRINITY_DN20513_c0_g2_i1	Control	Treatment	-1.69112	5.06461	2.39933e-06	4.09864e-05
TRINITY_DN4352_c0_g2_i4	Control	Treatment	-1.06646	6.12557	3.28625e-08	8.96368e-07		TRINITY_DN8417_c0_g1_i1	Control	Treatment	-1.69111	1.52394	0.00139871	0.00926886
TRINITY_DN5382_c0_g1_i3	Control	Treatment	-1.82242	4.03755	3.30837e-08	9.01703e-07		TRINITY_DN2569_c0_g1_i1	Control	Treatment	-1.68993	1.47299	0.0126207	0.0537418
TRINITY_DN1497_c0_g1_i1	Control	Treatment	-1.2592	5.63544	3.33621e-08	9.08587e-07		TRINITY_DN2546_c0_g2_i1	Control	Treatment	-1.68993	0.772509	0.00641085	0.0315967
TRINITY_DN1815_c0_g1_i6	Control	Treatment	1.21654	5.60162	3.35144e-08	9.12032e-07		TRINITY_DN3362_c0_g1_i5	Control	Treatment	-1.68991	1.66788	0.00114823	0.00790327
TRINITY_DN420_c0_g1_i15	Control	Treatment	-1.9656	8.12047	3.37946e-08	9.18948e-07		TRINITY_DN2281_c0_g2_i1	Control	Treatment	-1.68956	3.03346	3.83711e-07	8.02514e-06
TRINITY_DN6022_c0_g2_i3	Control	Treatment	1.16625	4.44343	3.38491e-08	9.1972e-07		TRINITY_DN5119_c0_g2_i1	Control	Treatment	-1.68843	9.17899	7.49739e-12	4.26154e-10
TRINITY_DN982_c3_g1_i1	Control	Treatment	0.890412	6.18681	3.40541e-08	9.24576e-07		TRINITY_DN1152_c0_g1_i2	Control	Treatment	-1.68763	2.14436	0.00488571	0.0255659
TRINITY_DN5198_c0_g2_i6	Control	Treatment	-1.09107	6.08453	3.45131e-08	9.36318e-07		TRINITY_DN3389_c0_g1_i7	Control	Treatment	-1.68709	1.17741	0.0121688	0.0522849
TRINITY_DN9229_c0_g1_i2	Control	Treatment	-0.991071	5.66271	3.47295e-08	9.41464e-07		TRINITY_DN22575_c0_g1_i1	Control	Treatment	-1.68662	3.4426	4.62435e-05	0.000533967
TRINITY_DN2298_c0_g1_i1	Control	Treatment	-1.91755	2.9163	3.51017e-08	9.50821e-07		TRINITY_DN6225_c0_g2_i1	Control	Treatment	-1.68529	4.92424	3.57454e-19	5.85909e-17
TRINITY_DN946_c3_g1_i2	Control	Treatment	1.19934	3.87855	3.55108e-08	9.61164e-07		TRINITY_DN2559_c1_g1_i7	Control	Treatment	-1.6848	2.16299	0.00843774	0.0391462
TRINITY_DN1929_c0_g1_i6	Control	Treatment	8.77694	0.798906	3.57118e-08	9.65317e-07		TRINITY_DN8562_c0_g2_i2	Control	Treatment	-1.68448	2.42866	6.37183e-06	9.6456e-05
TRINITY_DN2974_c0_g1_i1	Control	Treatment	0.980843	5.02518	3.5719e-08	9.65317e-07		TRINITY_DN2610_c1_g4_i2	Control	Treatment	-1.68428	4.65831	3.42237e-10	1.44441e-08
TRINITY_DN1021_c1_g2_i6	Control	Treatment	-1.53323	3.24142	3.61569e-08	9.76402e-07		TRINITY_DN8292_c0_g1_i2	Control	Treatment	-1.68207	3.50717	7.31011e-09	2.33983e-07
TRINITY_DN4090_c1_g1_i2	Control	Treatment	-1.07667	3.90433	3.62958e-08	9.79403e-07		TRINITY_DN19880_c0_g2_i4	Control	Treatment	-1.68206	2.29286	0.000304098	0.00261703
TRINITY_DN2655_c0_g3_i2	Control	Treatment	-1.6144	5.44105	3.65337e-08	9.85007e-07		TRINITY_DN12036_c0_g4_i1	Control	Treatment	-1.68161	2.63082	0.00342133	0.0191382
TRINITY_DN377_c0_g3_i2	Control	Treatment	-1.75961	3.49361	3.65594e-08	9.85007e-07		TRINITY_DN421_c0_g1_i9	Control	Treatment	-1.67976	2.86877	0.00425066	0.0229083
TRINITY_DN8340_c0_g2_i3	Control	Treatment	-0.974737	4.59946	3.69498e-08	9.94766e-07		TRINITY_DN8404_c0_g2_i1	Control	Treatment	-1.67825	0.418672	0.00802065	0.0376172
TRINITY_DN998_c0_g1_i14	Control	Treatment	-3.21461	3.66696	3.72637e-08	1.00245e-06		TRINITY_DN3336_c0_g5_i1	Control	Treatment	-1.67813	2.54483	0.000242437	0.00216406
TRINITY_DN4028_c2_g1_i9	Control	Treatment	-1.76379	4.62604	3.74219e-08	1.00594e-06		TRINITY_DN2100_c0_g1_i1	Control	Treatment	-1.67764	9.03925	6.21691e-10	2.50962e-08
TRINITY_DN11986_c0_g2_i1	Control	Treatment	-1.85942	4.5125	3.75174e-08	1.00774e-06		TRINITY_DN1397_c0_g1_i7	Control	Treatment	-1.67635	5.17796	2.24267e-09	8.05646e-08
TRINITY_DN7898_c0_g1_i3	Control	Treatment	8.0982	0.174457	3.78421e-08	1.01568e-06		TRINITY_DN6909_c0_g1_i2	Control	Treatment	-1.6756	5.84346	6.0574e-14	4.82961e-12
TRINITY_DN4311_c0_g1_i1	Control	Treatment	-1.2321	4.46524	3.79303e-08	1.01728e-06		TRINITY_DN4663_c0_g1_i3	Control	Treatment	-1.67535	5.58027	1.05485e-09	4.03187e-08
TRINITY_DN15181_c0_g1_i1	Control	Treatment	1.0679	4.5421	3.80709e-08	1.02027e-06		TRINITY_DN10475_c0_g1_i1	Control	Treatment	-1.67459	7.72247	1.15958e-07	2.76488e-06
TRINITY_DN9748_c0_g1_i1	Control	Treatment	-0.905595	5.76906	3.86127e-08	1.03401e-06		TRINITY_DN871_c0_g2_i7	Control	Treatment	-1.67254	1.03684	0.00563693	0.0285939
TRINITY_DN3449_c1_g1_i2	Control	Treatment	-1.63196	11.3427	3.88946e-08	1.04076e-06		TRINITY_DN61_c3_g1_i1	Control	Treatment	-1.67209	2.41489	0.00582418	0.0293005
TRINITY_DN592_c0_g2_i1	Control	Treatment	0.98248	6.15201	4.01579e-08	1.07375e-06		TRINITY_DN7880_c0_g2_i1	Control	Treatment	-1.67197	4.24564	1.30234e-13	9.80679e-12
TRINITY_DN6129_c0_g1_i1	Control	Treatment	0.991064	6.01409	4.01916e-08	1.07384e-06		TRINITY_DN3480_c0_g2_i1	Control	Treatment	-1.67195	3.59419	2.10275e-09	7.60032e-08
TRINITY_DN771_c0_g2_i1	Control	Treatment	0.999859	6.71435	4.06029e-08	1.084e-06		TRINITY_DN4767_c0_g1_i1	Control	Treatment	-1.67166	7.88771	3.67391e-09	1.25579e-07
TRINITY_DN3270_c0_g1_i1	Control	Treatment	1.20845	5.3591	4.08682e-08	1.09026e-06		TRINITY_DN3068_c0_g1_i1	Control	Treatment	-1.67149	2.93476	0.000262587	0.00231115
TRINITY_DN2238_c0_g1_i3	Control	Treatment	-3.20998	2.95119	4.11042e-08	1.09573e-06		TRINITY_DN6523_c0_g2_i1	Control	Treatment	-1.67069	1.68861	0.00691042	0.033521
TRINITY_DN7050_c0_g1_i1	Control	Treatment	1.13381	6.64082	4.11456e-08	1.09575e-06		TRINITY_DN16187_c0_g1_i1	Control	Treatment	-1.67041	3.69256	0.00486714	0.0254977
TRINITY_DN148_c0_g1_i7	Control	Treatment	3.33027	1.91469	4.11671e-08	1.09575e-06		TRINITY_DN1021_c1_g1_i5	Control	Treatment	-1.66674	3.34892	4.02661e-12	2.40105e-10
TRINITY_DN19880_c0_g1_i3	Control	Treatment	-1.06498	4.2095	4.12163e-08	1.09622e-06		TRINITY_DN1397_c0_g2_i5	Control	Treatment	-1.66651	5.80949	1.07336e-07	2.5873e-06
TRINITY_DN9371_c0_g1_i5	Control	Treatment	1.18601	4.04062	4.12469e-08	1.09622e-06		TRINITY_DN732_c0_g1_i6	Control	Treatment	-1.66606	1.38333	0.00664498	0.0325064
TRINITY_DN1776_c0_g2_i3	Control	Treatment	-2.13573	3.55768	4.12926e-08	1.0966e-06		TRINITY_DN3415_c0_g1_i6	Control	Treatment	-1.66595	4.56492	2.25081e-05	0.000284712
TRINITY_DN16198_c0_g2_i1	Control	Treatment	-1.05081	4.61475	4.14653e-08	1.10036e-06		TRINITY_DN2909_c0_g1_i9	Control	Treatment	-1.66519	2.97861	0.000115611	0.00115845
TRINITY_DN3410_c0_g2_i1	Control	Treatment	0.984527	6.41951	4.17805e-08	1.10789e-06		TRINITY_DN10507_c0_g2_i1	Control	Treatment	-1.66451	2.17396	4.01193e-05	0.000471596
TRINITY_DN11289_c0_g1_i2	Control	Treatment	1.23751	3.51806	4.18167e-08	1.10802e-06		TRINITY_DN9069_c0_g1_i2	Control	Treatment	-1.66413	1.3922	0.00240232	0.0144422
TRINITY_DN25762_c0_g1_i2	Control	Treatment	-1.64362	2.63699	4.20133e-08	1.11239e-06		TRINITY_DN5917_c0_g2_i2	Control	Treatment	-1.66368	2.86778	1.29466e-07	3.04778e-06
TRINITY_DN1229_c2_g2_i1	Control	Treatment	1.52235	3.33198	4.30746e-08	1.13869e-06		TRINITY_DN7748_c0_g1_i2	Control	Treatment	-1.66331	1.43087	0.0124654	0.0532303
TRINITY_DN2368_c0_g1_i6	Control	Treatment	-1.21202	4.99515	4.3093e-08	1.13869e-06		TRINITY_DN2368_c0_g1_i8	Control	Treatment	-1.66319	3.11057	0.00107723	0.00749976
TRINITY_DN3795_c0_g2_i4	Control	Treatment	-1.11731	4.6365	4.31036e-08	1.13869e-06		TRINITY_DN1544_c1_g1_i2	Control	Treatment	-1.66254	4.45551	7.37518e-15	6.89413e-13
TRINITY_DN4432_c0_g2_i1	Control	Treatment	1.04592	4.42003	4.31851e-08	1.13999e-06		TRINITY_DN4620_c0_g2_i1	Control	Treatment	-1.66243	2.82292	6.83293e-06	0.000102511
TRINITY_DN1658_c0_g1_i18	Control	Treatment	2.01142	4.79918	4.34409e-08	1.14588e-06		TRINITY_DN1080_c0_g5_i4	Control	Treatment	-1.66237	9.31979	1.37079e-07	3.20771e-06
TRINITY_DN18032_c0_g2_i2	Control	Treatment	-1.20541	5.29729	4.36641e-08	1.15091e-06		TRINITY_DN3728_c0_g1_i2	Control	Treatment	-1.66185	1.51144	0.00700029	0.033873
TRINITY_DN560_c0_g2_i6	Control	Treatment	-2.01997	3.34032	4.38754e-08	1.15561e-06		TRINITY_DN1290_c2_g2_i1	Control	Treatment	-1.66107	5.33557	2.69488e-08	7.53732e-07
TRINITY_DN1576_c0_g4_i1	Control	Treatment	1.52778	5.6837	4.40644e-08	1.15973e-06		TRINITY_DN3334_c0_g1_i3	Control	Treatment	-1.66105	4.6745	7.6746e-16	8.3994e-14
TRINITY_DN5361_c0_g1_i1	Control	Treatment	1.25797	3.84231	4.49304e-08	1.18164e-06		TRINITY_DN3820_c0_g1_i3	Control	Treatment	-1.65984	1.4397	0.00270172	0.0158807
TRINITY_DN1268_c0_g2_i6	Control	Treatment	-1.51278	3.45491	4.63581e-08	1.21827e-06		TRINITY_DN5691_c0_g2_i12	Control	Treatment	-1.65939	1.92453	0.00221026	0.0134621
TRINITY_DN4381_c0_g1_i3	Control	Treatment	1.18975	7.71614	4.68135e-08	1.22933e-06		TRINITY_DN25459_c0_g1_i2	Control	Treatment	-1.65908	1.40944	0.00873074	0.0401671
TRINITY_DN78_c1_g2_i3	Control	Treatment	-1.69876	3.53849	4.7187e-08	1.23821e-06		TRINITY_DN5880_c0_g1_i1	Control	Treatment	-1.6585	2.005	0.00641151	0.0315967
TRINITY_DN985_c0_g1_i13	Control	Treatment	1.54282	5.17778	4.73966e-08	1.24278e-06		TRINITY_DN2697_c0_g2_i1	Control	Treatment	-1.65752	6.20285	0.000129884	0.00127888
TRINITY_DN5834_c0_g1_i2	Control	Treatment	1.03816	4.06789	4.74967e-08	1.24448e-06		TRINITY_DN5809_c0_g1_i1	Control	Treatment	-1.65741	5.51253	1.94777e-07	4.40573e-06
TRINITY_DN4491_c0_g2_i6	Control	Treatment	-1.97823	3.05931	4.759e-08	1.246e-06		TRINITY_DN1312_c3_g2_i1	Control	Treatment	-1.65688	4.75567	8.45091e-13	5.67274e-11
TRINITY_DN3914_c0_g1_i4	Control	Treatment	2.6897	2.04881	4.78217e-08	1.25114e-06		TRINITY_DN5536_c0_g1_i1	Control	Treatment	-1.65675	3.1532	5.32481e-06	8.25568e-05
TRINITY_DN3801_c0_g1_i2	Control	Treatment	1.15702	5.71615	4.84557e-08	1.26678e-06		TRINITY_DN608_c1_g5_i3	Control	Treatment	-1.65394	2.85173	0.00594919	0.0297721
TRINITY_DN12927_c0_g2_i1	Control	Treatment	1.13488	4.34914	4.86157e-08	1.27003e-06		TRINITY_DN44112_c0_g1_i1	Control	Treatment	-1.65352	6.15282	0.00216066	0.0132034
TRINITY_DN1658_c0_g2_i4	Control	Treatment	2.584	5.26308	4.87887e-08	1.2736e-06		TRINITY_DN4592_c0_g2_i1	Control	Treatment	-1.65311	1.19635	0.00808751	0.0378753
TRINITY_DN4_c0_g5_i3	Control	Treatment	-1.21301	6.30394	4.90967e-08	1.28069e-06		TRINITY_DN5976_c0_g1_i1	Control	Treatment	-1.65299	6.9029	1.95013e-14	1.68442e-12
TRINITY_DN11787_c0_g1_i1	Control	Treatment	0.912969	5.9258	4.97523e-08	1.29683e-06		TRINITY_DN4767_c0_g2_i1	Control	Treatment	-1.652	7.87292	1.17845e-08	3.61443e-07
TRINITY_DN2607_c1_g1_i5	Control	Treatment	-0.910565	6.93896	5.00322e-08	1.30317e-06		TRINITY_DN3449_c1_g3_i1	Control	Treatment	-1.65126	10.5807	8.19988e-09	2.58472e-07
TRINITY_DN1129_c0_g1_i4	Control	Treatment	1.74702	3.31214	5.02367e-08	1.30753e-06		TRINITY_DN2281_c0_g1_i1	Control	Treatment	-1.65017	2.49285	7.50179e-05	0.000804781
TRINITY_DN4266_c0_g3_i1	Control	Treatment	-1.81138	3.41278	5.04676e-08	1.31257e-06		TRINITY_DN2331_c0_g2_i1	Control	Treatment	-1.64915	2.72874	0.000580765	0.00450961
TRINITY_DN2232_c0_g5_i1	Control	Treatment	-0.941723	5.63368	5.07351e-08	1.31855e-06		TRINITY_DN8028_c0_g5_i1	Control	Treatment	-1.64714	1.52019	0.00422741	0.0228039
TRINITY_DN9687_c0_g1_i1	Control	Treatment	-0.834207	6.03807	5.15836e-08	1.33962e-06		TRINITY_DN4144_c0_g1_i3	Control	Treatment	-1.647	4.43726	7.84247e-12	4.43622e-10
TRINITY_DN1480_c0_g1_i3	Control	Treatment	-2.19002	3.54543	5.22061e-08	1.35478e-06		TRINITY_DN3216_c0_g1_i1	Control	Treatment	-1.64603	6.05971	3.62599e-11	1.84925e-09
TRINITY_DN1912_c0_g2_i7	Control	Treatment	-8.58829	0.592377	5.27322e-08	1.36743e-06		TRINITY_DN17433_c0_g2_i2	Control	Treatment	-1.64518	5.47647	1.47949e-10	6.69302e-09
TRINITY_DN2252_c1_g2_i2	Control	Treatment	-1.47772	6.56165	5.3182e-08	1.37808e-06		TRINITY_DN3863_c0_g1_i3	Control	Treatment	-1.64498	1.34466	0.00417991	0.0225857
TRINITY_DN15305_c0_g3_i1	Control	Treatment	-1.06067	4.76038	5.48328e-08	1.41981e-06		TRINITY_DN12753_c0_g2_i1	Control	Treatment	-1.64454	2.57962	0.000214003	0.00195279
TRINITY_DN5975_c0_g1_i1	Control	Treatment	-0.964816	4.34277	5.5119e-08	1.42617e-06		TRINITY_DN2119_c0_g1_i2	Control	Treatment	-1.64448	1.16905	0.000905829	0.00651077
TRINITY_DN1051_c0_g1_i9	Control	Treatment	-1.22732	5.99949	5.54427e-08	1.4335e-06		TRINITY_DN25762_c0_g1_i2	Control	Treatment	-1.64362	2.63699	4.20133e-08	1.11239e-06
TRINITY_DN48852_c0_g1_i1	Control	Treatment	-1.27763	6.16018	5.64738e-08	1.45909e-06		TRINITY_DN2710_c2_g1_i1	Control	Treatment	-1.64082	3.25306	3.73415e-07	7.84238e-06
TRINITY_DN924_c1_g3_i1	Control	Treatment	-1.62894	5.34137	5.66643e-08	1.46293e-06		TRINITY_DN1635_c0_g1_i1	Control	Treatment	-1.63959	2.5242	7.18965e-06	0.000107179
TRINITY_DN805_c0_g4_i1	Control	Treatment	-1.01412	6.57583	5.72709e-08	1.47728e-06		TRINITY_DN535_c0_g5_i1	Control	Treatment	-1.63953	5.72908	7.17773e-05	0.000776159
TRINITY_DN2833_c0_g1_i1	Control	Treatment	-1.08481	5.12005	5.73421e-08	1.47728e-06		TRINITY_DN11682_c0_g2_i1	Control	Treatment	-1.63772	6.01516	2.7029e-10	1.15598e-08
TRINITY_DN7142_c0_g1_i1	Control	Treatment	0.90795	6.4133	5.73455e-08	1.47728e-06		TRINITY_DN1752_c0_g1_i6	Control	Treatment	-1.63731	5.12294	6.61356e-06	9.96872e-05
TRINITY_DN10483_c0_g1_i2	Control	Treatment	1.69595	5.46132	5.90228e-08	1.51937e-06		TRINITY_DN662_c0_g1_i2	Control	Treatment	-1.6371	3.47714	2.10032e-08	6.04618e-07
TRINITY_DN1110_c0_g2_i2	Control	Treatment	1.00477	7.8776	5.91459e-08	1.52143e-06		TRINITY_DN2323_c2_g1_i1	Control	Treatment	-1.63533	7.55656	3.28825e-07	7.0231e-06
TRINITY_DN980_c1_g2_i1	Control	Treatment	-1.10831	5.77268	6.00887e-08	1.54456e-06		TRINITY_DN7469_c0_g2_i2	Control	Treatment	-1.63484	2.1972	0.000146098	0.00141446
TRINITY_DN4257_c1_g1_i1	Control	Treatment	-1.08178	6.6672	6.01836e-08	1.54587e-06		TRINITY_DN2387_c0_g2_i1	Control	Treatment	-1.63472	0.717546	0.00325999	0.0184644
TRINITY_DN40865_c0_g1_i1	Control	Treatment	-0.864189	7.3519	6.02447e-08	1.54631e-06		TRINITY_DN1342_c1_g1_i3	Control	Treatment	-1.63314	5.53389	2.69933e-08	7.53781e-07
TRINITY_DN908_c0_g1_i1	Control	Treatment	-1.1675	3.92363	6.06806e-08	1.55636e-06		TRINITY_DN3867_c1_g1_i1	Control	Treatment	-1.63313	0.879247	0.00461728	0.0244762
TRINITY_DN3978_c1_g3_i1	Control	Treatment	0.990812	4.47005	6.10364e-08	1.56435e-06		TRINITY_DN6260_c0_g1_i8	Control	Treatment	-1.63263	0.195158	0.0115823	0.0502735
TRINITY_DN2833_c0_g2_i2	Control	Treatment	-1.06051	5.16562	6.17052e-08	1.58034e-06		TRINITY_DN4511_c0_g1_i1	Control	Treatment	-1.63228	4.88061	1.59193e-10	7.08351e-09
TRINITY_DN5711_c0_g2_i3	Control	Treatment	1.29586	3.84911	6.36062e-08	1.62785e-06		TRINITY_DN3449_c1_g1_i2	Control	Treatment	-1.63196	11.3427	3.88946e-08	1.04076e-06
TRINITY_DN2878_c0_g1_i1	Control	Treatment	-0.916016	5.79353	6.38221e-08	1.63219e-06		TRINITY_DN12768_c0_g2_i1	Control	Treatment	-1.63129	3.88678	8.27544e-06	0.000120968
TRINITY_DN4218_c0_g2_i1	Control	Treatment	7.78301	-0.10131	6.422e-08	1.64117e-06		TRINITY_DN3121_c0_g1_i1	Control	Treatment	-1.63129	3.21284	2.34985e-05	0.000296071
TRINITY_DN3916_c0_g1_i5	Control	Treatment	0.939633	7.1101	6.43299e-08	1.64279e-06		TRINITY_DN3400_c0_g1_i1	Control	Treatment	-1.63079	7.08619	4.85539e-06	7.61499e-05
TRINITY_DN17053_c0_g1_i2	Control	Treatment	-8.03026	0.0842585	6.5694e-08	1.67641e-06		TRINITY_DN11050_c0_g2_i1	Control	Treatment	-1.63076	2.52714	0.000423786	0.00346995
TRINITY_DN5095_c0_g1_i2	Control	Treatment	-2.21666	3.83039	6.62521e-08	1.68943e-06		TRINITY_DN7469_c0_g2_i1	Control	Treatment	-1.62993	4.78395	2.69338e-09	9.49173e-08
TRINITY_DN2350_c0_g2_i2	Control	Treatment	0.888259	5.3699	6.63752e-08	1.69134e-06		TRINITY_DN808_c0_g1_i4	Control	Treatment	-1.62973	3.37685	0.000137024	0.00133801
TRINITY_DN1918_c1_g2_i6	Control	Treatment	0.847121	5.42028	6.66845e-08	1.698e-06		TRINITY_DN3106_c0_g2_i1	Control	Treatment	-1.62966	2.37544	0.00025343	0.00224569
TRINITY_DN1430_c0_g2_i1	Control	Treatment	2.54632	2.65234	6.68027e-08	1.69978e-06		TRINITY_DN8292_c0_g2_i1	Control	Treatment	-1.62937	3.7429	3.88535e-06	6.26079e-05
TRINITY_DN4212_c0_g3_i2	Control	Treatment	-5.46072	3.8409	6.70403e-08	1.70459e-06		TRINITY_DN924_c1_g3_i1	Control	Treatment	-1.62894	5.34137	5.66643e-08	1.46293e-06
TRINITY_DN160_c0_g1_i4	Control	Treatment	1.44	6.02429	6.74585e-08	1.71399e-06		TRINITY_DN4201_c0_g1_i1	Control	Treatment	-1.6285	3.39977	3.87558e-06	6.25077e-05
TRINITY_DN5356_c0_g2_i4	Control	Treatment	-2.62574	1.87733	6.81063e-08	1.7292e-06		TRINITY_DN244_c2_g4_i2	Control	Treatment	-1.62822	1.91481	0.00471769	0.0249036
TRINITY_DN5279_c1_g1_i1	Control	Treatment	-1.15495	6.1534	6.8414e-08	1.73577e-06		TRINITY_DN20153_c0_g1_i1	Control	Treatment	-1.62818	1.15873	0.00225353	0.013679
TRINITY_DN2094_c0_g2_i1	Control	Treatment	4.81914	1.30925	6.9364e-08	1.7586e-06		TRINITY_DN18514_c0_g1_i1	Control	Treatment	-1.62807	2.27621	0.000221994	0.0020132
TRINITY_DN7122_c0_g2_i2	Control	Treatment	0.942067	4.84492	7.00061e-08	1.7736e-06		TRINITY_DN1282_c0_g2_i14	Control	Treatment	-1.62681	3.72189	0.000237091	0.00212495
TRINITY_DN2074_c0_g2_i1	Control	Treatment	-0.878534	5.48377	7.01182e-08	1.77517e-06		TRINITY_DN6241_c0_g2_i1	Control	Treatment	-1.62673	5.21935	1.127e-16	1.36483e-14
TRINITY_DN593_c0_g1_i2	Control	Treatment	-0.892443	4.94848	7.07731e-08	1.79046e-06		TRINITY_DN14787_c0_g2_i1	Control	Treatment	-1.62662	2.87903	9.58746e-08	2.33821e-06
TRINITY_DN11760_c0_g1_i1	Control	Treatment	-2.86975	7.24481	7.16397e-08	1.81109e-06		TRINITY_DN2861_c0_g1_i3	Control	Treatment	-1.62624	5.55595	7.3422e-12	4.18007e-10
TRINITY_DN3160_c0_g2_i9	Control	Treatment	-1.37332	4.02685	7.17829e-08	1.81317e-06		TRINITY_DN7627_c0_g2_i2	Control	Treatment	-1.62578	1.27664	0.00349479	0.0194719
TRINITY_DN1252_c0_g1_i11	Control	Treatment	0.88699	7.655	7.18248e-08	1.81317e-06		TRINITY_DN2667_c1_g4_i2	Control	Treatment	-1.62556	3.85021	1.0009e-08	3.11321e-07
TRINITY_DN51083_c0_g1_i1	Control	Treatment	1.72208	5.0339	7.24498e-08	1.82763e-06		TRINITY_DN30471_c0_g2_i1	Control	Treatment	-1.62513	0.847729	0.00639672	0.0315503
TRINITY_DN119_c0_g1_i5	Control	Treatment	2.09759	4.19094	7.39398e-08	1.86389e-06		TRINITY_DN3449_c0_g1_i3	Control	Treatment	-1.62379	7.67765	6.12648e-12	3.55104e-10
TRINITY_DN40917_c0_g1_i1	Control	Treatment	-1.1483	5.56816	7.43875e-08	1.87383e-06		TRINITY_DN2594_c0_g1_i4	Control	Treatment	-1.62379	3.52342	1.15852e-06	2.15334e-05
TRINITY_DN7586_c0_g2_i2	Control	Treatment	-1.19246	4.07749	7.47886e-08	1.88259e-06		TRINITY_DN6078_c0_g1_i1	Control	Treatment	-1.62326	6.77409	8.25671e-08	2.05056e-06
TRINITY_DN11070_c0_g1_i10	Control	Treatment	-1.03153	6.29276	7.61476e-08	1.91543e-06		TRINITY_DN1315_c1_g1_i6	Control	Treatment	-1.62225	4.12635	4.22671e-11	2.12791e-09
TRINITY_DN821_c0_g1_i1	Control	Treatment	-0.878949	4.96431	7.63455e-08	1.91904e-06		TRINITY_DN688_c1_g1_i1	Control	Treatment	-1.62179	3.36254	2.19936e-08	6.31169e-07
TRINITY_DN1628_c0_g1_i1	Control	Treatment	-1.46874	10.2886	7.6602e-08	1.92411e-06		TRINITY_DN1793_c2_g1_i1	Control	Treatment	-1.62134	2.90629	1.71755e-08	5.04402e-07
TRINITY_DN3104_c0_g2_i3	Control	Treatment	-0.89761	6.92401	7.71399e-08	1.93624e-06		TRINITY_DN8111_c0_g5_i1	Control	Treatment	-1.62121	4.79057	1.26941e-14	1.1383e-12
TRINITY_DN6904_c0_g1_i2	Control	Treatment	1.06873	6.75067	7.79712e-08	1.95439e-06		TRINITY_DN7083_c0_g1_i1	Control	Treatment	-1.62024	4.49462	0.00352528	0.0195984
TRINITY_DN13338_c0_g4_i1	Control	Treatment	-1.38366	3.24326	7.79806e-08	1.95439e-06		TRINITY_DN10680_c0_g1_i3	Control	Treatment	-1.61915	7.97791	0.000530659	0.00420058
TRINITY_DN1991_c1_g1_i1	Control	Treatment	-1.32345	4.44731	7.80291e-08	1.95439e-06		TRINITY_DN8446_c0_g1_i2	Control	Treatment	-1.61912	10.4214	7.55222e-10	2.98372e-08
TRINITY_DN10474_c0_g1_i1	Control	Treatment	-2.03805	2.24117	7.82674e-08	1.95896e-06		TRINITY_DN291_c1_g1_i2	Control	Treatment	-1.61797	4.08301	0.000936866	0.00669833
TRINITY_DN3485_c0_g1_i3	Control	Treatment	-1.14333	4.67534	7.85949e-08	1.96576e-06		TRINITY_DN2022_c2_g1_i2	Control	Treatment	-1.61759	5.80033	4.3962e-20	8.02728e-18
TRINITY_DN1073_c0_g1_i3	Control	Treatment	-1.8056	3.08734	7.87671e-08	1.96867e-06		TRINITY_DN4954_c1_g1_i1	Control	Treatment	-1.61687	5.19223	2.21484e-07	4.93695e-06
TRINITY_DN10308_c0_g1_i1	Control	Treatment	-1.29286	10.7616	7.89832e-08	1.97268e-06		TRINITY_DN903_c0_g2_i1	Control	Treatment	-1.61662	1.10143	0.00835684	0.0388527
TRINITY_DN5799_c0_g2_i1	Control	Treatment	-6.35053	0.19312	7.98227e-08	1.99223e-06		TRINITY_DN2689_c0_g1_i3	Control	Treatment	-1.6166	6.56046	1.21462e-16	1.46091e-14
TRINITY_DN2273_c1_g3_i2	Control	Treatment	-1.30769	4.89719	8.04789e-08	2.00719e-06		TRINITY_DN9652_c0_g2_i1	Control	Treatment	-1.6159	3.04716	6.41362e-07	1.26623e-05
TRINITY_DN11986_c0_g1_i2	Control	Treatment	-2.06769	4.16661	8.07316e-08	2.01157e-06		TRINITY_DN11_c0_g1_i1	Control	Treatment	-1.6152	0.720619	0.00641714	0.0316112
TRINITY_DN1386_c1_g1_i1	Control	Treatment	-0.893767	6.11519	8.07687e-08	2.01157e-06		TRINITY_DN2655_c0_g3_i2	Control	Treatment	-1.6144	5.44105	3.65337e-08	9.85007e-07
TRINITY_DN5218_c0_g5_i2	Control	Treatment	1.06627	3.98704	8.08925e-08	2.01323e-06		TRINITY_DN6937_c0_g1_i1	Control	Treatment	-1.61438	3.74755	2.14993e-11	1.13422e-09
TRINITY_DN8779_c0_g2_i1	Control	Treatment	1.02372	5.80357	8.18248e-08	2.035e-06		TRINITY_DN9375_c0_g1_i1	Control	Treatment	-1.61412	3.85737	3.98132e-07	8.27761e-06
TRINITY_DN217_c0_g4_i2	Control	Treatment	1.0998	5.32607	8.21149e-08	2.04077e-06		TRINITY_DN2013_c0_g2_i1	Control	Treatment	-1.61373	1.93231	0.000492922	0.00394259
TRINITY_DN6078_c0_g1_i1	Control	Treatment	-1.62326	6.77409	8.25671e-08	2.05056e-06		TRINITY_DN982_c1_g1_i10	Control	Treatment	-1.61361	3.14907	0.00098301	0.00696887
TRINITY_DN4613_c0_g2_i1	Control	Treatment	-1.76449	7.12522	8.40414e-08	2.08571e-06		TRINITY_DN2146_c0_g1_i1	Control	Treatment	-1.61253	3.8644	1.31899e-10	6.04454e-09
TRINITY_DN8051_c0_g1_i2	Control	Treatment	0.976065	6.23342	8.42338e-08	2.08901e-06		TRINITY_DN151_c1_g2_i3	Control	Treatment	-1.61208	2.27555	0.00521183	0.0269193
TRINITY_DN3230_c0_g3_i7	Control	Treatment	1.07369	4.83001	8.50722e-08	2.10832e-06		TRINITY_DN571_c3_g2_i1	Control	Treatment	-1.61136	3.037	1.18571e-06	2.19578e-05
TRINITY_DN1097_c0_g2_i5	Control	Treatment	-1.42251	3.5905	8.5235e-08	2.11087e-06		TRINITY_DN1435_c0_g1_i1	Control	Treatment	-1.61075	7.7839	1.41384e-13	1.05786e-11
TRINITY_DN1561_c0_g3_i8	Control	Treatment	1.32916	4.52119	8.54877e-08	2.11564e-06		TRINITY_DN799_c0_g3_i1	Control	Treatment	-1.60995	2.05221	0.000466811	0.00377141
TRINITY_DN715_c0_g1_i3	Control	Treatment	0.954776	6.8061	8.59314e-08	2.12381e-06		TRINITY_DN1507_c3_g3_i1	Control	Treatment	-1.60929	1.49429	0.00827392	0.0385588
TRINITY_DN9250_c2_g1_i1	Control	Treatment	-1.77648	6.40858	8.59385e-08	2.12381e-06		TRINITY_DN17869_c0_g2_i1	Control	Treatment	-1.6086	1.41372	0.00108393	0.00753431
TRINITY_DN9949_c0_g2_i1	Control	Treatment	-3.98639	4.00199	8.62487e-08	2.12985e-06		TRINITY_DN6895_c0_g1_i1	Control	Treatment	-1.60837	2.58031	3.02947e-05	0.00036827
TRINITY_DN1101_c0_g1_i4	Control	Treatment	1.31958	3.5152	8.63038e-08	2.12985e-06		TRINITY_DN19721_c0_g1_i6	Control	Treatment	-1.60832	2.82668	0.00173398	0.0110544
TRINITY_DN966_c0_g4_i1	Control	Treatment	1.06573	4.47586	8.66471e-08	2.13683e-06		TRINITY_DN47246_c0_g1_i1	Control	Treatment	-1.60817	0.817317	0.00579748	0.0292079
TRINITY_DN14836_c0_g1_i2	Control	Treatment	0.903014	6.36422	8.74784e-08	2.15582e-06		TRINITY_DN7741_c0_g1_i2	Control	Treatment	-1.60794	3.16543	0.000270529	0.00237157
TRINITY_DN9202_c0_g2_i1	Control	Treatment	0.896501	5.87036	8.7704e-08	2.15927e-06		TRINITY_DN29835_c0_g1_i1	Control	Treatment	-1.60737	0.829309	0.0083648	0.0388766
TRINITY_DN638_c0_g3_i6	Control	Treatment	5.87903	1.16745	8.77407e-08	2.15927e-06		TRINITY_DN199_c1_g1_i1	Control	Treatment	-1.6043	1.52736	0.000369868	0.00308582
TRINITY_DN3032_c0_g1_i3	Control	Treatment	1.51722	3.94286	8.8466e-08	2.1756e-06		TRINITY_DN18091_c0_g2_i1	Control	Treatment	-1.60377	4.36014	2.05765e-13	1.49822e-11
TRINITY_DN847_c0_g1_i9	Control	Treatment	-0.927012	4.60003	8.90225e-08	2.18775e-06		TRINITY_DN17852_c0_g1_i1	Control	Treatment	-1.60303	1.58557	0.000821547	0.00601915
TRINITY_DN10308_c0_g3_i1	Control	Treatment	-1.34936	8.79711	9.08064e-08	2.22866e-06		TRINITY_DN5103_c1_g2_i1	Control	Treatment	-1.60261	4.99204	0.000950338	0.00678364
TRINITY_DN5117_c0_g2_i1	Control	Treatment	-0.987783	6.2985	9.08133e-08	2.22866e-06		TRINITY_DN1675_c0_g2_i1	Control	Treatment	-1.60239	9.31273	5.80139e-11	2.8356e-09
TRINITY_DN18145_c0_g2_i1	Control	Treatment	-1.17107	5.02604	9.28975e-08	2.27677e-06		TRINITY_DN3714_c0_g1_i4	Control	Treatment	-1.60051	5.81711	1.45805e-12	9.27496e-11
TRINITY_DN8475_c0_g1_i1	Control	Treatment	1.23334	4.52654	9.29029e-08	2.27677e-06		TRINITY_DN2491_c0_g4_i1	Control	Treatment	-1.60006	6.44182	2.14061e-18	3.15353e-16
TRINITY_DN1949_c0_g1_i13	Control	Treatment	-1.74118	3.65574	9.39458e-08	2.30073e-06		TRINITY_DN4814_c0_g2_i1	Control	Treatment	-1.59938	3.98603	1.47612e-08	4.42722e-07
TRINITY_DN2163_c0_g1_i11	Control	Treatment	8.252	0.320589	9.41759e-08	2.30476e-06		TRINITY_DN18282_c0_g1_i1	Control	Treatment	-1.59867	6.16103	2.59664e-17	3.37668e-15
TRINITY_DN35792_c0_g1_i1	Control	Treatment	-2.54686	1.92608	9.43238e-08	2.30678e-06		TRINITY_DN2232_c0_g2_i1	Control	Treatment	-1.59796	3.5572	0.00421726	0.0227581
TRINITY_DN614_c1_g1_i8	Control	Treatment	-4.12683	3.83209	9.49108e-08	2.31924e-06		TRINITY_DN1028_c0_g1_i8	Control	Treatment	-1.59673	5.3526	0.00357122	0.0198038
TRINITY_DN14957_c0_g2_i3	Control	Treatment	-8.35642	0.382113	9.49651e-08	2.31924e-06		TRINITY_DN1702_c0_g4_i1	Control	Treatment	-1.59649	7.21662	2.03614e-06	3.54175e-05
TRINITY_DN8145_c0_g2_i1	Control	Treatment	-1.10629	6.21382	9.50722e-08	2.32025e-06		TRINITY_DN5809_c0_g2_i2	Control	Treatment	-1.59633	3.1466	0.000215012	0.00195946
TRINITY_DN14787_c0_g2_i1	Control	Treatment	-1.62662	2.87903	9.58746e-08	2.33821e-06		TRINITY_DN8331_c0_g1_i3	Control	Treatment	-1.5955	3.18145	1.3382e-07	3.1356e-06
TRINITY_DN4814_c0_g1_i2	Control	Treatment	-1.82888	4.35101	9.62806e-08	2.34649e-06		TRINITY_DN2725_c0_g2_i1	Control	Treatment	-1.5954	4.03968	3.26207e-07	6.97988e-06
TRINITY_DN334_c0_g1_i2	Control	Treatment	6.70245	1.34758	9.72592e-08	2.3687e-06		TRINITY_DN28198_c0_g1_i1	Control	Treatment	-1.59453	0.849177	0.0080974	0.0379015
TRINITY_DN7233_c0_g1_i1	Control	Treatment	0.98727	7.00364	9.75785e-08	2.37484e-06		TRINITY_DN5805_c0_g2_i2	Control	Treatment	-1.59398	4.37093	1.62752e-06	2.90849e-05
TRINITY_DN23623_c0_g1_i1	Control	Treatment	-1.44847	3.8175	9.77361e-08	2.37703e-06		TRINITY_DN3152_c0_g2_i3	Control	Treatment	-1.59255	1.26561	0.00580724	0.0292465
TRINITY_DN4116_c0_g1_i3	Control	Treatment	0.972997	5.1617	9.79208e-08	2.37988e-06		TRINITY_DN6909_c0_g2_i1	Control	Treatment	-1.59236	6.82256	4.68171e-15	4.62152e-13
TRINITY_DN3064_c0_g1_i4	Control	Treatment	-9.0216	0.993662	9.92479e-08	2.41047e-06		TRINITY_DN61_c2_g1_i1	Control	Treatment	-1.5916	3.01172	0.00179929	0.011384
TRINITY_DN20531_c0_g2_i1	Control	Treatment	-1.70106	5.19397	9.9427e-08	2.41316e-06		TRINITY_DN7353_c0_g2_i4	Control	Treatment	-1.59056	2.52197	0.00248105	0.014827
TRINITY_DN2749_c0_g1_i2	Control	Treatment	-0.915171	4.97701	1.00132e-07	2.42782e-06		TRINITY_DN3968_c0_g1_i3	Control	Treatment	-1.59048	5.48609	3.54001e-05	0.000422464
TRINITY_DN1628_c0_g2_i2	Control	Treatment	-1.46006	10.2447	1.00169e-07	2.42782e-06		TRINITY_DN11366_c0_g2_i2	Control	Treatment	-1.59027	2.41256	6.80974e-06	0.000102251
TRINITY_DN2368_c0_g3_i1	Control	Treatment	0.84132	5.81087	1.00462e-07	2.43325e-06		TRINITY_DN1538_c1_g2_i1	Control	Treatment	-1.58965	3.39325	0.0043315	0.0232197
TRINITY_DN441_c0_g1_i12	Control	Treatment	-3.74614	6.43371	1.01298e-07	2.45182e-06		TRINITY_DN2577_c0_g1_i1	Control	Treatment	-1.5896	4.94922	4.18271e-09	1.40786e-07
TRINITY_DN6908_c0_g1_i1	Control	Treatment	-4.43557	2.03238	1.01911e-07	2.46495e-06		TRINITY_DN1675_c0_g2_i2	Control	Treatment	-1.58874	8.61542	4.54759e-11	2.27968e-09
TRINITY_DN753_c7_g1_i1	Control	Treatment	-7.81736	-0.104838	1.02012e-07	2.46536e-06		TRINITY_DN2491_c0_g3_i1	Control	Treatment	-1.58864	5.4768	4.42013e-13	3.05431e-11
TRINITY_DN1810_c3_g2_i1	Control	Treatment	-1.01	6.53006	1.02068e-07	2.46536e-06		TRINITY_DN11360_c0_g1_i1	Control	Treatment	-1.58857	2.04774	0.000844723	0.00616078
TRINITY_DN5408_c0_g2_i1	Control	Treatment	-1.44941	3.61664	1.06144e-07	2.56206e-06		TRINITY_DN10888_c0_g1_i1	Control	Treatment	-1.58805	6.68094	4.57648e-13	3.15e-11
TRINITY_DN21371_c0_g2_i4	Control	Treatment	-1.14222	4.88884	1.07165e-07	2.58494e-06		TRINITY_DN3875_c0_g1_i2	Control	Treatment	-1.58545	3.98304	3.2877e-09	1.13701e-07
TRINITY_DN1397_c0_g2_i5	Control	Treatment	-1.66651	5.80949	1.07336e-07	2.5873e-06		TRINITY_DN3050_c0_g1_i3	Control	Treatment	-1.5852	4.18888	3.7662e-07	7.89852e-06
TRINITY_DN5543_c2_g1_i3	Control	Treatment	-0.85693	6.96654	1.07813e-07	2.59702e-06		TRINITY_DN6311_c0_g1_i1	Control	Treatment	-1.58515	3.60556	1.49961e-08	4.47104e-07
TRINITY_DN1231_c0_g2_i6	Control	Treatment	1.2862	3.76213	1.08732e-07	2.61737e-06		TRINITY_DN1949_c0_g1_i3	Control	Treatment	-1.58444	4.92759	8.38645e-18	1.13672e-15
TRINITY_DN14529_c1_g1_i1	Control	Treatment	-2.40086	3.42975	1.09943e-07	2.64472e-06		TRINITY_DN2668_c0_g1_i2	Control	Treatment	-1.58443	5.17301	7.75689e-10	3.05431e-08
TRINITY_DN3187_c0_g1_i7	Control	Treatment	-8.31441	0.32316	1.10473e-07	2.65565e-06		TRINITY_DN1675_c0_g3_i4	Control	Treatment	-1.58313	10.0021	3.3382e-10	1.41057e-08
TRINITY_DN2309_c0_g1_i3	Control	Treatment	3.04262	1.27867	1.10895e-07	2.66397e-06		TRINITY_DN4313_c0_g5_i1	Control	Treatment	-1.58307	2.14635	0.000692049	0.00521567
TRINITY_DN2941_c0_g2_i9	Control	Treatment	-1.06376	5.1435	1.11292e-07	2.67169e-06		TRINITY_DN5236_c0_g2_i10	Control	Treatment	-1.58172	1.27461	0.0129977	0.0548959
TRINITY_DN1372_c0_g2_i2	Control	Treatment	-0.862692	5.48657	1.11727e-07	2.6803e-06		TRINITY_DN16150_c0_g1_i1	Control	Treatment	-1.58118	2.40988	4.08309e-05	0.000478842
TRINITY_DN2010_c0_g3_i8	Control	Treatment	2.00062	2.79354	1.11935e-07	2.68289e-06		TRINITY_DN8288_c0_g1_i1	Control	Treatment	-1.57922	3.07787	8.52411e-06	0.000124183
TRINITY_DN9116_c0_g1_i1	Control	Treatment	-1.36006	4.86258	1.11987e-07	2.68289e-06		TRINITY_DN5805_c0_g1_i3	Control	Treatment	-1.57907	2.15047	0.000159867	0.00152515
TRINITY_DN15175_c0_g1_i1	Control	Treatment	-1.24752	3.93381	1.12216e-07	2.68655e-06		TRINITY_DN1963_c0_g2_i1	Control	Treatment	-1.57764	2.65233	0.000646138	0.00492976
TRINITY_DN13705_c0_g1_i1	Control	Treatment	-3.2767	5.31201	1.12357e-07	2.6881e-06		TRINITY_DN10212_c0_g1_i1	Control	Treatment	-1.57741	1.39901	0.00611653	0.0303938
TRINITY_DN8470_c0_g1_i1	Control	Treatment	-1.85143	3.08115	1.12573e-07	2.69145e-06		TRINITY_DN968_c0_g2_i4	Control	Treatment	-1.57694	2.47076	4.49284e-06	7.1001e-05
TRINITY_DN4617_c0_g2_i1	Control	Treatment	0.95608	5.36996	1.1363e-07	2.71486e-06		TRINITY_DN17893_c0_g1_i1	Control	Treatment	-1.57674	5.25638	6.01175e-15	5.77276e-13
TRINITY_DN21_c0_g2_i1	Control	Treatment	1.25582	4.37769	1.14325e-07	2.72963e-06		TRINITY_DN3784_c0_g1_i1	Control	Treatment	-1.57664	1.80345	0.0126032	0.0536867
TRINITY_DN432_c0_g1_i2	Control	Treatment	-1.16816	6.38376	1.15413e-07	2.75374e-06		TRINITY_DN8885_c1_g1_i3	Control	Treatment	-1.57524	4.73303	6.30143e-18	8.64081e-16
TRINITY_DN10475_c0_g1_i1	Control	Treatment	-1.67459	7.72247	1.15958e-07	2.76488e-06		TRINITY_DN4988_c0_g1_i1	Control	Treatment	-1.5735	2.78764	0.001579	0.0102478
TRINITY_DN362_c0_g1_i3	Control	Treatment	0.954479	5.31124	1.1613e-07	2.76709e-06		TRINITY_DN10845_c0_g1_i2	Control	Treatment	-1.57184	1.52316	0.0122848	0.0526807
TRINITY_DN6644_c0_g2_i2	Control	Treatment	-8.48406	0.488109	1.16562e-07	2.77551e-06		TRINITY_DN4798_c0_g2_i2	Control	Treatment	-1.57168	2.47112	0.00276149	0.0161454
TRINITY_DN12987_c0_g2_i1	Control	Treatment	-1.31741	5.44127	1.16828e-07	2.77998e-06		TRINITY_DN1776_c0_g1_i6	Control	Treatment	-1.57153	3.90063	1.97585e-08	5.73566e-07
TRINITY_DN162_c0_g1_i5	Control	Treatment	1.96968	3.05014	1.16919e-07	2.78026e-06		TRINITY_DN51950_c0_g1_i1	Control	Treatment	-1.57142	7.00175	0.00108276	0.00752766
TRINITY_DN223_c0_g2_i2	Control	Treatment	-1.00651	7.26164	1.18369e-07	2.81283e-06		TRINITY_DN6561_c0_g1_i2	Control	Treatment	-1.57105	2.61066	4.04452e-05	0.000474951
TRINITY_DN1741_c3_g2_i3	Control	Treatment	1.35484	4.2185	1.18505e-07	2.81417e-06		TRINITY_DN3820_c0_g1_i4	Control	Treatment	-1.57094	5.30379	2.75414e-14	2.30284e-12
TRINITY_DN3724_c1_g2_i1	Control	Treatment	-1.19912	4.81818	1.18648e-07	2.81488e-06		TRINITY_DN7606_c0_g1_i1	Control	Treatment	-1.57073	7.08589	5.15641e-17	6.4211e-15
TRINITY_DN4069_c0_g4_i2	Control	Treatment	-1.09635	5.88261	1.18694e-07	2.81488e-06		TRINITY_DN9343_c0_g1_i5	Control	Treatment	-1.57004	7.54656	3.20445e-13	2.24063e-11
TRINITY_DN1023_c0_g1_i3	Control	Treatment	-1.47468	5.09282	1.18827e-07	2.81612e-06		TRINITY_DN2235_c0_g1_i1	Control	Treatment	-1.56955	6.17104	0.00673268	0.0328442
TRINITY_DN6235_c1_g1_i2	Control	Treatment	-0.81404	5.42793	1.19553e-07	2.83142e-06		TRINITY_DN9360_c0_g2_i2	Control	Treatment	-1.56948	5.47703	2.96187e-08	8.15462e-07
TRINITY_DN13004_c0_g1_i1	Control	Treatment	-1.74772	6.57419	1.20269e-07	2.84646e-06		TRINITY_DN1536_c0_g5_i1	Control	Treatment	-1.56861	3.81519	1.69618e-07	3.88149e-06
TRINITY_DN386_c0_g2_i7	Control	Treatment	-1.25822	3.99501	1.20719e-07	2.8552e-06		TRINITY_DN6785_c0_g2_i9	Control	Treatment	-1.56767	2.19019	1.10556e-05	0.000155658
TRINITY_DN6592_c0_g1_i6	Control	Treatment	1.31117	5.89464	1.20926e-07	2.85818e-06		TRINITY_DN16164_c0_g1_i2	Control	Treatment	-1.56735	1.44258	0.00281343	0.0163881
TRINITY_DN7041_c0_g1_i1	Control	Treatment	1.18244	3.80471	1.2272e-07	2.89674e-06		TRINITY_DN5257_c0_g2_i5	Control	Treatment	-1.56681	2.55665	1.13902e-05	0.000159413
TRINITY_DN6235_c1_g2_i1	Control	Treatment	-0.882483	5.33363	1.22721e-07	2.89674e-06		TRINITY_DN8509_c0_g1_i1	Control	Treatment	-1.56643	3.71308	2.26499e-08	6.47368e-07
TRINITY_DN14437_c0_g1_i2	Control	Treatment	-0.944399	4.72822	1.24513e-07	2.93651e-06		TRINITY_DN4377_c1_g4_i2	Control	Treatment	-1.5664	5.32696	6.7515e-09	2.18284e-07
TRINITY_DN6937_c0_g2_i2	Control	Treatment	-1.93794	3.46343	1.24573e-07	2.93651e-06		TRINITY_DN19880_c0_g2_i1	Control	Treatment	-1.56526	6.19697	2.17487e-05	0.000276735
TRINITY_DN9289_c0_g2_i1	Control	Treatment	-1.41404	6.38612	1.25119e-07	2.94741e-06		TRINITY_DN1172_c0_g2_i11	Control	Treatment	-1.56515	2.14525	0.000935578	0.00669184
TRINITY_DN5917_c0_g2_i2	Control	Treatment	-1.66368	2.86778	1.29466e-07	3.04778e-06		TRINITY_DN14539_c0_g1_i1	Control	Treatment	-1.56514	4.96516	8.87561e-14	6.87441e-12
TRINITY_DN925_c0_g2_i2	Control	Treatment	1.28967	4.71173	1.2969e-07	3.05099e-06		TRINITY_DN2104_c0_g3_i3	Control	Treatment	-1.56486	3.75627	1.13726e-09	4.29563e-08
TRINITY_DN846_c0_g2_i3	Control	Treatment	-1.53249	4.32161	1.2987e-07	3.05321e-06		TRINITY_DN27_c2_g1_i11	Control	Treatment	-1.56412	9.82242	0.00022441	0.00202988
TRINITY_DN12099_c0_g2_i2	Control	Treatment	-0.923246	5.52941	1.30093e-07	3.0564e-06		TRINITY_DN3413_c0_g1_i1	Control	Treatment	-1.56398	2.5331	6.74266e-06	0.000101373
TRINITY_DN9048_c0_g1_i3	Control	Treatment	1.43713	3.59228	1.3024e-07	3.05783e-06		TRINITY_DN4377_c1_g4_i3	Control	Treatment	-1.5606	3.42518	1.31346e-05	0.000179758
TRINITY_DN38112_c0_g1_i1	Control	Treatment	1.08567	4.31437	1.3135e-07	3.08182e-06		TRINITY_DN8289_c0_g1_i1	Control	Treatment	-1.56053	7.45155	1.53323e-12	9.73561e-11
TRINITY_DN1377_c0_g2_i2	Control	Treatment	2.30982	3.21565	1.3163e-07	3.08635e-06		TRINITY_DN6264_c0_g2_i3	Control	Treatment	-1.55957	3.47587	2.42515e-08	6.85912e-07
TRINITY_DN8331_c0_g1_i3	Control	Treatment	-1.5955	3.18145	1.3382e-07	3.1356e-06		TRINITY_DN2187_c0_g1_i9	Control	Treatment	-1.55923	2.8017	0.000751581	0.0055914
TRINITY_DN570_c1_g1_i1	Control	Treatment	1.02675	4.34399	1.34125e-07	3.14067e-06		TRINITY_DN6897_c0_g1_i2	Control	Treatment	-1.55915	2.2859	1.44071e-05	0.000194177
TRINITY_DN1080_c0_g5_i4	Control	Treatment	-1.66237	9.31979	1.37079e-07	3.20771e-06		TRINITY_DN13991_c0_g1_i1	Control	Treatment	-1.55896	3.41009	0.0012002	0.00819693
TRINITY_DN6645_c0_g1_i2	Control	Treatment	0.937255	4.96876	1.40472e-07	3.28493e-06		TRINITY_DN17202_c0_g1_i1	Control	Treatment	-1.55882	5.56266	1.06221e-14	9.69773e-13
TRINITY_DN3850_c0_g2_i6	Control	Treatment	1.13845	4.04659	1.40941e-07	3.2937e-06		TRINITY_DN3064_c0_g1_i1	Control	Treatment	-1.55818	2.43399	0.00117988	0.00808163
TRINITY_DN6349_c0_g2_i1	Control	Treatment	-0.94497	4.66962	1.41225e-07	3.29816e-06		TRINITY_DN3449_c0_g1_i4	Control	Treatment	-1.55813	3.12695	0.000230739	0.00207807
TRINITY_DN2629_c0_g1_i2	Control	Treatment	-1.48064	3.68226	1.41568e-07	3.30397e-06		TRINITY_DN11667_c0_g2_i1	Control	Treatment	-1.55661	4.12755	0.000207852	0.00190307
TRINITY_DN704_c0_g1_i7	Control	Treatment	1.1214	5.38878	1.44153e-07	3.36208e-06		TRINITY_DN7296_c0_g1_i1	Control	Treatment	-1.55654	3.68171	2.73197e-05	0.00033593
TRINITY_DN4739_c0_g1_i1	Control	Treatment	-1.1002	10.5718	1.44272e-07	3.36262e-06		TRINITY_DN15683_c0_g1_i1	Control	Treatment	-1.55652	3.93354	6.38463e-10	2.56557e-08
TRINITY_DN1127_c0_g1_i3	Control	Treatment	1.87829	2.74629	1.45297e-07	3.38428e-06		TRINITY_DN981_c1_g2_i1	Control	Treatment	-1.5564	3.69081	4.38914e-09	1.46893e-07
TRINITY_DN7196_c0_g1_i1	Control	Treatment	-1.23762	5.09575	1.45628e-07	3.38964e-06		TRINITY_DN3121_c0_g2_i1	Control	Treatment	-1.55624	5.44953	0.000103989	0.001061
TRINITY_DN1536_c0_g7_i4	Control	Treatment	-1.93472	3.50419	1.4572e-07	3.38964e-06		TRINITY_DN1052_c1_g4_i1	Control	Treatment	-1.55601	5.61716	1.41629e-22	3.5149e-20
TRINITY_DN99_c4_g2_i1	Control	Treatment	-2.43633	2.35715	1.46676e-07	3.40963e-06		TRINITY_DN2314_c0_g2_i1	Control	Treatment	-1.5559	4.06683	4.64886e-14	3.75758e-12
TRINITY_DN13631_c0_g1_i14	Control	Treatment	1.12932	4.67962	1.46824e-07	3.41084e-06		TRINITY_DN10765_c0_g2_i2	Control	Treatment	-1.55574	3.49019	0.00329932	0.0186213
TRINITY_DN7913_c0_g1_i1	Control	Treatment	0.942687	4.43149	1.48688e-07	3.45185e-06		TRINITY_DN6682_c0_g2_i1	Control	Treatment	-1.55559	7.50447	1.39043e-05	0.000188317
TRINITY_DN8463_c0_g2_i2	Control	Treatment	1.22915	7.36554	1.49226e-07	3.46206e-06		TRINITY_DN5685_c1_g1_i1	Control	Treatment	-1.55285	10.897	2.30942e-07	5.12831e-06
TRINITY_DN7897_c0_g2_i1	Control	Treatment	1.11915	5.61392	1.49461e-07	3.46524e-06		TRINITY_DN9520_c0_g1_i1	Control	Treatment	-1.55238	2.38269	0.000936827	0.00669833
TRINITY_DN1851_c0_g2_i2	Control	Treatment	-1.27017	3.69128	1.50736e-07	3.49249e-06		TRINITY_DN15325_c0_g1_i1	Control	Treatment	-1.55194	7.53969	2.37114e-08	6.72256e-07
TRINITY_DN10640_c0_g2_i1	Control	Treatment	0.948855	5.56581	1.51022e-07	3.49682e-06		TRINITY_DN7047_c0_g2_i1	Control	Treatment	-1.55126	3.72479	0.00109895	0.00761317
TRINITY_DN3461_c0_g4_i1	Control	Treatment	1.31978	4.05803	1.52423e-07	3.52693e-06		TRINITY_DN4791_c0_g2_i1	Control	Treatment	-1.551	2.44647	2.66972e-06	4.49946e-05
TRINITY_DN7563_c0_g2_i2	Control	Treatment	-1.77056	6.93307	1.52679e-07	3.53055e-06		TRINITY_DN8616_c0_g3_i1	Control	Treatment	-1.55065	2.21836	0.00166861	0.0107286
TRINITY_DN4273_c0_g2_i5	Control	Treatment	2.77889	1.42946	1.52907e-07	3.53351e-06		TRINITY_DN8446_c0_g2_i1	Control	Treatment	-1.55051	8.60576	1.68587e-09	6.1823e-08
TRINITY_DN7137_c0_g2_i3	Control	Treatment	3.05829	1.04889	1.53345e-07	3.5413e-06		TRINITY_DN2582_c0_g2_i1	Control	Treatment	-1.55038	2.15016	0.00132673	0.00888713
TRINITY_DN2391_c0_g2_i5	Control	Treatment	-0.975651	7.58496	1.54925e-07	3.57545e-06		TRINITY_DN14173_c0_g2_i1	Control	Treatment	-1.5503	1.79633	0.0128634	0.0544564
TRINITY_DN39337_c0_g1_i1	Control	Treatment	-1.29012	4.08318	1.55227e-07	3.58008e-06		TRINITY_DN19455_c0_g1_i1	Control	Treatment	-1.54981	2.76058	1.30684e-05	0.000178921
TRINITY_DN359_c0_g2_i2	Control	Treatment	-1.93911	4.11762	1.558e-07	3.59093e-06		TRINITY_DN10592_c1_g1_i1	Control	Treatment	-1.54974	6.42297	0.00746741	0.0356053
TRINITY_DN6771_c0_g1_i4	Control	Treatment	-0.892496	5.07415	1.55944e-07	3.5919e-06		TRINITY_DN16514_c0_g2_i3	Control	Treatment	-1.54886	1.28869	0.00769778	0.0364699
TRINITY_DN7361_c0_g2_i1	Control	Treatment	1.2411	3.42281	1.58416e-07	3.64647e-06		TRINITY_DN13680_c0_g1_i1	Control	Treatment	-1.54843	4.83151	2.11438e-12	1.31185e-10
TRINITY_DN20579_c0_g1_i2	Control	Treatment	-2.69288	1.50984	1.58528e-07	3.64666e-06		TRINITY_DN5420_c1_g1_i1	Control	Treatment	-1.54841	2.68723	0.00335911	0.018871
TRINITY_DN545_c0_g1_i1	Control	Treatment	1.40069	6.27903	1.59368e-07	3.6636e-06		TRINITY_DN362_c0_g5_i1	Control	Treatment	-1.54833	4.39433	0.000790532	0.00582677
TRINITY_DN6792_c0_g1_i1	Control	Treatment	-1.12033	3.87309	1.6173e-07	3.71547e-06		TRINITY_DN6295_c0_g1_i1	Control	Treatment	-1.54731	2.86677	3.12713e-08	8.58282e-07
TRINITY_DN254_c2_g1_i1	Control	Treatment	1.05927	5.42976	1.63297e-07	3.74903e-06		TRINITY_DN44_c0_g3_i6	Control	Treatment	-1.54409	1.94368	0.0006758	0.0051129
TRINITY_DN186_c1_g1_i1	Control	Treatment	-2.27891	4.45428	1.65308e-07	3.79114e-06		TRINITY_DN1783_c0_g6_i1	Control	Treatment	-1.54373	1.2935	0.00255617	0.0151781
TRINITY_DN1973_c0_g2_i1	Control	Treatment	-0.949742	4.88613	1.65347e-07	3.79114e-06		TRINITY_DN17433_c0_g1_i1	Control	Treatment	-1.54339	5.84362	1.66816e-08	4.91948e-07
TRINITY_DN9288_c0_g2_i2	Control	Treatment	1.09146	4.5108	1.65944e-07	3.80237e-06		TRINITY_DN8509_c0_g2_i2	Control	Treatment	-1.54303	3.71746	9.08736e-09	2.83989e-07
TRINITY_DN4712_c0_g1_i3	Control	Treatment	-0.836956	4.93711	1.6609e-07	3.80323e-06		TRINITY_DN1695_c0_g4_i4	Control	Treatment	-1.54244	5.95781	1.91405e-21	4.07359e-19
TRINITY_DN1536_c0_g5_i1	Control	Treatment	-1.56861	3.81519	1.69618e-07	3.88149e-06		TRINITY_DN5972_c0_g1_i1	Control	Treatment	-1.54242	7.6472	3.22404e-06	5.30183e-05
TRINITY_DN13728_c0_g1_i1	Control	Treatment	-1.02081	5.07013	1.72039e-07	3.93434e-06		TRINITY_DN37532_c0_g1_i1	Control	Treatment	-1.53987	3.9785	4.07925e-09	1.37698e-07
TRINITY_DN1387_c0_g3_i2	Control	Treatment	1.10377	4.05145	1.73151e-07	3.9572e-06		TRINITY_DN13097_c0_g2_i1	Control	Treatment	-1.53923	2.24269	0.00228603	0.0138542
TRINITY_DN658_c0_g2_i1	Control	Treatment	1.09478	4.04812	1.78561e-07	4.07821e-06		TRINITY_DN11932_c0_g1_i1	Control	Treatment	-1.53838	2.34581	0.000122453	0.00121525
TRINITY_DN2083_c0_g1_i3	Control	Treatment	1.34621	4.57091	1.7888e-07	4.08284e-06		TRINITY_DN24814_c0_g1_i1	Control	Treatment	-1.53763	1.95972	0.000503809	0.00401872
TRINITY_DN552_c0_g2_i1	Control	Treatment	-2.52367	1.74303	1.79137e-07	4.08606e-06		TRINITY_DN4791_c0_g1_i1	Control	Treatment	-1.53668	2.6823	5.89377e-06	9.01486e-05
TRINITY_DN4138_c2_g1_i2	Control	Treatment	-2.64821	3.21022	1.79338e-07	4.08801e-06		TRINITY_DN2320_c0_g2_i6	Control	Treatment	-1.53637	1.40935	0.0124247	0.0530933
TRINITY_DN1048_c4_g1_i1	Control	Treatment	-1.18789	7.23202	1.80973e-07	4.1226e-06		TRINITY_DN20531_c0_g2_i3	Control	Treatment	-1.53569	2.93653	0.000380138	0.00315805
TRINITY_DN6264_c0_g1_i4	Control	Treatment	-1.52779	4.46278	1.81966e-07	4.14254e-06		TRINITY_DN1412_c0_g2_i7	Control	Treatment	-1.53562	3.41601	0.000213723	0.00195175
TRINITY_DN1322_c1_g1_i3	Control	Treatment	2.18715	4.96666	1.82917e-07	4.1615e-06		TRINITY_DN737_c0_g1_i12	Control	Treatment	-1.53532	1.24121	0.00558408	0.0284259
TRINITY_DN1322_c0_g2_i11	Control	Treatment	1.81788	3.6435	1.85478e-07	4.21704e-06		TRINITY_DN1021_c1_g2_i6	Control	Treatment	-1.53323	3.24142	3.61569e-08	9.76402e-07
TRINITY_DN1706_c0_g2_i2	Control	Treatment	1.74054	3.1765	1.86641e-07	4.24076e-06		TRINITY_DN759_c0_g2_i12	Control	Treatment	-1.53314	3.33336	0.00230457	0.0139426
TRINITY_DN12097_c0_g2_i1	Control	Treatment	-1.95237	2.4589	1.87153e-07	4.24966e-06		TRINITY_DN2977_c2_g1_i1	Control	Treatment	-1.53275	6.24186	2.90707e-14	2.41623e-12
TRINITY_DN14856_c0_g1_i1	Control	Treatment	-1.24778	4.74524	1.88524e-07	4.27689e-06		TRINITY_DN1245_c1_g1_i7	Control	Treatment	-1.53274	3.32479	1.38445e-05	0.000187723
TRINITY_DN2928_c0_g1_i3	Control	Treatment	1.2878	4.31567	1.88595e-07	4.27689e-06		TRINITY_DN846_c0_g2_i3	Control	Treatment	-1.53249	4.32161	1.2987e-07	3.05321e-06
TRINITY_DN44_c1_g1_i27	Control	Treatment	8.08022	0.164043	1.92758e-07	4.36847e-06		TRINITY_DN2607_c2_g1_i6	Control	Treatment	-1.53142	10.4359	8.68787e-10	3.36506e-08
TRINITY_DN7324_c0_g1_i1	Control	Treatment	-1.40711	7.04871	1.93098e-07	4.37336e-06		TRINITY_DN11080_c0_g1_i1	Control	Treatment	-1.53066	2.40553	1.70117e-05	0.000223614
TRINITY_DN20800_c0_g1_i1	Control	Treatment	-1.11177	5.28158	1.94049e-07	4.39208e-06		TRINITY_DN14355_c0_g1_i1	Control	Treatment	-1.53049	2.82636	0.00113177	0.00781286
TRINITY_DN5809_c0_g1_i1	Control	Treatment	-1.65741	5.51253	1.94777e-07	4.40573e-06		TRINITY_DN9274_c0_g1_i2	Control	Treatment	-1.53031	1.85195	0.00178741	0.011329
TRINITY_DN5792_c0_g3_i2	Control	Treatment	-0.956595	6.38663	1.95949e-07	4.42941e-06		TRINITY_DN2079_c0_g2_i8	Control	Treatment	-1.53012	5.27195	6.31752e-07	1.24936e-05
TRINITY_DN7142_c0_g2_i4	Control	Treatment	0.888043	5.4178	2.00048e-07	4.51915e-06		TRINITY_DN1294_c0_g2_i2	Control	Treatment	-1.52987	5.09175	3.4468e-14	2.83144e-12
TRINITY_DN1530_c0_g2_i1	Control	Treatment	0.900524	5.29569	2.02402e-07	4.56941e-06		TRINITY_DN5386_c0_g4_i1	Control	Treatment	-1.52921	1.54445	0.00262954	0.0155196
TRINITY_DN7739_c0_g1_i2	Control	Treatment	1.86476	3.08767	2.02819e-07	4.57589e-06		TRINITY_DN2973_c0_g1_i8	Control	Treatment	-1.52867	3.53818	7.07488e-05	0.000765978
TRINITY_DN5635_c0_g2_i1	Control	Treatment	-2.54975	2.77391	2.04619e-07	4.6125e-06		TRINITY_DN6264_c0_g1_i4	Control	Treatment	-1.52779	4.46278	1.81966e-07	4.14254e-06
TRINITY_DN6925_c0_g1_i4	Control	Treatment	0.968244	4.55945	2.04703e-07	4.6125e-06		TRINITY_DN9756_c0_g1_i1	Control	Treatment	-1.52773	6.294	0.000822666	0.0060261
TRINITY_DN5994_c0_g1_i2	Control	Treatment	2.0178	3.39843	2.04867e-07	4.61324e-06		TRINITY_DN1175_c1_g2_i1	Control	Treatment	-1.52677	0.769257	0.00858149	0.0396721
TRINITY_DN7256_c0_g1_i7	Control	Treatment	1.14492	4.44076	2.06906e-07	4.65618e-06		TRINITY_DN19965_c0_g1_i1	Control	Treatment	-1.52634	0.32539	0.012489	0.0533032
TRINITY_DN8813_c0_g2_i1	Control	Treatment	-1.96086	3.69745	2.07639e-07	4.66969e-06		TRINITY_DN379_c0_g1_i7	Control	Treatment	-1.52625	2.07919	0.00122985	0.00835574
TRINITY_DN160_c0_g3_i4	Control	Treatment	2.30837	2.91193	2.10129e-07	4.72267e-06		TRINITY_DN72_c0_g1_i5	Control	Treatment	-1.52518	4.49393	3.86411e-10	1.60963e-08
TRINITY_DN7961_c0_g1_i3	Control	Treatment	1.35156	5.96892	2.10951e-07	4.73813e-06		TRINITY_DN9906_c0_g2_i2	Control	Treatment	-1.52442	3.65308	6.18359e-07	1.22839e-05
TRINITY_DN454_c0_g1_i1	Control	Treatment	-2.31236	2.39867	2.11158e-07	4.73976e-06		TRINITY_DN21823_c0_g2_i2	Control	Treatment	-1.52436	3.30195	1.16876e-08	3.58947e-07
TRINITY_DN5649_c0_g2_i3	Control	Treatment	1.28465	5.11384	2.11989e-07	4.75538e-06		TRINITY_DN270_c1_g1_i1	Control	Treatment	-1.52415	6.09073	3.25554e-18	4.64488e-16
TRINITY_DN1245_c1_g2_i2	Control	Treatment	-1.94207	3.58944	2.12442e-07	4.76252e-06		TRINITY_DN52316_c0_g1_i1	Control	Treatment	-1.52359	6.07471	1.58791e-11	8.60918e-10
TRINITY_DN4403_c0_g1_i2	Control	Treatment	1.48715	3.55767	2.12976e-07	4.77144e-06		TRINITY_DN1752_c0_g1_i12	Control	Treatment	-1.52314	6.76439	8.77024e-05	0.00091931
TRINITY_DN2554_c1_g2_i2	Control	Treatment	-1.86707	3.44159	2.13191e-07	4.77324e-06		TRINITY_DN6324_c1_g2_i2	Control	Treatment	-1.5231	3.42994	1.52489e-06	2.73898e-05
TRINITY_DN1348_c0_g2_i1	Control	Treatment	-0.899657	5.1693	2.13749e-07	4.78269e-06		TRINITY_DN1195_c0_g1_i4	Control	Treatment	-1.52277	9.64297	7.84363e-09	2.48577e-07
TRINITY_DN13983_c0_g1_i1	Control	Treatment	-2.44202	3.92006	2.15792e-07	4.82534e-06		TRINITY_DN9343_c0_g2_i2	Control	Treatment	-1.52267	5.15057	6.76405e-11	3.26985e-09
TRINITY_DN1090_c1_g1_i2	Control	Treatment	-1.41981	4.52205	2.16975e-07	4.84872e-06		TRINITY_DN3049_c0_g3_i13	Control	Treatment	-1.52187	2.40752	0.000223385	0.00202217
TRINITY_DN3545_c1_g2_i1	Control	Treatment	1.8374	8.12981	2.17198e-07	4.85062e-06		TRINITY_DN3614_c0_g2_i1	Control	Treatment	-1.52177	0.83385	0.00560524	0.0284933
TRINITY_DN1083_c0_g2_i3	Control	Treatment	1.06482	4.37889	2.17603e-07	4.8566e-06		TRINITY_DN3215_c4_g4_i1	Control	Treatment	-1.52167	2.33255	0.00233597	0.0140962
TRINITY_DN1459_c0_g2_i4	Control	Treatment	-8.05684	0.118364	2.21272e-07	4.93534e-06		TRINITY_DN7319_c0_g1_i2	Control	Treatment	-1.52121	3.83808	3.73476e-09	1.27412e-07
TRINITY_DN4954_c1_g1_i1	Control	Treatment	-1.61687	5.19223	2.21484e-07	4.93695e-06		TRINITY_DN2305_c0_g2_i2	Control	Treatment	-1.52063	6.68017	1.78689e-10	7.84208e-09
TRINITY_DN4546_c0_g1_i11	Control	Treatment	7.79898	-0.091604	2.22174e-07	4.94921e-06		TRINITY_DN2079_c0_g1_i3	Control	Treatment	-1.52056	5.30454	2.023e-06	3.5241e-05
TRINITY_DN8060_c0_g2_i1	Control	Treatment	-0.867301	7.20015	2.25345e-07	5.01667e-06		TRINITY_DN5408_c0_g1_i1	Control	Treatment	-1.52003	2.65175	1.17799e-05	0.000164085
TRINITY_DN1097_c0_g2_i1	Control	Treatment	-8.18685	0.205754	2.27804e-07	5.06821e-06		TRINITY_DN540_c0_g2_i1	Control	Treatment	-1.51963	4.77617	4.58718e-07	9.39865e-06
TRINITY_DN203_c0_g1_i2	Control	Treatment	-1.16501	3.61153	2.28164e-07	5.07047e-06		TRINITY_DN2607_c2_g2_i5	Control	Treatment	-1.51923	10.4523	1.06153e-09	4.05301e-08
TRINITY_DN9933_c0_g2_i2	Control	Treatment	-1.29398	3.35467	2.28193e-07	5.07047e-06		TRINITY_DN7552_c0_g1_i1	Control	Treatment	-1.51897	2.80028	4.93829e-06	7.72781e-05
TRINITY_DN5685_c1_g1_i1	Control	Treatment	-1.55285	10.897	2.30942e-07	5.12831e-06		TRINITY_DN13313_c1_g1_i1	Control	Treatment	-1.51882	3.07096	0.000753222	0.00560007
TRINITY_DN4763_c0_g1_i8	Control	Treatment	-1.9786	5.93321	2.3137e-07	5.13458e-06		TRINITY_DN1420_c0_g2_i3	Control	Treatment	-1.5184	0.734137	0.00534067	0.027416
TRINITY_DN10044_c0_g2_i1	Control	Treatment	-0.983541	4.48911	2.32039e-07	5.14619e-06		TRINITY_DN1021_c1_g1_i6	Control	Treatment	-1.51809	6.44172	3.18049e-13	2.2283e-11
TRINITY_DN2414_c0_g2_i2	Control	Treatment	-0.961147	5.5498	2.33274e-07	5.17031e-06		TRINITY_DN2468_c0_g2_i4	Control	Treatment	-1.51709	3.88865	2.00523e-08	5.80661e-07
TRINITY_DN16376_c0_g1_i1	Control	Treatment	-1.08244	4.06297	2.34507e-07	5.19438e-06		TRINITY_DN8387_c0_g1_i1	Control	Treatment	-1.51676	4.4373	8.70159e-05	0.000913201
TRINITY_DN20881_c0_g1_i3	Control	Treatment	0.949695	5.75853	2.35076e-07	5.20372e-06		TRINITY_DN24814_c0_g1_i3	Control	Treatment	-1.51659	1.61065	0.000602349	0.00464291
TRINITY_DN4420_c0_g3_i8	Control	Treatment	7.67542	-0.198614	2.35601e-07	5.21207e-06		TRINITY_DN10127_c0_g1_i2	Control	Treatment	-1.5165	3.01772	6.4014e-06	9.68255e-05
TRINITY_DN2273_c3_g1_i1	Control	Treatment	1.49735	3.1613	2.37576e-07	5.25245e-06		TRINITY_DN1370_c0_g1_i9	Control	Treatment	-1.51608	2.85389	0.00117135	0.00803574
TRINITY_DN15201_c0_g1_i1	Control	Treatment	-2.03952	3.44749	2.38664e-07	5.2732e-06		TRINITY_DN18248_c0_g3_i1	Control	Treatment	-1.51594	3.68659	0.00340246	0.0190569
TRINITY_DN2604_c0_g2_i2	Control	Treatment	-1.28199	10.7516	2.39379e-07	5.28328e-06		TRINITY_DN1418_c0_g1_i5	Control	Treatment	-1.51539	3.88601	1.78403e-05	0.000232855
TRINITY_DN7460_c0_g1_i5	Control	Treatment	-4.96739	0.459254	2.3942e-07	5.28328e-06		TRINITY_DN6444_c0_g2_i2	Control	Treatment	-1.51368	2.50344	0.00263265	0.0155354
TRINITY_DN8304_c0_g1_i1	Control	Treatment	1.49181	4.59304	2.42199e-07	5.34125e-06		TRINITY_DN1268_c0_g2_i6	Control	Treatment	-1.51278	3.45491	4.63581e-08	1.21827e-06
TRINITY_DN3610_c0_g1_i1	Control	Treatment	-7.55841	-0.339038	2.44368e-07	5.38572e-06		TRINITY_DN2137_c0_g2_i4	Control	Treatment	-1.51235	0.733775	0.0070847	0.0342063
TRINITY_DN24_c1_g2_i1	Control	Treatment	1.57188	2.63591	2.47122e-07	5.44302e-06		TRINITY_DN18204_c0_g1_i2	Control	Treatment	-1.51201	1.38077	0.00619675	0.030749
TRINITY_DN7294_c0_g1_i1	Control	Treatment	1.00597	5.24285	2.4743e-07	5.44639e-06		TRINITY_DN5113_c0_g1_i3	Control	Treatment	-1.51154	4.28245	2.1721e-11	1.14253e-09
TRINITY_DN7274_c0_g1_i1	Control	Treatment	-1.2717	5.36456	2.49698e-07	5.49289e-06		TRINITY_DN1152_c0_g2_i3	Control	Treatment	-1.5109	1.696	0.0126927	0.0539375
TRINITY_DN16748_c0_g2_i1	Control	Treatment	1.97991	3.72756	2.5125e-07	5.52358e-06		TRINITY_DN1023_c0_g2_i7	Control	Treatment	-1.51076	5.67818	1.56524e-09	5.76993e-08
TRINITY_DN628_c0_g1_i9	Control	Treatment	-2.25381	4.58177	2.54308e-07	5.58733e-06		TRINITY_DN8410_c1_g1_i1	Control	Treatment	-1.51053	1.27421	0.00167336	0.0107572
TRINITY_DN6386_c0_g1_i1	Control	Treatment	1.59786	3.01795	2.60135e-07	5.71178e-06		TRINITY_DN1652_c0_g2_i2	Control	Treatment	-1.51052	2.96797	7.69124e-06	0.000113456
TRINITY_DN48098_c0_g1_i1	Control	Treatment	-2.23618	2.1638	2.61802e-07	5.74481e-06		TRINITY_DN654_c0_g1_i3	Control	Treatment	-1.51025	5.18356	1.9627e-05	0.000253082
TRINITY_DN11056_c0_g1_i1	Control	Treatment	1.00396	7.18651	2.62059e-07	5.74688e-06		TRINITY_DN2835_c0_g2_i10	Control	Treatment	-1.50932	3.32035	0.000309755	0.00265921
TRINITY_DN7194_c0_g2_i1	Control	Treatment	-0.877213	4.74999	2.62344e-07	5.74954e-06		TRINITY_DN2512_c0_g1_i1	Control	Treatment	-1.50914	4.58791	2.43784e-09	8.67796e-08
TRINITY_DN1038_c0_g1_i6	Control	Treatment	1.06855	4.41497	2.62658e-07	5.75284e-06		TRINITY_DN4729_c0_g2_i1	Control	Treatment	-1.50892	1.96299	0.00229986	0.0139236
TRINITY_DN1237_c1_g3_i8	Control	Treatment	0.96737	6.55736	2.64974e-07	5.79997e-06		TRINITY_DN1906_c0_g1_i1	Control	Treatment	-1.5087	2.8177	1.85852e-05	0.000241341
TRINITY_DN4739_c0_g2_i1	Control	Treatment	-1.08541	9.32044	2.66079e-07	5.82055e-06		TRINITY_DN4035_c0_g1_i2	Control	Treatment	-1.50862	6.8469	5.22032e-06	8.12056e-05
TRINITY_DN9851_c0_g1_i1	Control	Treatment	0.842494	6.73154	2.66938e-07	5.83571e-06		TRINITY_DN6225_c0_g1_i3	Control	Treatment	-1.50828	3.97309	1.23444e-12	7.95299e-11
TRINITY_DN8463_c0_g1_i2	Control	Treatment	1.16781	8.2907	2.72891e-07	5.96097e-06		TRINITY_DN5796_c0_g1_i1	Control	Treatment	-1.50827	5.63834	5.23844e-06	8.13968e-05
TRINITY_DN7431_c0_g1_i3	Control	Treatment	3.74423	0.693521	2.73006e-07	5.96097e-06		TRINITY_DN7532_c0_g1_i1	Control	Treatment	-1.50729	1.9539	0.00282246	0.0164299
TRINITY_DN7171_c0_g2_i2	Control	Treatment	-1.20791	4.85935	2.73605e-07	5.97035e-06		TRINITY_DN17222_c0_g1_i5	Control	Treatment	-1.50719	4.06991	2.50649e-09	8.90436e-08
TRINITY_DN2012_c0_g2_i4	Control	Treatment	-1.20187	7.28108	2.74971e-07	5.99643e-06		TRINITY_DN50646_c0_g1_i1	Control	Treatment	-1.50676	2.89175	0.000103945	0.00106097
TRINITY_DN11045_c0_g1_i2	Control	Treatment	0.968162	4.92141	2.76647e-07	6.02573e-06		TRINITY_DN2728_c0_g1_i5	Control	Treatment	-1.50508	7.96591	2.47303e-14	2.08998e-12
TRINITY_DN1237_c0_g1_i10	Control	Treatment	2.13025	4.97403	2.76656e-07	6.02573e-06		TRINITY_DN30078_c0_g2_i2	Control	Treatment	-1.50463	11.2772	1.00796e-10	4.72992e-09
TRINITY_DN6951_c0_g3_i5	Control	Treatment	1.63007	6.90412	2.77353e-07	6.03718e-06		TRINITY_DN7437_c0_g2_i8	Control	Treatment	-1.50378	5.5102	1.04512e-19	1.86015e-17
TRINITY_DN2757_c0_g2_i5	Control	Treatment	-1.05731	3.88693	2.77666e-07	6.04027e-06		TRINITY_DN11548_c1_g1_i1	Control	Treatment	-1.50283	1.6875	0.00277692	0.0162157
TRINITY_DN325_c0_g2_i14	Control	Treatment	-0.814947	6.33589	2.79217e-07	6.07025e-06		TRINITY_DN4798_c0_g1_i1	Control	Treatment	-1.50253	6.15113	0.00993079	0.0445256
TRINITY_DN29374_c1_g1_i1	Control	Treatment	-0.98829	9.52411	2.79434e-07	6.07123e-06		TRINITY_DN12244_c0_g1_i1	Control	Treatment	-1.5022	5.10614	1.51482e-13	1.12624e-11
TRINITY_DN17958_c0_g1_i1	Control	Treatment	1.47191	3.40916	2.81713e-07	6.11697e-06		TRINITY_DN902_c0_g1_i3	Control	Treatment	-1.50198	1.8481	0.00674561	0.0328931
TRINITY_DN119_c1_g1_i10	Control	Treatment	5.43241	0.240175	2.86974e-07	6.22738e-06		TRINITY_DN1930_c2_g2_i3	Control	Treatment	-1.50167	2.87921	0.00640019	0.0315586
TRINITY_DN3188_c0_g1_i3	Control	Treatment	-1.90828	5.24136	2.8976e-07	6.28395e-06		TRINITY_DN550_c0_g2_i1	Control	Treatment	-1.50078	4.73054	6.00051e-11	2.92482e-09
TRINITY_DN2607_c3_g1_i1	Control	Treatment	5.2103	2.5189	2.90055e-07	6.28648e-06		TRINITY_DN11147_c0_g2_i2	Control	Treatment	-1.49967	1.48822	0.0035417	0.0196773
TRINITY_DN267_c1_g2_i1	Control	Treatment	-2.06696	3.25447	2.91675e-07	6.31771e-06		TRINITY_DN43935_c0_g1_i1	Control	Treatment	-1.49815	2.91576	5.93249e-07	1.18653e-05
TRINITY_DN659_c5_g2_i2	Control	Treatment	-3.22454	4.44273	2.9235e-07	6.32558e-06		TRINITY_DN5102_c3_g2_i1	Control	Treatment	-1.49617	4.52704	9.54223e-11	4.49569e-09
TRINITY_DN6951_c0_g1_i6	Control	Treatment	1.47147	6.79411	2.92397e-07	6.32558e-06		TRINITY_DN2215_c0_g2_i2	Control	Treatment	-1.49595	3.72654	1.32794e-05	0.000181317
TRINITY_DN685_c1_g1_i2	Control	Treatment	1.12864	6.74091	2.92902e-07	6.33261e-06		TRINITY_DN11169_c0_g2_i1	Control	Treatment	-1.49392	2.63162	0.00739065	0.0353014
TRINITY_DN14293_c0_g1_i1	Control	Treatment	-1.0432	4.72964	2.99512e-07	6.47155e-06		TRINITY_DN5366_c0_g2_i2	Control	Treatment	-1.49264	2.30619	0.000396847	0.00327754
TRINITY_DN8160_c0_g2_i1	Control	Treatment	1.08247	4.10221	3.02321e-07	6.52824e-06		TRINITY_DN976_c0_g4_i11	Control	Treatment	-1.49234	2.57871	0.00436192	0.0233615
TRINITY_DN918_c2_g1_i1	Control	Treatment	-1.30332	4.47496	3.13943e-07	6.77506e-06		TRINITY_DN3375_c0_g1_i1	Control	Treatment	-1.49096	1.83976	0.000551862	0.00433241
TRINITY_DN4748_c0_g2_i1	Control	Treatment	-1.19265	4.87446	3.14717e-07	6.78761e-06		TRINITY_DN18885_c0_g4_i3	Control	Treatment	-1.49067	1.78338	0.000272201	0.00238386
TRINITY_DN11139_c1_g2_i1	Control	Treatment	-1.07619	3.78417	3.15444e-07	6.79554e-06		TRINITY_DN31_c0_g1_i3	Control	Treatment	-1.49066	3.60271	4.16131e-06	6.65073e-05
TRINITY_DN11561_c0_g2_i1	Control	Treatment	-0.831154	5.37965	3.15471e-07	6.79554e-06		TRINITY_DN4540_c1_g1_i1	Control	Treatment	-1.49048	2.67723	1.78245e-05	0.000232735
TRINITY_DN5007_c1_g1_i2	Control	Treatment	-1.8067	2.29769	3.15742e-07	6.79724e-06		TRINITY_DN8347_c0_g2_i1	Control	Treatment	-1.49028	3.33694	0.000716644	0.00537003
TRINITY_DN704_c0_g3_i1	Control	Treatment	0.978672	5.21492	3.16869e-07	6.81732e-06		TRINITY_DN4888_c0_g1_i4	Control	Treatment	-1.48924	1.58285	0.00339285	0.0190182
TRINITY_DN2320_c0_g1_i3	Control	Treatment	-1.87372	2.41634	3.17542e-07	6.82764e-06		TRINITY_DN24814_c0_g2_i1	Control	Treatment	-1.48895	3.57414	7.52978e-10	2.97819e-08
TRINITY_DN5272_c1_g2_i7	Control	Treatment	-8.06471	0.0954475	3.18629e-07	6.84684e-06		TRINITY_DN7561_c0_g1_i1	Control	Treatment	-1.48855	3.15752	0.00031115	0.00266989
TRINITY_DN11341_c0_g2_i4	Control	Treatment	1.429	2.97626	3.20381e-07	6.87876e-06		TRINITY_DN2909_c0_g1_i4	Control	Treatment	-1.48776	3.1968	0.00511507	0.0265479
TRINITY_DN395_c0_g1_i1	Control	Treatment	0.84527	5.44709	3.20505e-07	6.87876e-06		TRINITY_DN19172_c0_g2_i1	Control	Treatment	-1.48659	4.05501	5.63202e-10	2.29189e-08
TRINITY_DN1670_c0_g2_i6	Control	Treatment	1.81179	3.81258	3.20724e-07	6.87927e-06		TRINITY_DN7171_c0_g1_i1	Control	Treatment	-1.48651	1.34299	0.0080846	0.0378667
TRINITY_DN3388_c0_g1_i1	Control	Treatment	-1.18295	3.71976	3.22259e-07	6.9062e-06		TRINITY_DN9583_c0_g2_i1	Control	Treatment	-1.48572	3.31862	1.51581e-06	2.72405e-05
TRINITY_DN3916_c0_g2_i2	Control	Treatment	1.02374	5.16725	3.22371e-07	6.9062e-06		TRINITY_DN7315_c0_g1_i2	Control	Treatment	-1.48563	4.39882	0.0105778	0.0467601
TRINITY_DN6248_c0_g1_i1	Control	Treatment	-2.07549	3.4579	3.23476e-07	6.92565e-06		TRINITY_DN2163_c0_g2_i10	Control	Treatment	-1.48547	1.64394	0.002846	0.0165368
TRINITY_DN2725_c0_g2_i1	Control	Treatment	-1.5954	4.03968	3.26207e-07	6.97988e-06		TRINITY_DN6802_c3_g1_i1	Control	Treatment	-1.48507	2.8442	5.47213e-05	0.000615327
TRINITY_DN1474_c0_g1_i5	Control	Treatment	-0.871662	6.47823	3.26638e-07	6.98486e-06		TRINITY_DN3573_c1_g1_i2	Control	Treatment	-1.48505	9.52964	8.81977e-15	8.20099e-13
TRINITY_DN2441_c0_g1_i1	Control	Treatment	0.901407	5.04385	3.28268e-07	7.01546e-06		TRINITY_DN56_c0_g1_i9	Control	Treatment	-1.48372	1.51008	0.000590574	0.00456824
TRINITY_DN2323_c2_g1_i1	Control	Treatment	-1.63533	7.55656	3.28825e-07	7.0231e-06		TRINITY_DN2594_c0_g2_i5	Control	Treatment	-1.4835	3.62127	1.93585e-06	3.38735e-05
TRINITY_DN185_c0_g2_i1	Control	Treatment	-1.15528	5.28656	3.29494e-07	7.03312e-06		TRINITY_DN8097_c0_g1_i2	Control	Treatment	-1.48309	7.99499	7.61352e-06	0.000112592
TRINITY_DN7804_c1_g7_i2	Control	Treatment	2.96447	1.31349	3.30656e-07	7.05263e-06		TRINITY_DN813_c0_g2_i4	Control	Treatment	-1.48281	4.25273	1.097e-09	4.17938e-08
TRINITY_DN4923_c0_g3_i12	Control	Treatment	-1.3649	3.25141	3.30808e-07	7.05263e-06		TRINITY_DN4624_c0_g1_i1	Control	Treatment	-1.48189	4.20964	2.01018e-05	0.000258354
TRINITY_DN4146_c0_g2_i5	Control	Treatment	1.10775	5.23525	3.31269e-07	7.0582e-06		TRINITY_DN11658_c0_g1_i1	Control	Treatment	-1.48174	3.3862	2.86727e-08	7.93759e-07
TRINITY_DN247_c0_g2_i1	Control	Treatment	0.864101	5.65213	3.31955e-07	7.06442e-06		TRINITY_DN2762_c0_g2_i1	Control	Treatment	-1.4815	5.4476	7.8265e-09	2.48257e-07
TRINITY_DN97_c0_g1_i1	Control	Treatment	-2.46237	4.32969	3.31962e-07	7.06442e-06		TRINITY_DN3762_c0_g2_i3	Control	Treatment	-1.48124	4.93283	4.89239e-13	3.36087e-11
TRINITY_DN17281_c0_g1_i1	Control	Treatment	-2.01609	2.18925	3.3266e-07	7.075e-06		TRINITY_DN3402_c0_g1_i8	Control	Treatment	-1.48104	5.0842	0.000530357	0.00419992
TRINITY_DN1_c0_g1_i5	Control	Treatment	-2.94179	2.61796	3.3425e-07	7.10452e-06		TRINITY_DN1403_c0_g1_i1	Control	Treatment	-1.48074	4.73216	4.75781e-07	9.70874e-06
TRINITY_DN2337_c0_g1_i7	Control	Treatment	-1.37592	3.85914	3.37309e-07	7.16523e-06		TRINITY_DN2629_c0_g1_i2	Control	Treatment	-1.48064	3.68226	1.41568e-07	3.30397e-06
TRINITY_DN3108_c0_g1_i3	Control	Treatment	-2.23353	2.11013	3.3893e-07	7.19452e-06		TRINITY_DN8097_c0_g2_i1	Control	Treatment	-1.48047	8.28694	4.41989e-06	7.01312e-05
TRINITY_DN7600_c0_g2_i1	Control	Treatment	-0.958542	5.48507	3.39096e-07	7.19452e-06		TRINITY_DN4961_c0_g1_i3	Control	Treatment	-1.48035	2.49064	0.00326068	0.0184653
TRINITY_DN437_c0_g2_i4	Control	Treatment	1.49404	3.89783	3.45382e-07	7.32347e-06		TRINITY_DN2533_c0_g2_i1	Control	Treatment	-1.47968	8.97735	2.56501e-10	1.10371e-08
TRINITY_DN13_c1_g2_i9	Control	Treatment	0.997388	6.41617	3.4731e-07	7.35993e-06		TRINITY_DN1892_c0_g2_i1	Control	Treatment	-1.47948	2.29864	8.37065e-05	0.000883733
TRINITY_DN5096_c1_g1_i1	Control	Treatment	7.58963	-0.270696	3.52055e-07	7.45599e-06		TRINITY_DN1053_c0_g1_i5	Control	Treatment	-1.47924	2.95634	0.00256577	0.0152274
TRINITY_DN622_c0_g2_i3	Control	Treatment	1.47691	3.95673	3.55746e-07	7.52964e-06		TRINITY_DN6171_c0_g1_i1	Control	Treatment	-1.47917	2.0943	0.00130152	0.00874484
TRINITY_DN614_c1_g2_i13	Control	Treatment	-4.55434	3.35926	3.57798e-07	7.56852e-06		TRINITY_DN1416_c0_g1_i1	Control	Treatment	-1.4786	7.01256	4.43197e-05	0.000513942
TRINITY_DN3106_c0_g1_i2	Control	Treatment	-1.40218	3.947	3.58294e-07	7.57446e-06		TRINITY_DN2252_c1_g2_i2	Control	Treatment	-1.47772	6.56165	5.3182e-08	1.37808e-06
TRINITY_DN1186_c0_g1_i3	Control	Treatment	1.51658	2.94058	3.5984e-07	7.60259e-06		TRINITY_DN1739_c0_g1_i1	Control	Treatment	-1.47759	2.59102	0.000755576	0.0056152
TRINITY_DN2826_c1_g2_i2	Control	Treatment	0.864525	4.86165	3.61395e-07	7.62881e-06		TRINITY_DN4642_c0_g2_i2	Control	Treatment	-1.47705	3.54892	9.61175e-07	1.8221e-05
TRINITY_DN3015_c0_g1_i4	Control	Treatment	-1.26546	3.65499	3.61514e-07	7.62881e-06		TRINITY_DN7061_c0_g1_i4	Control	Treatment	-1.47671	1.16681	0.00978017	0.0439565
TRINITY_DN3275_c0_g1_i6	Control	Treatment	8.42222	0.471062	3.62085e-07	7.63628e-06		TRINITY_DN8315_c0_g1_i1	Control	Treatment	-1.47643	3.06406	5.35723e-06	8.3023e-05
TRINITY_DN4847_c0_g2_i2	Control	Treatment	-0.911481	5.81833	3.63674e-07	7.66521e-06		TRINITY_DN10232_c0_g1_i1	Control	Treatment	-1.47517	3.442	0.000109376	0.00110857
TRINITY_DN5486_c0_g2_i7	Control	Treatment	0.880159	5.39126	3.66108e-07	7.71191e-06		TRINITY_DN7406_c0_g2_i1	Control	Treatment	-1.47495	3.37434	4.58033e-06	7.2157e-05
TRINITY_DN4504_c0_g1_i4	Control	Treatment	0.960948	7.31797	3.67505e-07	7.73671e-06		TRINITY_DN1023_c0_g1_i3	Control	Treatment	-1.47468	5.09282	1.18827e-07	2.81612e-06
TRINITY_DN1826_c0_g1_i4	Control	Treatment	0.972981	5.15428	3.68201e-07	7.74672e-06		TRINITY_DN3176_c0_g2_i7	Control	Treatment	-1.47444	1.52582	0.00899424	0.0411164
TRINITY_DN2884_c1_g1_i3	Control	Treatment	0.856913	6.02261	3.69848e-07	7.77673e-06		TRINITY_DN2629_c0_g1_i1	Control	Treatment	-1.47429	3.3752	2.51763e-09	8.93494e-08
TRINITY_DN43953_c0_g1_i1	Control	Treatment	-1.04165	4.33329	3.70523e-07	7.7863e-06		TRINITY_DN1949_c0_g1_i11	Control	Treatment	-1.47408	2.38974	0.00428443	0.023048
TRINITY_DN2710_c2_g1_i1	Control	Treatment	-1.64082	3.25306	3.73415e-07	7.84238e-06		TRINITY_DN8759_c0_g2_i1	Control	Treatment	-1.47371	3.37017	0.00514248	0.026647
TRINITY_DN321_c0_g3_i1	Control	Treatment	-1.09119	6.82113	3.74053e-07	7.8511e-06		TRINITY_DN2065_c0_g1_i1	Control	Treatment	-1.47281	4.37168	3.78015e-14	3.09086e-12
TRINITY_DN3050_c0_g1_i3	Control	Treatment	-1.5852	4.18888	3.7662e-07	7.89852e-06		TRINITY_DN1752_c0_g1_i2	Control	Treatment	-1.47231	5.21596	0.000541308	0.0042726
TRINITY_DN2908_c0_g1_i1	Control	Treatment	-0.941516	4.24901	3.7676e-07	7.89852e-06		TRINITY_DN4334_c0_g1_i3	Control	Treatment	-1.47215	2.93519	0.000100046	0.00102611
TRINITY_DN44513_c0_g1_i1	Control	Treatment	0.868577	5.89567	3.7748e-07	7.9089e-06		TRINITY_DN2300_c0_g1_i1	Control	Treatment	-1.47159	3.21096	0.000134656	0.00131927
TRINITY_DN396_c0_g1_i4	Control	Treatment	-1.01345	6.30165	3.8223e-07	8.00366e-06		TRINITY_DN3179_c0_g2_i2	Control	Treatment	-1.47136	7.46967	5.69565e-11	2.79166e-09
TRINITY_DN12467_c0_g1_i3	Control	Treatment	-1.82952	2.60188	3.82955e-07	8.01407e-06		TRINITY_DN7065_c0_g1_i2	Control	Treatment	-1.47094	5.55151	2.05134e-11	1.08872e-09
TRINITY_DN2281_c0_g2_i1	Control	Treatment	-1.68956	3.03346	3.83711e-07	8.02514e-06		TRINITY_DN8365_c0_g1_i1	Control	Treatment	-1.47062	3.45679	2.67781e-06	4.50877e-05
TRINITY_DN176_c0_g5_i9	Control	Treatment	1.61724	3.97245	3.85745e-07	8.0629e-06		TRINITY_DN369_c1_g2_i9	Control	Treatment	-1.47007	3.64924	3.56581e-09	1.22121e-07
TRINITY_DN1322_c0_g2_i13	Control	Treatment	1.72599	5.73163	3.88405e-07	8.11368e-06		TRINITY_DN4094_c0_g2_i1	Control	Treatment	-1.46993	3.58998	2.19098e-10	9.5089e-09
TRINITY_DN1114_c0_g1_i5	Control	Treatment	8.78514	0.799483	3.88771e-07	8.11653e-06		TRINITY_DN6790_c0_g1_i2	Control	Treatment	-1.4689	2.38607	0.000183948	0.00171631
TRINITY_DN3469_c0_g1_i1	Control	Treatment	-2.66034	3.11608	3.92285e-07	8.18503e-06		TRINITY_DN1628_c0_g1_i1	Control	Treatment	-1.46874	10.2886	7.6602e-08	1.92411e-06
TRINITY_DN11529_c0_g1_i1	Control	Treatment	-1.05573	5.48376	3.92682e-07	8.18846e-06		TRINITY_DN1052_c0_g4_i1	Control	Treatment	-1.46844	7.33515	1.7349e-06	3.07544e-05
TRINITY_DN1035_c1_g6_i1	Control	Treatment	0.907764	4.43751	3.94737e-07	8.22597e-06		TRINITY_DN46296_c0_g1_i1	Control	Treatment	-1.46782	1.86921	0.000559639	0.00437883
TRINITY_DN13094_c0_g1_i2	Control	Treatment	-1.33688	4.05013	3.95122e-07	8.22597e-06		TRINITY_DN3874_c0_g2_i9	Control	Treatment	-1.46747	7.22902	2.75473e-17	3.55603e-15
TRINITY_DN20_c0_g1_i3	Control	Treatment	-1.78858	2.80277	3.95181e-07	8.22597e-06		TRINITY_DN51_c0_g2_i1	Control	Treatment	-1.46745	1.78206	0.00712946	0.034358
TRINITY_DN21823_c0_g1_i3	Control	Treatment	-1.4346	3.19382	3.97493e-07	8.26921e-06		TRINITY_DN8474_c0_g1_i2	Control	Treatment	-1.46722	2.26453	0.00112611	0.00777685
TRINITY_DN9375_c0_g1_i1	Control	Treatment	-1.61412	3.85737	3.98132e-07	8.27761e-06		TRINITY_DN3539_c0_g1_i1	Control	Treatment	-1.46609	2.41749	7.23474e-05	0.000780887
TRINITY_DN8156_c0_g2_i1	Control	Treatment	-1.32318	10.2624	3.98497e-07	8.28032e-06		TRINITY_DN4_c0_g2_i1	Control	Treatment	-1.46443	7.23834	5.60035e-11	2.74877e-09
TRINITY_DN7477_c0_g1_i1	Control	Treatment	-1.28656	4.82452	3.98743e-07	8.28054e-06		TRINITY_DN8347_c0_g1_i1	Control	Treatment	-1.46438	3.69395	0.000273049	0.00238713
TRINITY_DN4540_c1_g2_i4	Control	Treatment	1.97064	2.29593	3.99707e-07	8.29568e-06		TRINITY_DN2371_c0_g3_i1	Control	Treatment	-1.46437	3.35125	1.42069e-06	2.57942e-05
TRINITY_DN5840_c0_g2_i2	Control	Treatment	-1.2946	6.32586	4.02632e-07	8.35148e-06		TRINITY_DN18946_c0_g2_i1	Control	Treatment	-1.4643	4.13723	9.4775e-10	3.64227e-08
TRINITY_DN1322_c0_g3_i11	Control	Treatment	0.936146	4.82246	4.06981e-07	8.43671e-06		TRINITY_DN1812_c5_g1_i1	Control	Treatment	-1.4642	3.14836	2.11006e-05	0.000269716
TRINITY_DN2232_c0_g3_i2	Control	Treatment	-0.854821	5.73391	4.08868e-07	8.47086e-06		TRINITY_DN13832_c0_g2_i1	Control	Treatment	-1.46328	7.29967	3.0564e-09	1.06644e-07
TRINITY_DN18145_c0_g4_i2	Control	Treatment	-1.23846	4.18554	4.09584e-07	8.4807e-06		TRINITY_DN813_c0_g3_i1	Control	Treatment	-1.46197	3.9067	1.46015e-11	7.96549e-10
TRINITY_DN4540_c2_g3_i1	Control	Treatment	1.08995	5.92593	4.10234e-07	8.48918e-06		TRINITY_DN1720_c0_g2_i2	Control	Treatment	-1.46169	2.80132	0.000438833	0.0035737
TRINITY_DN3009_c0_g2_i2	Control	Treatment	-0.880866	5.1806	4.11751e-07	8.51556e-06		TRINITY_DN6149_c0_g2_i4	Control	Treatment	-1.46093	4.94927	5.34809e-15	5.20296e-13
TRINITY_DN2622_c0_g1_i3	Control	Treatment	1.65293	5.66389	4.30525e-07	8.89862e-06		TRINITY_DN3362_c0_g2_i3	Control	Treatment	-1.4608	2.46882	0.00144936	0.00954288
TRINITY_DN468_c0_g3_i1	Control	Treatment	-1.72296	6.93771	4.32457e-07	8.9333e-06		TRINITY_DN2550_c0_g1_i1	Control	Treatment	-1.46075	3.09306	0.000180122	0.00168642
TRINITY_DN13_c0_g1_i5	Control	Treatment	-1.27509	6.03668	4.38774e-07	9.05848e-06		TRINITY_DN2538_c0_g2_i14	Control	Treatment	-1.46052	4.19361	1.83532e-10	8.0446e-09
TRINITY_DN4729_c0_g1_i5	Control	Treatment	-1.37825	3.42711	4.42224e-07	9.12437e-06		TRINITY_DN2252_c0_g3_i1	Control	Treatment	-1.46048	3.71329	4.36974e-05	0.000507393
TRINITY_DN1080_c0_g5_i3	Control	Treatment	-1.2967	10.0468	4.4259e-07	9.12657e-06		TRINITY_DN1628_c0_g2_i2	Control	Treatment	-1.46006	10.2447	1.00169e-07	2.42782e-06
TRINITY_DN20366_c0_g2_i1	Control	Treatment	-1.75491	3.70341	4.44134e-07	9.14782e-06		TRINITY_DN838_c0_g2_i7	Control	Treatment	-1.45954	4.81098	0.00254419	0.0151194
TRINITY_DN2746_c0_g1_i9	Control	Treatment	1.68975	3.60685	4.4414e-07	9.14782e-06		TRINITY_DN5645_c0_g1_i1	Control	Treatment	-1.45825	5.90425	9.61087e-11	4.51595e-09
TRINITY_DN10162_c0_g1_i7	Control	Treatment	-2.28675	2.01907	4.48307e-07	9.22827e-06		TRINITY_DN8656_c0_g1_i3	Control	Treatment	-1.45761	2.29136	0.000108102	0.00109725
TRINITY_DN10065_c0_g1_i1	Control	Treatment	-3.09988	1.20195	4.51455e-07	9.28764e-06		TRINITY_DN28_c0_g3_i1	Control	Treatment	-1.45757	3.57693	0.00899686	0.041123
TRINITY_DN1332_c0_g4_i2	Control	Treatment	2.52629	3.45387	4.52283e-07	9.29924e-06		TRINITY_DN2505_c0_g1_i2	Control	Treatment	-1.45729	2.60517	0.000490427	0.00392888
TRINITY_DN1109_c1_g3_i1	Control	Treatment	-1.33951	3.70908	4.52584e-07	9.30001e-06		TRINITY_DN1087_c1_g4_i4	Control	Treatment	-1.4557	2.29545	0.000357689	0.0030027
TRINITY_DN393_c0_g1_i1	Control	Treatment	1.36334	3.87508	4.54146e-07	9.3248e-06		TRINITY_DN7437_c0_g1_i1	Control	Treatment	-1.45515	5.02912	1.09883e-19	1.94592e-17
TRINITY_DN83_c0_g3_i1	Control	Treatment	1.49859	7.68132	4.5432e-07	9.3248e-06		TRINITY_DN9583_c0_g1_i2	Control	Treatment	-1.4548	4.30748	2.38291e-13	1.71031e-11
TRINITY_DN3501_c0_g6_i1	Control	Treatment	0.952156	5.47847	4.56376e-07	9.36155e-06		TRINITY_DN8825_c0_g2_i1	Control	Treatment	-1.45454	6.93074	9.32307e-11	4.40542e-09
TRINITY_DN3150_c0_g2_i2	Control	Treatment	-7.53698	-0.361298	4.57079e-07	9.37052e-06		TRINITY_DN4818_c0_g1_i1	Control	Treatment	-1.45438	4.84708	2.44718e-14	2.07679e-12
TRINITY_DN540_c0_g2_i1	Control	Treatment	-1.51963	4.77617	4.58718e-07	9.39865e-06		TRINITY_DN1048_c3_g1_i1	Control	Treatment	-1.45431	2.64753	3.62575e-06	5.8738e-05
TRINITY_DN14148_c0_g1_i1	Control	Treatment	-1.16889	3.93781	4.59748e-07	9.41428e-06		TRINITY_DN9353_c2_g1_i1	Control	Treatment	-1.45424	2.93202	2.71575e-05	0.000334303
TRINITY_DN8516_c0_g1_i1	Control	Treatment	0.946319	6.26293	4.61693e-07	9.44863e-06		TRINITY_DN2697_c0_g1_i4	Control	Treatment	-1.45409	4.97203	0.000121238	0.00120455
TRINITY_DN3649_c0_g1_i4	Control	Treatment	-1.26534	4.1884	4.67796e-07	9.56797e-06		TRINITY_DN733_c0_g1_i1	Control	Treatment	-1.45308	1.91972	0.000545462	0.00429748
TRINITY_DN2704_c0_g1_i2	Control	Treatment	1.63826	6.19781	4.68164e-07	9.56994e-06		TRINITY_DN3863_c0_g2_i4	Control	Treatment	-1.4513	2.8111	4.04619e-05	0.000474989
TRINITY_DN4721_c0_g2_i2	Control	Treatment	1.3272	4.62507	4.6868e-07	9.57493e-06		TRINITY_DN1087_c1_g1_i5	Control	Treatment	-1.45048	5.23353	1.27971e-08	3.87776e-07
TRINITY_DN10389_c0_g1_i2	Control	Treatment	-0.795862	5.77565	4.70828e-07	9.61325e-06		TRINITY_DN468_c0_g2_i1	Control	Treatment	-1.4504	4.88113	0.000927162	0.00663973
TRINITY_DN1403_c0_g1_i1	Control	Treatment	-1.48074	4.73216	4.75781e-07	9.70874e-06		TRINITY_DN11627_c0_g2_i1	Control	Treatment	-1.45024	6.23776	5.61602e-10	2.28803e-08
TRINITY_DN2290_c1_g1_i1	Control	Treatment	-1.237	5.27839	4.76184e-07	9.71133e-06		TRINITY_DN1542_c0_g1_i1	Control	Treatment	-1.44999	1.23582	0.0113467	0.0494642
TRINITY_DN2657_c0_g2_i1	Control	Treatment	-0.871168	5.18562	4.8095e-07	9.80288e-06		TRINITY_DN5408_c0_g2_i1	Control	Treatment	-1.44941	3.61664	1.06144e-07	2.56206e-06
TRINITY_DN5189_c0_g1_i4	Control	Treatment	1.07307	4.45927	4.85067e-07	9.88107e-06		TRINITY_DN23623_c0_g1_i1	Control	Treatment	-1.44847	3.8175	9.77361e-08	2.37703e-06
TRINITY_DN242_c0_g2_i1	Control	Treatment	-1.05161	6.30424	4.8792e-07	9.93345e-06		TRINITY_DN3466_c0_g2_i3	Control	Treatment	-1.44823	1.77818	0.00892802	0.0408887
TRINITY_DN8896_c0_g2_i1	Control	Treatment	-1.07952	6.56841	4.89744e-07	9.96481e-06		TRINITY_DN1550_c0_g3_i1	Control	Treatment	-1.44791	4.4314	0.000716332	0.00536883
TRINITY_DN1236_c0_g2_i4	Control	Treatment	1.7184	6.87329	4.9112e-07	9.98705e-06		TRINITY_DN3186_c0_g1_i2	Control	Treatment	-1.44767	5.47724	6.1279e-11	2.97456e-09
TRINITY_DN5543_c2_g2_i1	Control	Treatment	-0.808036	7.1458	4.98214e-07	1.01255e-05		TRINITY_DN597_c0_g2_i8	Control	Treatment	-1.44645	3.13331	0.00637602	0.0314834
TRINITY_DN234_c0_g2_i1	Control	Treatment	-0.901149	6.43196	5.00035e-07	1.01566e-05		TRINITY_DN1027_c0_g2_i1	Control	Treatment	-1.44641	3.92102	2.41781e-10	1.04547e-08
TRINITY_DN9910_c1_g1_i2	Control	Treatment	-1.25724	6.65097	5.06863e-07	1.02894e-05		TRINITY_DN9343_c0_g1_i6	Control	Treatment	-1.44626	1.8495	0.00989793	0.0444065
TRINITY_DN1697_c0_g1_i18	Control	Treatment	8.30652	0.362936	5.07954e-07	1.03056e-05		TRINITY_DN21700_c0_g1_i1	Control	Treatment	-1.44626	3.12796	0.000823506	0.00602975
TRINITY_DN288_c0_g1_i9	Control	Treatment	-1.1007	4.89283	5.10246e-07	1.03461e-05		TRINITY_DN5184_c0_g2_i6	Control	Treatment	-1.4458	1.65771	0.00123054	0.00835883
TRINITY_DN1991_c0_g1_i1	Control	Treatment	-1.02058	4.845	5.11433e-07	1.03642e-05		TRINITY_DN597_c0_g1_i11	Control	Treatment	-1.44572	3.03294	5.55409e-05	0.000622296
TRINITY_DN933_c0_g1_i2	Control	Treatment	-1.12795	4.12399	5.11848e-07	1.03667e-05		TRINITY_DN8028_c1_g2_i1	Control	Treatment	-1.44513	4.43234	1.0175e-09	3.90173e-08
TRINITY_DN895_c0_g4_i4	Control	Treatment	2.31674	3.4832	5.15661e-07	1.04379e-05		TRINITY_DN1472_c0_g2_i2	Control	Treatment	-1.44497	4.48618	3.44445e-11	1.76947e-09
TRINITY_DN2744_c0_g1_i1	Control	Treatment	1.44736	3.47059	5.179e-07	1.04772e-05		TRINITY_DN4826_c0_g2_i4	Control	Treatment	-1.44388	3.97454	1.15845e-08	3.56551e-07
TRINITY_DN5030_c0_g2_i3	Control	Treatment	1.59028	4.30694	5.18214e-07	1.04776e-05		TRINITY_DN2362_c0_g4_i1	Control	Treatment	-1.44348	3.16826	0.00221869	0.0135005
TRINITY_DN2226_c0_g2_i11	Control	Treatment	0.98426	4.13661	5.19121e-07	1.04899e-05		TRINITY_DN8180_c0_g1_i4	Control	Treatment	-1.44249	6.30046	3.64576e-10	1.52771e-08
TRINITY_DN925_c0_g1_i3	Control	Treatment	0.995279	5.76526	5.2475e-07	1.05975e-05		TRINITY_DN8945_c0_g2_i2	Control	Treatment	-1.44181	1.94779	0.000345578	0.00291213
TRINITY_DN1242_c2_g1_i6	Control	Treatment	7.69671	-0.170766	5.26367e-07	1.06241e-05		TRINITY_DN17608_c0_g1_i4	Control	Treatment	-1.44178	6.80559	3.10561e-18	4.44897e-16
TRINITY_DN13730_c0_g1_i1	Control	Treatment	-1.02002	6.75497	5.33544e-07	1.07587e-05		TRINITY_DN6225_c0_g2_i2	Control	Treatment	-1.43995	2.15581	0.000412904	0.00338793
TRINITY_DN6323_c0_g1_i2	Control	Treatment	0.889527	6.13274	5.33646e-07	1.07587e-05		TRINITY_DN7770_c0_g2_i4	Control	Treatment	-1.43906	3.00759	6.14859e-05	0.000680322
TRINITY_DN18510_c0_g2_i2	Control	Treatment	2.78477	3.50481	5.34541e-07	1.07706e-05		TRINITY_DN18307_c0_g1_i1	Control	Treatment	-1.43856	4.83537	4.96046e-16	5.6757e-14
TRINITY_DN2761_c0_g2_i2	Control	Treatment	1.49821	5.53996	5.36421e-07	1.08023e-05		TRINITY_DN6847_c0_g1_i2	Control	Treatment	-1.437	4.23113	2.71487e-08	7.56321e-07
TRINITY_DN10407_c0_g2_i1	Control	Treatment	-1.12002	4.27517	5.43299e-07	1.09346e-05		TRINITY_DN8315_c0_g2_i1	Control	Treatment	-1.43581	5.08509	1.83206e-13	1.34228e-11
TRINITY_DN176_c0_g6_i4	Control	Treatment	2.82996	2.10082	5.48507e-07	1.10331e-05		TRINITY_DN21668_c0_g2_i1	Control	Treatment	-1.43552	3.64965	0.00160119	0.0103727
TRINITY_DN9107_c0_g1_i1	Control	Treatment	-2.24232	4.40004	5.59804e-07	1.12539e-05		TRINITY_DN3267_c0_g1_i1	Control	Treatment	-1.4352	5.69244	9.00302e-18	1.21097e-15
TRINITY_DN5267_c1_g1_i1	Control	Treatment	-1.24359	3.79332	5.60269e-07	1.12568e-05		TRINITY_DN21823_c0_g1_i3	Control	Treatment	-1.4346	3.19382	3.97493e-07	8.26921e-06
TRINITY_DN48213_c0_g1_i1	Control	Treatment	-2.55467	2.14846	5.67207e-07	1.13897e-05		TRINITY_DN7840_c0_g2_i1	Control	Treatment	-1.43446	3.75391	8.93621e-06	0.000129331
TRINITY_DN25762_c0_g2_i1	Control	Treatment	-1.77977	2.95872	5.72693e-07	1.14933e-05		TRINITY_DN1574_c0_g2_i2	Control	Treatment	-1.43441	6.12952	1.11215e-05	0.000156398
TRINITY_DN6727_c0_g2_i7	Control	Treatment	1.25487	4.07301	5.82935e-07	1.16922e-05		TRINITY_DN5236_c0_g1_i3	Control	Treatment	-1.43376	1.09356	0.00490393	0.0256333
TRINITY_DN9910_c1_g2_i3	Control	Treatment	-1.29702	4.25466	5.83626e-07	1.16994e-05		TRINITY_DN6201_c0_g1_i1	Control	Treatment	-1.43354	3.3255	1.21842e-09	4.57765e-08
TRINITY_DN1718_c0_g2_i2	Control	Treatment	1.39859	4.16253	5.84069e-07	1.17016e-05		TRINITY_DN902_c0_g1_i10	Control	Treatment	-1.43262	3.03824	1.12253e-06	2.09308e-05
TRINITY_DN1434_c1_g2_i9	Control	Treatment	-3.58504	2.04239	5.87017e-07	1.1754e-05		TRINITY_DN501_c0_g2_i4	Control	Treatment	-1.43245	5.038	4.15441e-11	2.0975e-09
TRINITY_DN7782_c0_g2_i1	Control	Treatment	1.54082	4.08262	5.90331e-07	1.18137e-05		TRINITY_DN16353_c0_g1_i1	Control	Treatment	-1.42954	4.38639	2.42937e-09	8.65656e-08
TRINITY_DN43935_c0_g1_i1	Control	Treatment	-1.49815	2.91576	5.93249e-07	1.18653e-05		TRINITY_DN4324_c0_g1_i3	Control	Treatment	-1.42922	2.27848	0.00332545	0.0187358
TRINITY_DN7542_c0_g1_i2	Control	Treatment	0.898798	5.87697	5.94152e-07	1.18766e-05		TRINITY_DN4636_c0_g4_i1	Control	Treatment	-1.42842	2.27195	0.000242703	0.00216536
TRINITY_DN3429_c0_g1_i1	Control	Treatment	3.52565	1.11315	5.95205e-07	1.18909e-05		TRINITY_DN7847_c0_g2_i2	Control	Treatment	-1.42836	3.42158	5.6345e-05	0.000630344
TRINITY_DN8138_c0_g1_i1	Control	Treatment	1.24183	4.53065	5.95603e-07	1.18922e-05		TRINITY_DN8315_c0_g1_i3	Control	Treatment	-1.42772	4.65572	1.26561e-10	5.82261e-09
TRINITY_DN570_c0_g2_i3	Control	Treatment	1.24818	3.34013	5.9884e-07	1.195e-05		TRINITY_DN12013_c0_g1_i1	Control	Treatment	-1.42686	2.68349	7.85499e-06	0.000115678
TRINITY_DN4297_c0_g2_i1	Control	Treatment	-0.84165	5.01676	5.9951e-07	1.19566e-05		TRINITY_DN23736_c0_g1_i1	Control	Treatment	-1.42655	6.45339	2.75758e-14	2.30284e-12
TRINITY_DN610_c0_g1_i3	Control	Treatment	-1.0617	4.50531	6.06056e-07	1.20803e-05		TRINITY_DN6766_c0_g1_i1	Control	Treatment	-1.42617	5.57118	6.35255e-10	2.5556e-08
TRINITY_DN1397_c0_g1_i8	Control	Treatment	-1.42119	3.23625	6.0924e-07	1.21369e-05		TRINITY_DN3852_c0_g1_i2	Control	Treatment	-1.42536	1.41185	0.00186837	0.0117305
TRINITY_DN10474_c0_g2_i5	Control	Treatment	-2.33364	2.2178	6.09845e-07	1.21421e-05		TRINITY_DN5519_c0_g1_i2	Control	Treatment	-1.42463	4.79761	4.56976e-09	1.52503e-07
TRINITY_DN4545_c0_g1_i2	Control	Treatment	1.06751	6.56555	6.11832e-07	1.21702e-05		TRINITY_DN3643_c0_g2_i2	Control	Treatment	-1.42454	3.92045	3.18335e-10	1.34999e-08
TRINITY_DN2089_c2_g2_i5	Control	Treatment	-0.79096	5.91834	6.11945e-07	1.21702e-05		TRINITY_DN1538_c1_g1_i1	Control	Treatment	-1.42399	1.29566	0.00766577	0.0363518
TRINITY_DN547_c0_g2_i1	Control	Treatment	1.73038	9.45359	6.15617e-07	1.22363e-05		TRINITY_DN3573_c1_g1_i1	Control	Treatment	-1.42334	2.53949	4.72368e-05	0.000543301
TRINITY_DN9906_c0_g2_i2	Control	Treatment	-1.52442	3.65308	6.18359e-07	1.22839e-05		TRINITY_DN662_c0_g1_i1	Control	Treatment	-1.42304	10.6355	2.14861e-06	3.71355e-05
TRINITY_DN39448_c0_g1_i1	Control	Treatment	-2.09137	4.13949	6.1874e-07	1.22845e-05		TRINITY_DN2728_c0_g3_i2	Control	Treatment	-1.42277	6.71921	2.66032e-13	1.89782e-11
TRINITY_DN1988_c0_g2_i5	Control	Treatment	1.37724	6.51585	6.20516e-07	1.23128e-05		TRINITY_DN1097_c0_g2_i5	Control	Treatment	-1.42251	3.5905	8.5235e-08	2.11087e-06
TRINITY_DN1969_c0_g2_i2	Control	Treatment	1.58893	3.47865	6.23665e-07	1.23684e-05		TRINITY_DN4502_c0_g1_i3	Control	Treatment	-1.42148	5.78923	1.5469e-13	1.14526e-11
TRINITY_DN562_c0_g1_i1	Control	Treatment	-2.18914	2.72281	6.24713e-07	1.23822e-05		TRINITY_DN1397_c0_g1_i8	Control	Treatment	-1.42119	3.23625	6.0924e-07	1.21369e-05
TRINITY_DN11244_c0_g1_i2	Control	Treatment	-2.14168	6.65261	6.27869e-07	1.24377e-05		TRINITY_DN10516_c0_g1_i1	Control	Treatment	-1.421	4.22481	0.000689196	0.00519751
TRINITY_DN5056_c0_g2_i2	Control	Treatment	-1.9244	6.09843	6.28934e-07	1.24454e-05		TRINITY_DN1090_c1_g1_i2	Control	Treatment	-1.41981	4.52205	2.16975e-07	4.84872e-06
TRINITY_DN3962_c0_g1_i3	Control	Treatment	8.48777	0.522661	6.28964e-07	1.24454e-05		TRINITY_DN15303_c0_g1_i1	Control	Treatment	-1.41936	1.64037	0.00239165	0.0143953
TRINITY_DN2079_c0_g2_i8	Control	Treatment	-1.53012	5.27195	6.31752e-07	1.24936e-05		TRINITY_DN8028_c1_g1_i1	Control	Treatment	-1.41929	5.39325	2.19538e-13	1.59192e-11
TRINITY_DN2699_c0_g1_i8	Control	Treatment	-1.22638	3.46557	6.38532e-07	1.26206e-05		TRINITY_DN8115_c0_g3_i2	Control	Treatment	-1.41912	1.62981	0.0102462	0.045632
TRINITY_DN4141_c0_g2_i3	Control	Treatment	-1.05611	5.80997	6.39046e-07	1.26237e-05		TRINITY_DN1382_c0_g2_i6	Control	Treatment	-1.41898	4.21628	8.07726e-11	3.85706e-09
TRINITY_DN9652_c0_g2_i1	Control	Treatment	-1.6159	3.04716	6.41362e-07	1.26623e-05		TRINITY_DN2989_c0_g2_i3	Control	Treatment	-1.41834	1.99248	0.00367679	0.0203062
TRINITY_DN13_c1_g2_i10	Control	Treatment	1.29066	5.00047	6.58711e-07	1.29976e-05		TRINITY_DN3382_c0_g2_i7	Control	Treatment	-1.41809	2.51263	0.00282477	0.0164406
TRINITY_DN2459_c0_g2_i2	Control	Treatment	-7.85418	-0.0877063	6.69324e-07	1.31996e-05		TRINITY_DN1816_c0_g1_i10	Control	Treatment	-1.41733	1.93318	0.00138559	0.00920617
TRINITY_DN4669_c0_g1_i1	Control	Treatment	-2.35006	2.67661	6.70006e-07	1.32043e-05		TRINITY_DN21775_c0_g1_i1	Control	Treatment	-1.41643	2.29551	6.30948e-05	0.000696157
TRINITY_DN3301_c0_g2_i1	Control	Treatment	1.89185	2.51081	6.70314e-07	1.32043e-05		TRINITY_DN3143_c0_g4_i1	Control	Treatment	-1.41635	4.54806	3.15462e-06	5.20469e-05
TRINITY_DN7696_c0_g2_i8	Control	Treatment	-7.371	-0.499986	6.71336e-07	1.32171e-05		TRINITY_DN47784_c0_g1_i1	Control	Treatment	-1.41603	2.3254	0.00431228	0.0231567
TRINITY_DN10572_c0_g1_i2	Control	Treatment	3.7998	2.02125	6.72303e-07	1.32287e-05		TRINITY_DN1254_c0_g1_i2	Control	Treatment	-1.4141	3.41544	0.000115035	0.00115597
TRINITY_DN1478_c0_g3_i2	Control	Treatment	3.1924	2.7796	6.76265e-07	1.32992e-05		TRINITY_DN9289_c0_g2_i1	Control	Treatment	-1.41404	6.38612	1.25119e-07	2.94741e-06
TRINITY_DN9564_c0_g2_i3	Control	Treatment	-1.2548	3.51064	6.78444e-07	1.33317e-05		TRINITY_DN1502_c0_g1_i6	Control	Treatment	-1.41394	2.24504	0.000549452	0.00431541
TRINITY_DN1035_c1_g7_i1	Control	Treatment	1.10126	4.32937	6.78674e-07	1.33317e-05		TRINITY_DN8721_c0_g2_i1	Control	Treatment	-1.41374	5.58401	9.53346e-07	1.81213e-05
TRINITY_DN5572_c0_g4_i1	Control	Treatment	-1.06618	7.12723	6.80098e-07	1.33523e-05		TRINITY_DN1184_c0_g1_i10	Control	Treatment	-1.41326	2.07762	0.00582264	0.0292969
TRINITY_DN13730_c0_g2_i1	Control	Treatment	-0.980361	4.86344	6.82413e-07	1.33903e-05		TRINITY_DN2949_c0_g1_i3	Control	Treatment	-1.41283	1.79723	0.0118495	0.0511623
TRINITY_DN7292_c0_g1_i1	Control	Treatment	-1.04353	8.41662	6.90549e-07	1.35424e-05		TRINITY_DN38678_c0_g1_i1	Control	Treatment	-1.41169	2.35648	0.00136193	0.00907291
TRINITY_DN2159_c0_g1_i10	Control	Treatment	2.47294	1.57712	6.97927e-07	1.36795e-05		TRINITY_DN8120_c0_g1_i3	Control	Treatment	-1.41162	1.49788	0.00216361	0.0132191
TRINITY_DN7393_c0_g2_i4	Control	Treatment	5.4462	0.273694	7.02623e-07	1.37638e-05		TRINITY_DN15266_c0_g1_i1	Control	Treatment	-1.41148	4.99126	3.549e-06	5.76626e-05
TRINITY_DN620_c0_g1_i4	Control	Treatment	-1.37772	3.21109	7.11198e-07	1.39241e-05		TRINITY_DN1268_c0_g1_i4	Control	Treatment	-1.40933	3.58438	8.97704e-05	0.000937085
TRINITY_DN28669_c0_g1_i11	Control	Treatment	1.50473	5.44547	7.19321e-07	1.40711e-05		TRINITY_DN7593_c0_g4_i1	Control	Treatment	-1.4089	1.01431	0.0117209	0.0507372
TRINITY_DN665_c3_g2_i1	Control	Treatment	-2.37354	1.75957	7.19508e-07	1.40711e-05		TRINITY_DN34154_c1_g1_i1	Control	Treatment	-1.40879	7.97116	9.86611e-05	0.00101528
TRINITY_DN547_c0_g1_i3	Control	Treatment	1.79642	8.719	7.35762e-07	1.4381e-05		TRINITY_DN2989_c0_g1_i3	Control	Treatment	-1.40874	2.79892	0.000263596	0.00231829
TRINITY_DN10254_c0_g1_i2	Control	Treatment	0.880203	7.51215	7.37066e-07	1.43985e-05		TRINITY_DN7667_c0_g1_i1	Control	Treatment	-1.40808	3.68921	4.73826e-10	1.94617e-08
TRINITY_DN12915_c0_g2_i1	Control	Treatment	-0.896676	4.51889	7.45608e-07	1.45573e-05		TRINITY_DN6766_c0_g2_i1	Control	Treatment	-1.40759	6.01043	1.21011e-12	7.81052e-11
TRINITY_DN862_c0_g1_i1	Control	Treatment	0.914201	5.03838	7.48731e-07	1.46102e-05		TRINITY_DN7324_c0_g1_i1	Control	Treatment	-1.40711	7.04871	1.93098e-07	4.37336e-06
TRINITY_DN2679_c0_g1_i5	Control	Treatment	0.812396	6.38215	7.52672e-07	1.4679e-05		TRINITY_DN1515_c3_g1_i1	Control	Treatment	-1.40586	9.31675	9.24332e-06	0.000133244
TRINITY_DN7215_c0_g2_i1	Control	Treatment	-1.05445	3.85717	7.53339e-07	1.46839e-05		TRINITY_DN64_c0_g1_i1	Control	Treatment	-1.40552	6.02773	1.38868e-14	1.23582e-12
TRINITY_DN5983_c0_g2_i1	Control	Treatment	1.30763	3.68253	7.55389e-07	1.47157e-05		TRINITY_DN7468_c0_g1_i1	Control	Treatment	-1.4034	3.85593	4.36288e-06	6.93202e-05
TRINITY_DN14524_c0_g2_i1	Control	Treatment	-0.904351	5.15642	7.63717e-07	1.48697e-05		TRINITY_DN2065_c0_g2_i2	Control	Treatment	-1.40302	4.58965	5.11138e-16	5.82945e-14
TRINITY_DN16500_c1_g1_i1	Control	Treatment	-1.00101	7.60275	7.69304e-07	1.49702e-05		TRINITY_DN3880_c0_g1_i2	Control	Treatment	-1.40297	3.64923	7.67256e-06	0.000113275
TRINITY_DN7740_c0_g1_i1	Control	Treatment	-1.95901	4.9149	7.7873e-07	1.51453e-05		TRINITY_DN3226_c0_g1_i6	Control	Treatment	-1.40236	5.84207	4.5371e-15	4.504e-13
TRINITY_DN15302_c0_g1_i3	Control	Treatment	-0.768688	5.86031	7.8062e-07	1.51737e-05		TRINITY_DN3106_c0_g1_i2	Control	Treatment	-1.40218	3.947	3.58294e-07	7.57446e-06
TRINITY_DN3795_c0_g1_i1	Control	Treatment	-1.11838	6.34069	7.87771e-07	1.53042e-05		TRINITY_DN2158_c0_g1_i5	Control	Treatment	-1.40179	5.92937	2.23726e-11	1.17152e-09
TRINITY_DN12746_c0_g1_i1	Control	Treatment	1.32056	4.07773	7.92276e-07	1.53797e-05		TRINITY_DN8775_c0_g1_i3	Control	Treatment	-1.40032	3.62447	1.09833e-09	4.17993e-08
TRINITY_DN9847_c0_g1_i1	Control	Treatment	2.15017	3.55351	7.92529e-07	1.53797e-05		TRINITY_DN38757_c0_g1_i1	Control	Treatment	-1.3999	4.82069	1.35588e-05	0.000184275
TRINITY_DN578_c0_g1_i5	Control	Treatment	-3.20485	0.815109	7.95698e-07	1.54327e-05		TRINITY_DN2491_c0_g3_i2	Control	Treatment	-1.39977	5.26672	1.98205e-12	1.23409e-10
TRINITY_DN608_c1_g1_i1	Control	Treatment	0.847953	4.72497	7.96839e-07	1.54463e-05		TRINITY_DN3302_c0_g1_i1	Control	Treatment	-1.39843	4.47896	3.72673e-12	2.22977e-10
TRINITY_DN8719_c0_g1_i2	Control	Treatment	-1.03118	4.27512	8.00184e-07	1.55026e-05		TRINITY_DN22284_c0_g2_i3	Control	Treatment	-1.39818	3.95223	8.80941e-11	4.18964e-09
TRINITY_DN10333_c0_g1_i1	Control	Treatment	-1.84919	2.06398	8.02344e-07	1.55359e-05		TRINITY_DN2304_c0_g1_i1	Control	Treatment	-1.39743	0.835521	0.0104665	0.0463789
TRINITY_DN970_c0_g2_i1	Control	Treatment	-1.92834	4.59915	8.04181e-07	1.55629e-05		TRINITY_DN10705_c0_g2_i1	Control	Treatment	-1.39707	1.35483	0.00779856	0.0368552
TRINITY_DN10890_c0_g1_i1	Control	Treatment	1.07422	4.95951	8.13152e-07	1.57279e-05		TRINITY_DN1464_c0_g1_i8	Control	Treatment	-1.39598	7.13567	7.2897e-14	5.73429e-12
TRINITY_DN715_c0_g2_i1	Control	Treatment	0.94689	6.31096	8.1916e-07	1.58354e-05		TRINITY_DN2273_c1_g2_i3	Control	Treatment	-1.39452	3.32243	3.95558e-06	6.34496e-05
TRINITY_DN872_c0_g2_i2	Control	Treatment	-1.30062	3.09877	8.39662e-07	1.62229e-05		TRINITY_DN10191_c0_g2_i1	Control	Treatment	-1.39407	7.17414	5.28773e-12	3.10575e-10
TRINITY_DN5519_c0_g2_i3	Control	Treatment	-1.20958	4.33621	8.44009e-07	1.62979e-05		TRINITY_DN5588_c1_g3_i5	Control	Treatment	-1.39391	4.47678	0.00235365	0.0141908
TRINITY_DN3850_c0_g1_i2	Control	Treatment	1.07883	3.86441	8.45347e-07	1.63148e-05		TRINITY_DN9743_c0_g1_i1	Control	Treatment	-1.39334	4.03335	0.0115454	0.0501528
TRINITY_DN3070_c1_g2_i1	Control	Treatment	3.69398	4.63756	8.56658e-07	1.65241e-05		TRINITY_DN41706_c0_g1_i1	Control	Treatment	-1.39234	2.08807	0.000376443	0.00313169
TRINITY_DN325_c0_g1_i13	Control	Treatment	-0.889217	7.45511	8.57244e-07	1.65263e-05		TRINITY_DN4130_c0_g2_i5	Control	Treatment	-1.39081	12.2435	1.23119e-10	5.68655e-09
TRINITY_DN2157_c0_g1_i2	Control	Treatment	-1.02356	4.71861	8.60979e-07	1.65893e-05		TRINITY_DN2438_c0_g2_i1	Control	Treatment	-1.39001	1.86815	0.0117307	0.0507437
TRINITY_DN2523_c0_g1_i3	Control	Treatment	0.851	4.816	8.61796e-07	1.65914e-05		TRINITY_DN7270_c0_g1_i3	Control	Treatment	-1.38997	3.77548	2.75014e-05	0.000337876
TRINITY_DN1336_c2_g1_i1	Control	Treatment	-0.8918	7.16149	8.62031e-07	1.65914e-05		TRINITY_DN8737_c0_g1_i1	Control	Treatment	-1.3893	5.2648	3.12799e-09	1.08819e-07
TRINITY_DN685_c0_g2_i1	Control	Treatment	-1.24387	6.47824	8.6806e-07	1.66983e-05		TRINITY_DN130_c0_g2_i2	Control	Treatment	-1.3891	5.01404	1.39733e-10	6.3622e-09
TRINITY_DN3544_c0_g2_i1	Control	Treatment	-0.761215	6.42038	8.69857e-07	1.67238e-05		TRINITY_DN6315_c0_g1_i11	Control	Treatment	-1.38899	3.60143	2.99779e-06	4.98091e-05
TRINITY_DN3977_c0_g2_i5	Control	Treatment	0.975553	5.45663	8.7673e-07	1.68467e-05		TRINITY_DN2988_c0_g1_i5	Control	Treatment	-1.38867	1.55566	0.0109566	0.0480499
TRINITY_DN1530_c0_g2_i2	Control	Treatment	3.59	1.96573	8.84724e-07	1.6991e-05		TRINITY_DN38427_c0_g1_i1	Control	Treatment	-1.38855	6.38901	1.02309e-14	9.41373e-13
TRINITY_DN4210_c0_g2_i2	Control	Treatment	1.20329	3.57195	8.88001e-07	1.70447e-05		TRINITY_DN2146_c0_g2_i2	Control	Treatment	-1.38819	4.36204	7.54091e-12	4.27249e-10
TRINITY_DN8928_c0_g1_i8	Control	Treatment	1.49725	2.67212	8.98605e-07	1.72388e-05		TRINITY_DN262_c0_g1_i3	Control	Treatment	-1.38776	6.45093	0.00403865	0.0219236
TRINITY_DN9273_c0_g1_i2	Control	Treatment	0.824256	5.68544	9.00624e-07	1.72682e-05		TRINITY_DN5912_c1_g1_i1	Control	Treatment	-1.38734	4.39773	0.00687417	0.0333727
TRINITY_DN475_c0_g1_i10	Control	Treatment	1.03786	5.8404	9.04356e-07	1.73303e-05		TRINITY_DN2305_c0_g1_i2	Control	Treatment	-1.38714	6.52398	7.30958e-10	2.90086e-08
TRINITY_DN13155_c0_g1_i12	Control	Treatment	1.93187	1.98946	9.05846e-07	1.73494e-05		TRINITY_DN1467_c2_g2_i2	Control	Treatment	-1.38679	4.05389	8.2633e-05	0.000875005
TRINITY_DN123_c0_g1_i3	Control	Treatment	-2.05723	2.51297	9.07095e-07	1.73639e-05		TRINITY_DN8830_c0_g2_i1	Control	Treatment	-1.38666	8.88079	2.29339e-13	1.65617e-11
TRINITY_DN6327_c0_g2_i5	Control	Treatment	-0.828928	5.72212	9.11218e-07	1.74334e-05		TRINITY_DN9456_c0_g1_i1	Control	Treatment	-1.38618	6.66199	6.39144e-16	7.1505e-14
TRINITY_DN24523_c0_g1_i2	Control	Treatment	1.33532	3.55377	9.18817e-07	1.75692e-05		TRINITY_DN6232_c0_g1_i1	Control	Treatment	-1.38612	4.89221	0.000153007	0.00146924
TRINITY_DN3335_c0_g2_i2	Control	Treatment	-1.08553	4.84208	9.20006e-07	1.75824e-05		TRINITY_DN1811_c0_g2_i2	Control	Treatment	-1.3859	2.85263	0.00145719	0.00958074
TRINITY_DN11244_c0_g3_i1	Control	Treatment	-2.15941	7.49089	9.20988e-07	1.75916e-05		TRINITY_DN5536_c0_g2_i1	Control	Treatment	-1.38589	2.93455	0.000371335	0.00309367
TRINITY_DN6865_c0_g2_i1	Control	Treatment	0.869422	4.93182	9.32435e-07	1.78006e-05		TRINITY_DN2691_c0_g2_i2	Control	Treatment	-1.38558	3.29246	0.0110979	0.04859
TRINITY_DN4000_c0_g1_i1	Control	Treatment	-0.953517	6.43466	9.34717e-07	1.78345e-05		TRINITY_DN6235_c1_g1_i1	Control	Treatment	-1.38552	3.66073	7.25584e-10	2.88279e-08
TRINITY_DN9178_c2_g3_i1	Control	Treatment	1.10277	5.55038	9.39519e-07	1.79162e-05		TRINITY_DN2012_c0_g1_i9	Control	Treatment	-1.38538	7.50052	1.2661e-09	4.74666e-08
TRINITY_DN10175_c0_g2_i2	Control	Treatment	1.13963	4.50022	9.40016e-07	1.79162e-05		TRINITY_DN4130_c0_g1_i5	Control	Treatment	-1.3849	12.6156	1.41203e-11	7.71496e-10
TRINITY_DN5335_c0_g2_i9	Control	Treatment	-7.4189	-0.45401	9.40722e-07	1.792e-05		TRINITY_DN13338_c0_g4_i1	Control	Treatment	-1.38366	3.24326	7.79806e-08	1.95439e-06
TRINITY_DN420_c0_g1_i22	Control	Treatment	-1.175	6.20382	9.41438e-07	1.79214e-05		TRINITY_DN5060_c0_g1_i3	Control	Treatment	-1.38248	2.4225	0.00032902	0.00279667
TRINITY_DN563_c0_g2_i7	Control	Treatment	1.46061	3.62446	9.41811e-07	1.79214e-05		TRINITY_DN3874_c0_g1_i1	Control	Treatment	-1.38184	7.53011	4.85865e-17	6.09337e-15
TRINITY_DN41019_c0_g1_i1	Control	Treatment	-0.772484	6.02169	9.44537e-07	1.79635e-05		TRINITY_DN2362_c0_g3_i2	Control	Treatment	-1.381	2.90257	0.00385039	0.0210553
TRINITY_DN8721_c0_g2_i1	Control	Treatment	-1.41374	5.58401	9.53346e-07	1.81213e-05		TRINITY_DN1722_c0_g2_i3	Control	Treatment	-1.38063	1.68727	0.00196319	0.0122084
TRINITY_DN5923_c0_g1_i1	Control	Treatment	2.23918	3.26442	9.54676e-07	1.81368e-05		TRINITY_DN1752_c0_g2_i2	Control	Treatment	-1.37863	3.50281	0.000151643	0.00146013
TRINITY_DN10483_c0_g2_i2	Control	Treatment	1.54398	5.77426	9.5608e-07	1.81537e-05		TRINITY_DN4729_c0_g1_i5	Control	Treatment	-1.37825	3.42711	4.42224e-07	9.12437e-06
TRINITY_DN8304_c0_g2_i3	Control	Treatment	1.2781	4.31598	9.57387e-07	1.81687e-05		TRINITY_DN62_c1_g1_i2	Control	Treatment	-1.37779	2.99022	1.60272e-05	0.000212897
TRINITY_DN7724_c0_g2_i2	Control	Treatment	1.11386	9.22329	9.60637e-07	1.82206e-05		TRINITY_DN620_c0_g1_i4	Control	Treatment	-1.37772	3.21109	7.11198e-07	1.39241e-05
TRINITY_DN4642_c0_g2_i2	Control	Treatment	-1.47705	3.54892	9.61175e-07	1.8221e-05		TRINITY_DN6292_c0_g1_i1	Control	Treatment	-1.3771	3.22469	0.000141423	0.00137449
TRINITY_DN5746_c0_g1_i5	Control	Treatment	-8.6651	0.639579	9.62198e-07	1.82306e-05		TRINITY_DN1542_c1_g3_i7	Control	Treatment	-1.37637	7.54346	1.8746e-08	5.46424e-07
TRINITY_DN1364_c3_g2_i1	Control	Treatment	-1.2337	7.16175	9.73077e-07	1.84268e-05		TRINITY_DN2337_c0_g1_i7	Control	Treatment	-1.37592	3.85914	3.37309e-07	7.16523e-06
TRINITY_DN557_c0_g1_i1	Control	Treatment	1.47116	3.99014	9.73984e-07	1.8434e-05		TRINITY_DN7949_c0_g2_i1	Control	Treatment	-1.3754	6.21587	1.12561e-14	1.01973e-12
TRINITY_DN360_c0_g1_i5	Control	Treatment	-6.01582	-0.0746261	9.88867e-07	1.87025e-05		TRINITY_DN9100_c0_g1_i1	Control	Treatment	-1.37535	5.73647	1.68935e-13	1.24549e-11
TRINITY_DN22040_c0_g2_i1	Control	Treatment	-1.72668	4.48165	9.89231e-07	1.87025e-05		TRINITY_DN25405_c0_g1_i1	Control	Treatment	-1.37492	2.23276	0.000734493	0.00547816
TRINITY_DN11052_c0_g1_i5	Control	Treatment	1.24049	3.46098	9.91078e-07	1.87274e-05		TRINITY_DN1515_c0_g4_i1	Control	Treatment	-1.37474	9.22845	1.11164e-05	0.000156388
TRINITY_DN5128_c0_g1_i1	Control	Treatment	-0.869004	5.91711	9.91731e-07	1.87297e-05		TRINITY_DN3012_c0_g2_i10	Control	Treatment	-1.37438	1.36452	0.0050423	0.0262476
TRINITY_DN5308_c0_g4_i2	Control	Treatment	-2.61984	3.51294	1.00752e-06	1.90176e-05		TRINITY_DN18429_c0_g1_i1	Control	Treatment	-1.37384	1.95152	0.00300571	0.0173334
TRINITY_DN752_c0_g1_i11	Control	Treatment	1.33591	5.34523	1.01364e-06	1.91229e-05		TRINITY_DN3449_c0_g2_i5	Control	Treatment	-1.37346	4.33637	1.21338e-06	2.24113e-05
TRINITY_DN4324_c0_g1_i1	Control	Treatment	-1.02882	4.68289	1.0189e-06	1.9212e-05		TRINITY_DN3160_c0_g2_i9	Control	Treatment	-1.37332	4.02685	7.17829e-08	1.81317e-06
TRINITY_DN7542_c0_g2_i1	Control	Treatment	0.910781	6.60512	1.0222e-06	1.92638e-05		TRINITY_DN3167_c0_g2_i2	Control	Treatment	-1.37302	4.05467	1.29797e-05	0.000178123
TRINITY_DN2255_c0_g2_i1	Control	Treatment	-2.04853	2.70418	1.03097e-06	1.94188e-05		TRINITY_DN18393_c0_g1_i1	Control	Treatment	-1.37234	0.843337	0.0124333	0.0531168
TRINITY_DN12700_c0_g3_i1	Control	Treatment	-0.843677	4.84401	1.03356e-06	1.94571e-05		TRINITY_DN4761_c0_g2_i1	Control	Treatment	-1.3716	3.9509	0.00118756	0.00812769
TRINITY_DN175_c1_g2_i2	Control	Treatment	-1.12554	4.14159	1.03877e-06	1.95447e-05		TRINITY_DN1467_c2_g1_i1	Control	Treatment	-1.37124	2.5289	8.6209e-05	0.000906082
TRINITY_DN3565_c0_g3_i1	Control	Treatment	-5.35657	0.0628321	1.03942e-06	1.95466e-05		TRINITY_DN2437_c1_g1_i5	Control	Treatment	-1.37076	2.26142	0.00202388	0.0125151
TRINITY_DN2464_c0_g1_i8	Control	Treatment	-7.5059	-0.371435	1.04607e-06	1.96611e-05		TRINITY_DN4339_c1_g1_i4	Control	Treatment	-1.36829	4.37628	6.65386e-12	3.81904e-10
TRINITY_DN5135_c0_g2_i1	Control	Treatment	-1.92827	4.1774	1.05907e-06	1.98948e-05		TRINITY_DN1268_c0_g1_i6	Control	Treatment	-1.36792	1.61197	0.00434233	0.0232707
TRINITY_DN3953_c0_g2_i14	Control	Treatment	1.25012	3.24283	1.06194e-06	1.99381e-05		TRINITY_DN41080_c0_g1_i1	Control	Treatment	-1.36755	4.19983	1.12365e-08	3.47052e-07
TRINITY_DN25754_c0_g2_i2	Control	Treatment	-2.48067	1.29054	1.06448e-06	1.99752e-05		TRINITY_DN2337_c0_g2_i8	Control	Treatment	-1.36746	3.01358	3.27887e-06	5.38447e-05
TRINITY_DN2261_c0_g1_i3	Control	Treatment	3.45517	3.71723	1.07279e-06	2.01165e-05		TRINITY_DN4798_c0_g3_i1	Control	Treatment	-1.36735	1.92128	0.00279699	0.016322
TRINITY_DN6047_c0_g1_i3	Control	Treatment	-7.55463	-0.353867	1.07315e-06	2.01165e-05		TRINITY_DN4729_c0_g2_i4	Control	Treatment	-1.36668	3.07156	9.51065e-06	0.000136357
TRINITY_DN5231_c0_g1_i1	Control	Treatment	0.893821	5.06647	1.09611e-06	2.05359e-05		TRINITY_DN6580_c1_g3_i3	Control	Treatment	-1.36648	2.29077	0.00678187	0.0329928
TRINITY_DN9417_c0_g1_i1	Control	Treatment	-1.29251	3.40215	1.09868e-06	2.05731e-05		TRINITY_DN40926_c0_g1_i1	Control	Treatment	-1.36631	1.94258	0.0010166	0.00716667
TRINITY_DN7560_c0_g2_i5	Control	Treatment	1.19583	4.7311	1.09958e-06	2.05791e-05		TRINITY_DN846_c0_g3_i1	Control	Treatment	-1.36605	5.49509	1.02039e-12	6.74661e-11
TRINITY_DN5861_c0_g1_i2	Control	Treatment	7.5691	-0.288074	1.10141e-06	2.06022e-05		TRINITY_DN3534_c1_g5_i2	Control	Treatment	-1.36547	2.35745	0.00465073	0.0246276
TRINITY_DN1147_c0_g1_i10	Control	Treatment	8.07833	0.162476	1.10529e-06	2.0664e-05		TRINITY_DN4923_c0_g3_i12	Control	Treatment	-1.3649	3.25141	3.30808e-07	7.05263e-06
TRINITY_DN2518_c0_g1_i2	Control	Treatment	-1.11439	3.69844	1.10842e-06	2.07115e-05		TRINITY_DN16164_c0_g2_i2	Control	Treatment	-1.36484	3.01718	1.17026e-05	0.000163138
TRINITY_DN1174_c0_g1_i1	Control	Treatment	-1.27494	4.70499	1.11487e-06	2.0821e-05		TRINITY_DN3334_c0_g2_i3	Control	Treatment	-1.36468	4.00743	6.49448e-11	3.14385e-09
TRINITY_DN508_c0_g1_i1	Control	Treatment	-2.30175	1.48658	1.11893e-06	2.08857e-05		TRINITY_DN1859_c0_g2_i9	Control	Treatment	-1.36466	4.3597	2.62957e-06	4.4424e-05
TRINITY_DN13000_c0_g1_i1	Control	Treatment	-1.7769	3.2813	1.12203e-06	2.09308e-05		TRINITY_DN3863_c0_g1_i4	Control	Treatment	-1.36465	1.98869	0.010631	0.0469542
TRINITY_DN902_c0_g1_i10	Control	Treatment	-1.43262	3.03824	1.12253e-06	2.09308e-05		TRINITY_DN4538_c0_g1_i2	Control	Treatment	-1.3645	4.59797	0.00701109	0.033916
TRINITY_DN3678_c0_g1_i1	Control	Treatment	-1.26263	3.62742	1.14453e-06	2.13296e-05		TRINITY_DN637_c0_g1_i4	Control	Treatment	-1.36422	2.82362	0.0014187	0.00937669
TRINITY_DN1320_c0_g1_i6	Control	Treatment	2.15382	3.43489	1.1515e-06	2.14483e-05		TRINITY_DN2515_c0_g2_i4	Control	Treatment	-1.36401	1.14876	0.00752489	0.0358261
TRINITY_DN3791_c0_g1_i3	Control	Treatment	1.15022	4.89991	1.15275e-06	2.14536e-05		TRINITY_DN3804_c0_g2_i3	Control	Treatment	-1.36365	6.3229	1.28555e-05	0.000176556
TRINITY_DN7848_c0_g2_i2	Control	Treatment	-0.912465	5.56452	1.15301e-06	2.14536e-05		TRINITY_DN824_c0_g1_i2	Control	Treatment	-1.36276	2.6853	0.00849159	0.0393361
TRINITY_DN1929_c0_g2_i3	Control	Treatment	1.14465	3.68382	1.15718e-06	2.152e-05		TRINITY_DN34725_c0_g1_i1	Control	Treatment	-1.36086	1.3279	0.00773303	0.0366142
TRINITY_DN2594_c0_g1_i4	Control	Treatment	-1.62379	3.52342	1.15852e-06	2.15334e-05		TRINITY_DN9116_c0_g1_i1	Control	Treatment	-1.36006	4.86258	1.11987e-07	2.68289e-06
TRINITY_DN5273_c0_g1_i2	Control	Treatment	-0.961477	8.94324	1.16162e-06	2.15796e-05		TRINITY_DN2299_c0_g2_i2	Control	Treatment	-1.35984	6.85804	3.49126e-05	0.00041707
TRINITY_DN6336_c0_g1_i4	Control	Treatment	-1.69531	3.67333	1.16269e-06	2.15851e-05		TRINITY_DN7064_c0_g1_i1	Control	Treatment	-1.35901	3.35405	1.60303e-06	2.86617e-05
TRINITY_DN1530_c0_g1_i1	Control	Treatment	1.04038	5.01924	1.16314e-06	2.15851e-05		TRINITY_DN16399_c0_g2_i1	Control	Treatment	-1.35849	1.12637	0.00830958	0.0386993
TRINITY_DN14550_c1_g1_i1	Control	Treatment	-1.88653	3.99807	1.16931e-06	2.16883e-05		TRINITY_DN8031_c0_g2_i3	Control	Treatment	-1.3582	1.73315	0.00301876	0.0173944
TRINITY_DN2521_c0_g4_i3	Control	Treatment	1.04282	4.86468	1.18449e-06	2.19576e-05		TRINITY_DN2607_c0_g2_i4	Control	Treatment	-1.35784	2.89652	0.000668913	0.00506753
TRINITY_DN1158_c1_g1_i1	Control	Treatment	0.796214	6.20351	1.18508e-06	2.19576e-05		TRINITY_DN6289_c0_g2_i5	Control	Treatment	-1.35778	2.52301	0.00158597	0.0102836
TRINITY_DN571_c3_g2_i1	Control	Treatment	-1.61136	3.037	1.18571e-06	2.19578e-05		TRINITY_DN6420_c0_g1_i1	Control	Treatment	-1.35767	4.30557	1.94591e-11	1.03433e-09
TRINITY_DN9404_c0_g4_i1	Control	Treatment	-1.20792	5.09482	1.19044e-06	2.203e-05		TRINITY_DN597_c0_g2_i1	Control	Treatment	-1.35711	2.55674	0.00211778	0.0129909
TRINITY_DN3795_c0_g2_i2	Control	Treatment	-1.70374	2.84787	1.19086e-06	2.203e-05		TRINITY_DN19_c0_g2_i22	Control	Treatment	-1.35616	1.63501	0.00247686	0.014807
TRINITY_DN4544_c0_g1_i4	Control	Treatment	1.70395	4.04685	1.19338e-06	2.20534e-05		TRINITY_DN1051_c0_g1_i11	Control	Treatment	-1.35612	7.27889	2.19773e-09	7.91925e-08
TRINITY_DN1397_c0_g2_i2	Control	Treatment	-2.54091	1.73607	1.19338e-06	2.20534e-05		TRINITY_DN9254_c0_g2_i2	Control	Treatment	-1.35542	6.64817	1.11746e-12	7.3334e-11
TRINITY_DN3449_c0_g2_i5	Control	Treatment	-1.37346	4.33637	1.21338e-06	2.24113e-05		TRINITY_DN176_c0_g1_i1	Control	Treatment	-1.35516	4.32221	0.000194167	0.00179502
TRINITY_DN1090_c0_g1_i2	Control	Treatment	1.36816	5.25525	1.21777e-06	2.24807e-05		TRINITY_DN11488_c0_g2_i1	Control	Treatment	-1.35509	7.27295	1.19622e-13	9.0658e-12
TRINITY_DN9061_c0_g2_i1	Control	Treatment	0.796426	5.9666	1.23312e-06	2.2752e-05		TRINITY_DN3413_c0_g2_i3	Control	Treatment	-1.35256	2.92437	0.000307413	0.00264104
TRINITY_DN12240_c0_g1_i1	Control	Treatment	-4.04783	1.44153	1.24208e-06	2.29053e-05		TRINITY_DN7412_c0_g1_i2	Control	Treatment	-1.35239	5.46502	1.97585e-15	2.036e-13
TRINITY_DN8340_c0_g2_i1	Control	Treatment	-0.848489	4.54693	1.24319e-06	2.29139e-05		TRINITY_DN5257_c0_g1_i5	Control	Treatment	-1.35171	2.70181	8.79752e-05	0.000921073
TRINITY_DN23074_c0_g1_i1	Control	Treatment	-1.00202	4.07853	1.25258e-06	2.30737e-05		TRINITY_DN7762_c0_g2_i1	Control	Treatment	-1.35168	7.37945	1.38515e-14	1.2358e-12
TRINITY_DN20800_c0_g2_i1	Control	Treatment	-0.972948	5.9735	1.25317e-06	2.30737e-05		TRINITY_DN1464_c0_g2_i15	Control	Treatment	-1.35167	6.82998	1.04772e-12	6.90147e-11
TRINITY_DN4358_c0_g2_i2	Control	Treatment	2.58651	2.05222	1.25577e-06	2.31094e-05		TRINITY_DN4625_c0_g1_i5	Control	Treatment	-1.35143	4.0375	2.03977e-05	0.000261584
TRINITY_DN9168_c0_g1_i2	Control	Treatment	-1.69627	2.40656	1.25816e-06	2.31414e-05		TRINITY_DN2252_c1_g1_i3	Control	Treatment	-1.35081	8.87792	4.59632e-11	2.30084e-09
TRINITY_DN11591_c0_g1_i1	Control	Treatment	-0.97516	6.01823	1.26203e-06	2.32004e-05		TRINITY_DN9120_c0_g1_i1	Control	Treatment	-1.35031	7.47464	4.313e-09	1.44757e-07
TRINITY_DN1436_c1_g1_i1	Control	Treatment	-0.864526	4.82834	1.28088e-06	2.35293e-05		TRINITY_DN16563_c0_g1_i2	Control	Treatment	-1.34953	2.00324	0.00215129	0.0131598
TRINITY_DN3899_c3_g1_i1	Control	Treatment	0.999789	4.91936	1.28126e-06	2.35293e-05		TRINITY_DN10308_c0_g3_i1	Control	Treatment	-1.34936	8.79711	9.08064e-08	2.22866e-06
TRINITY_DN25072_c0_g2_i2	Control	Treatment	-0.807653	5.04877	1.30045e-06	2.38693e-05		TRINITY_DN10677_c0_g1_i1	Control	Treatment	-1.34805	4.62209	1.1922e-10	5.53549e-09
TRINITY_DN12700_c0_g1_i1	Control	Treatment	-1.08522	3.9189	1.30168e-06	2.38794e-05		TRINITY_DN3698_c0_g1_i3	Control	Treatment	-1.3475	5.28877	1.54945e-08	4.6002e-07
TRINITY_DN976_c0_g1_i1	Control	Treatment	-0.862053	5.97231	1.3177e-06	2.41608e-05		TRINITY_DN6654_c0_g1_i1	Control	Treatment	-1.34719	2.7851	6.08726e-05	0.000675231
TRINITY_DN791_c0_g2_i1	Control	Treatment	1.04071	4.88315	1.32075e-06	2.42042e-05		TRINITY_DN4491_c0_g1_i6	Control	Treatment	-1.34668	4.94053	1.50394e-13	1.12052e-11
TRINITY_DN1991_c0_g2_i1	Control	Treatment	2.27267	4.45531	1.32807e-06	2.43256e-05		TRINITY_DN698_c0_g2_i1	Control	Treatment	-1.34647	3.05626	2.01307e-06	3.51374e-05
TRINITY_DN3143_c1_g2_i2	Control	Treatment	1.31649	3.2631	1.33726e-06	2.44812e-05		TRINITY_DN1857_c0_g2_i3	Control	Treatment	-1.3462	3.91597	1.42889e-09	5.30058e-08
TRINITY_DN6496_c1_g4_i2	Control	Treatment	-0.861674	7.41532	1.34262e-06	2.45665e-05		TRINITY_DN4955_c1_g1_i1	Control	Treatment	-1.34572	3.6401	1.64898e-05	0.000218137
TRINITY_DN3447_c0_g1_i5	Control	Treatment	1.25511	5.30724	1.34798e-06	2.46519e-05		TRINITY_DN9692_c0_g1_i1	Control	Treatment	-1.34486	1.97834	0.000955634	0.00681593
TRINITY_DN6679_c0_g2_i1	Control	Treatment	-1.03367	7.64505	1.36358e-06	2.49157e-05		TRINITY_DN2835_c0_g1_i5	Control	Treatment	-1.34393	4.75774	1.80967e-06	3.19352e-05
TRINITY_DN3098_c0_g1_i2	Control	Treatment	-2.18592	3.26763	1.36382e-06	2.49157e-05		TRINITY_DN24487_c0_g2_i2	Control	Treatment	-1.34344	5.63394	6.20473e-13	4.22126e-11
TRINITY_DN10961_c0_g2_i1	Control	Treatment	-1.04759	3.83987	1.36453e-06	2.49157e-05		TRINITY_DN4108_c0_g2_i13	Control	Treatment	-1.34324	3.52759	0.000272904	0.00238713
TRINITY_DN13254_c0_g1_i3	Control	Treatment	-1.83656	2.3161	1.37233e-06	2.50452e-05		TRINITY_DN3386_c0_g3_i1	Control	Treatment	-1.34255	3.45086	0.000129443	0.00127514
TRINITY_DN3067_c0_g1_i6	Control	Treatment	-2.08603	3.33147	1.37342e-06	2.50521e-05		TRINITY_DN284_c1_g1_i7	Control	Treatment	-1.34233	3.19432	0.000948034	0.00676994
TRINITY_DN15860_c0_g1_i9	Control	Treatment	2.21125	3.60142	1.38192e-06	2.51941e-05		TRINITY_DN8547_c0_g1_i1	Control	Treatment	-1.34165	2.98909	0.00187023	0.0117359
TRINITY_DN1389_c0_g2_i2	Control	Treatment	0.883333	4.27131	1.38415e-06	2.52217e-05		TRINITY_DN23104_c0_g2_i1	Control	Treatment	-1.34144	3.71196	0.00638514	0.0315152
TRINITY_DN3764_c1_g1_i2	Control	Treatment	-1.00341	4.29835	1.38806e-06	2.52799e-05		TRINITY_DN1245_c1_g2_i1	Control	Treatment	-1.34101	1.76737	0.00521748	0.0269287
TRINITY_DN2749_c0_g1_i4	Control	Treatment	-0.830004	4.80238	1.40061e-06	2.54954e-05		TRINITY_DN1109_c1_g3_i1	Control	Treatment	-1.33951	3.70908	4.52584e-07	9.30001e-06
TRINITY_DN4600_c1_g3_i1	Control	Treatment	-1.04767	3.60044	1.40267e-06	2.55196e-05		TRINITY_DN6785_c0_g1_i6	Control	Treatment	-1.33935	1.98173	0.000785274	0.00579678
TRINITY_DN1761_c1_g2_i4	Control	Treatment	-1.28291	3.28003	1.4071e-06	2.5587e-05		TRINITY_DN7926_c0_g1_i1	Control	Treatment	-1.33913	3.1146	1.34707e-05	0.000183502
TRINITY_DN9872_c0_g1_i3	Control	Treatment	1.74431	2.69377	1.41647e-06	2.57442e-05		TRINITY_DN3724_c1_g1_i9	Control	Treatment	-1.33854	6.4783	1.55253e-08	4.60545e-07
TRINITY_DN1195_c0_g2_i1	Control	Treatment	-0.915541	6.44475	1.41754e-06	2.57502e-05		TRINITY_DN6501_c0_g1_i2	Control	Treatment	-1.33691	4.52215	4.64365e-10	1.91176e-08
TRINITY_DN2371_c0_g3_i1	Control	Treatment	-1.46437	3.35125	1.42069e-06	2.57942e-05		TRINITY_DN13094_c0_g1_i2	Control	Treatment	-1.33688	4.05013	3.95122e-07	8.22597e-06
TRINITY_DN2159_c0_g2_i1	Control	Treatment	1.3351	3.05916	1.4328e-06	2.60006e-05		TRINITY_DN2477_c0_g1_i5	Control	Treatment	-1.33605	1.61592	0.00800095	0.0375583
TRINITY_DN1528_c1_g4_i1	Control	Treatment	-1.04333	4.15819	1.4361e-06	2.60471e-05		TRINITY_DN1048_c0_g2_i3	Control	Treatment	-1.33484	3.67	0.00214732	0.0131446
TRINITY_DN7724_c0_g1_i1	Control	Treatment	1.14704	8.99053	1.43798e-06	2.60679e-05		TRINITY_DN3466_c0_g3_i3	Control	Treatment	-1.33422	1.87248	0.0079499	0.0373849
TRINITY_DN1350_c0_g1_i2	Control	Treatment	1.03734	4.57164	1.44363e-06	2.61567e-05		TRINITY_DN5337_c0_g1_i2	Control	Treatment	-1.33408	4.1556	1.04512e-10	4.88476e-09
TRINITY_DN61_c1_g6_i1	Control	Treatment	-2.1901	7.61979	1.44901e-06	2.62407e-05		TRINITY_DN1472_c0_g1_i3	Control	Treatment	-1.33373	4.97955	1.52665e-10	6.85358e-09
TRINITY_DN9870_c0_g1_i1	Control	Treatment	1.20226	3.20024	1.45858e-06	2.63871e-05		TRINITY_DN6498_c0_g1_i3	Control	Treatment	-1.33361	2.0923	0.000256501	0.00226834
TRINITY_DN1442_c1_g2_i11	Control	Treatment	-1.15371	4.30724	1.45859e-06	2.63871e-05		TRINITY_DN10344_c0_g1_i1	Control	Treatment	-1.33354	4.69734	0.00134871	0.00899848
TRINITY_DN4620_c1_g2_i1	Control	Treatment	-1.03924	4.93344	1.4647e-06	2.6484e-05		TRINITY_DN1777_c0_g1_i6	Control	Treatment	-1.33335	5.31453	2.0619e-10	8.9819e-09
TRINITY_DN1252_c0_g1_i1	Control	Treatment	7.83678	-0.0458788	1.46875e-06	2.65438e-05		TRINITY_DN244_c2_g1_i1	Control	Treatment	-1.33306	3.89785	0.000797406	0.00587035
TRINITY_DN547_c0_g1_i4	Control	Treatment	1.63945	8.18066	1.46954e-06	2.65443e-05		TRINITY_DN4491_c0_g2_i5	Control	Treatment	-1.33197	7.06372	1.63061e-12	1.03353e-10
TRINITY_DN1833_c0_g1_i5	Control	Treatment	0.757402	6.17399	1.4752e-06	2.66329e-05		TRINITY_DN11366_c0_g1_i1	Control	Treatment	-1.33189	2.44033	0.00178238	0.0113014
TRINITY_DN12048_c0_g2_i3	Control	Treatment	2.38103	3.21081	1.48366e-06	2.67719e-05		TRINITY_DN11470_c0_g2_i2	Control	Treatment	-1.33172	6.19855	3.02638e-13	2.13733e-11
TRINITY_DN4626_c0_g2_i8	Control	Treatment	0.896694	6.40842	1.48963e-06	2.68614e-05		TRINITY_DN11199_c0_g1_i1	Control	Treatment	-1.33139	1.38744	0.00978422	0.0439635
TRINITY_DN1942_c0_g2_i5	Control	Treatment	1.12294	3.69355	1.49014e-06	2.68614e-05		TRINITY_DN43841_c0_g1_i1	Control	Treatment	-1.32986	4.02048	0.0012198	0.00830669
TRINITY_DN198_c0_g1_i2	Control	Treatment	1.11853	4.53082	1.49857e-06	2.69995e-05		TRINITY_DN2090_c0_g1_i12	Control	Treatment	-1.32886	6.18274	0.00216596	0.0132289
TRINITY_DN3938_c0_g1_i1	Control	Treatment	0.923177	5.87011	1.50104e-06	2.70301e-05		TRINITY_DN1087_c1_g4_i5	Control	Treatment	-1.3281	5.39845	4.11857e-11	2.08239e-09
TRINITY_DN5989_c0_g1_i2	Control	Treatment	1.49058	2.98024	1.50529e-06	2.70929e-05		TRINITY_DN6909_c0_g1_i3	Control	Treatment	-1.32697	4.87638	4.85499e-10	1.99179e-08
TRINITY_DN4636_c0_g3_i1	Control	Treatment	-0.889475	4.11559	1.51317e-06	2.72208e-05		TRINITY_DN2299_c0_g1_i1	Control	Treatment	-1.32646	7.42446	1.20832e-05	0.000167315
TRINITY_DN3058_c0_g1_i3	Control	Treatment	1.52948	3.4136	1.51548e-06	2.72405e-05		TRINITY_DN284_c1_g1_i14	Control	Treatment	-1.32617	5.47115	0.00070216	0.00527608
TRINITY_DN9583_c0_g2_i1	Control	Treatment	-1.48572	3.31862	1.51581e-06	2.72405e-05		TRINITY_DN1574_c0_g1_i3	Control	Treatment	-1.32588	4.0842	1.51594e-05	0.000202208
TRINITY_DN6324_c1_g2_i2	Control	Treatment	-1.5231	3.42994	1.52489e-06	2.73898e-05		TRINITY_DN2300_c0_g2_i1	Control	Treatment	-1.32502	3.10271	7.20735e-05	0.000778885
TRINITY_DN10761_c0_g2_i20	Control	Treatment	0.749039	5.85706	1.53045e-06	2.74755e-05		TRINITY_DN1651_c0_g1_i3	Control	Treatment	-1.32488	8.46705	2.9819e-10	1.26609e-08
TRINITY_DN3984_c0_g2_i13	Control	Treatment	1.63961	3.35691	1.53577e-06	2.7557e-05		TRINITY_DN12111_c0_g2_i2	Control	Treatment	-1.32478	1.76473	0.00816401	0.0381463
TRINITY_DN5437_c0_g3_i3	Control	Treatment	1.06928	4.50272	1.57959e-06	2.83252e-05		TRINITY_DN3511_c0_g1_i2	Control	Treatment	-1.32415	2.43035	0.000575171	0.00447354
TRINITY_DN6951_c0_g1_i5	Control	Treatment	1.89943	6.94723	1.58019e-06	2.83252e-05		TRINITY_DN8593_c0_g1_i1	Control	Treatment	-1.32396	4.82188	4.0547e-14	3.29243e-12
TRINITY_DN6796_c0_g1_i3	Control	Treatment	-1.07695	7.55981	1.58202e-06	2.83437e-05		TRINITY_DN1991_c1_g1_i1	Control	Treatment	-1.32345	4.44731	7.80291e-08	1.95439e-06
TRINITY_DN788_c1_g2_i8	Control	Treatment	-1.26305	3.48951	1.5865e-06	2.84095e-05		TRINITY_DN8156_c0_g2_i1	Control	Treatment	-1.32318	10.2624	3.98497e-07	8.28032e-06
TRINITY_DN4320_c0_g1_i1	Control	Treatment	0.965833	4.70745	1.59472e-06	2.85421e-05		TRINITY_DN16407_c0_g1_i1	Control	Treatment	-1.32097	1.50376	0.0081531	0.0381116
TRINITY_DN3959_c0_g2_i1	Control	Treatment	-1.10454	8.4479	1.59926e-06	2.86089e-05		TRINITY_DN12957_c0_g1_i1	Control	Treatment	-1.32041	5.09584	1.31551e-11	7.20994e-10
TRINITY_DN7064_c0_g1_i1	Control	Treatment	-1.35901	3.35405	1.60303e-06	2.86617e-05		TRINITY_DN6730_c0_g1_i1	Control	Treatment	-1.31916	4.77423	0.000183265	0.00171175
TRINITY_DN5805_c0_g2_i2	Control	Treatment	-1.59398	4.37093	1.62752e-06	2.90849e-05		TRINITY_DN5102_c3_g1_i3	Control	Treatment	-1.31915	4.5565	8.30342e-10	3.23695e-08
TRINITY_DN10357_c0_g1_i2	Control	Treatment	0.835635	4.9011	1.64797e-06	2.94355e-05		TRINITY_DN16196_c0_g2_i1	Control	Treatment	-1.31888	3.87419	0.00012025	0.00119676
TRINITY_DN10551_c0_g1_i2	Control	Treatment	-0.933852	4.85971	1.65006e-06	2.94579e-05		TRINITY_DN4135_c0_g1_i1	Control	Treatment	-1.31821	5.95054	2.2152e-14	1.89021e-12
TRINITY_DN23336_c0_g1_i4	Control	Treatment	1.36792	3.28347	1.65245e-06	2.94856e-05		TRINITY_DN12987_c0_g2_i1	Control	Treatment	-1.31741	5.44127	1.16828e-07	2.77998e-06
TRINITY_DN9288_c0_g1_i3	Control	Treatment	1.15012	4.63711	1.65863e-06	2.95809e-05		TRINITY_DN6013_c0_g1_i1	Control	Treatment	-1.3174	1.39072	0.011456	0.0498175
TRINITY_DN5117_c0_g1_i3	Control	Treatment	-1.00075	5.46501	1.66988e-06	2.97664e-05		TRINITY_DN5487_c0_g1_i3	Control	Treatment	-1.31728	4.21729	0.000373163	0.0031067
TRINITY_DN4372_c0_g2_i1	Control	Treatment	-0.837951	4.76356	1.67301e-06	2.98072e-05		TRINITY_DN3290_c0_g1_i3	Control	Treatment	-1.31722	3.31555	1.17303e-05	0.000163459
TRINITY_DN2801_c1_g1_i1	Control	Treatment	-1.26213	5.01155	1.67513e-06	2.98299e-05		TRINITY_DN3501_c0_g4_i2	Control	Treatment	-1.31702	3.78269	0.00010719	0.00108893
TRINITY_DN29173_c0_g1_i1	Control	Treatment	-5.23672	0.731172	1.68066e-06	2.99132e-05		TRINITY_DN4905_c0_g2_i1	Control	Treatment	-1.31675	7.06018	4.09235e-13	2.84455e-11
TRINITY_DN4790_c0_g2_i6	Control	Treatment	0.978956	4.02382	1.68914e-06	3.0049e-05		TRINITY_DN14009_c0_g1_i1	Control	Treatment	-1.31642	3.79512	2.17518e-05	0.000276735
TRINITY_DN9057_c0_g3_i1	Control	Treatment	-0.861369	8.29703	1.69455e-06	3.01301e-05		TRINITY_DN9318_c1_g1_i2	Control	Treatment	-1.31628	4.20158	0.00430569	0.0231368
TRINITY_DN4504_c0_g3_i4	Control	Treatment	1.82847	4.58842	1.69819e-06	3.01795e-05		TRINITY_DN12059_c0_g1_i3	Control	Treatment	-1.31558	2.23513	0.00476993	0.0251154
TRINITY_DN6022_c0_g1_i2	Control	Treatment	1.08241	3.86219	1.70273e-06	3.02449e-05		TRINITY_DN3111_c0_g3_i1	Control	Treatment	-1.31474	2.7135	4.3367e-05	0.000504056
TRINITY_DN2941_c0_g2_i10	Control	Treatment	3.0905	3.27932	1.70359e-06	3.02449e-05		TRINITY_DN1039_c0_g3_i2	Control	Treatment	-1.31429	2.96035	9.54441e-05	0.000987743
TRINITY_DN2060_c0_g2_i2	Control	Treatment	1.34273	3.69837	1.71142e-06	3.03686e-05		TRINITY_DN7783_c0_g2_i10	Control	Treatment	-1.31395	1.92689	0.00403495	0.0219112
TRINITY_DN4233_c0_g2_i4	Control	Treatment	0.918103	4.96468	1.71317e-06	3.03845e-05		TRINITY_DN16194_c0_g1_i1	Control	Treatment	-1.31325	4.61218	2.50987e-05	0.000313209
TRINITY_DN1052_c0_g4_i1	Control	Treatment	-1.46844	7.33515	1.7349e-06	3.07544e-05		TRINITY_DN47061_c0_g1_i1	Control	Treatment	-1.31295	1.97618	0.00314104	0.0179435
TRINITY_DN4264_c2_g2_i1	Control	Treatment	-0.83019	5.72926	1.73875e-06	3.08071e-05		TRINITY_DN2399_c0_g1_i1	Control	Treatment	-1.31266	6.22309	5.66451e-09	1.86389e-07
TRINITY_DN1083_c0_g2_i5	Control	Treatment	0.817919	5.29965	1.74104e-06	3.08321e-05		TRINITY_DN8656_c0_g2_i2	Control	Treatment	-1.31247	2.65592	0.000120753	0.00120041
TRINITY_DN14755_c0_g1_i1	Control	Treatment	-0.864176	4.7963	1.74667e-06	3.09164e-05		TRINITY_DN11470_c0_g4_i2	Control	Treatment	-1.31109	4.60241	1.89942e-10	8.30489e-09
TRINITY_DN1271_c0_g2_i4	Control	Treatment	2.81812	1.90213	1.76113e-06	3.11566e-05		TRINITY_DN7564_c0_g1_i4	Control	Treatment	-1.31086	6.86285	2.33808e-09	8.36512e-08
TRINITY_DN764_c0_g1_i3	Control	Treatment	7.25456	-0.550254	1.76224e-06	3.11606e-05		TRINITY_DN5124_c0_g1_i3	Control	Treatment	-1.31085	5.4409	5.12909e-15	5.00704e-13
TRINITY_DN2772_c1_g2_i2	Control	Treatment	0.880154	5.72807	1.76344e-06	3.11663e-05		TRINITY_DN10094_c0_g3_i1	Control	Treatment	-1.31022	1.66216	0.00229023	0.0138724
TRINITY_DN734_c0_g1_i1	Control	Treatment	-1.29195	4.30781	1.77211e-06	3.13037e-05		TRINITY_DN10767_c0_g2_i1	Control	Treatment	-1.30993	4.59386	2.54971e-06	4.322e-05
TRINITY_DN9853_c0_g1_i2	Control	Treatment	-1.30858	8.21296	1.7823e-06	3.1468e-05		TRINITY_DN1635_c0_g2_i2	Control	Treatment	-1.30947	2.72187	1.44101e-05	0.000194177
TRINITY_DN2835_c0_g1_i5	Control	Treatment	-1.34393	4.75774	1.80967e-06	3.19352e-05		TRINITY_DN9853_c0_g1_i2	Control	Treatment	-1.30858	8.21296	1.7823e-06	3.1468e-05
[truncated: 33,244 more rows]

## Sheet: Supplementary 4
Supplementary 4. Gene Ontology of DEGs
category	over_represented_pvalue	under_represented_pvalue	numDEInCat	numInCat	term	ontology	over_represented_FDR	go_term	gene_ids
GO:0055114	1.02e-13	1	66	1448	oxidation-reduction process	BP	8.57e-11	BP oxidation-reduction process	TRINITY_DN1062_c0_g1_i4, TRINITY_DN11648_c0_g1_i1, TRINITY_DN11720_c0_g1_i3, TRINITY_DN1266_c0_g2_i3, TRINITY_DN12673_c0_g2_i4, TRINITY_DN13338_c0_g1_i1, TRINITY_DN13924_c0_g2_i1, TRINITY_DN14458_c0_g1_i1, TRINITY_DN14470_c0_g1_i1, TRINITY_DN14529_c0_g1_i2, TRINITY_DN14529_c1_g1_i1, TRINITY_DN14529_c1_g1_i2, TRINITY_DN1542_c1_g4_i1, TRINITY_DN16467_c0_g1_i1, TRINITY_DN18419_c0_g1_i1, TRINITY_DN18…
GO:0000160	2.11e-11	1	12	56	phosphorelay signal transduction system	BP	1.07e-08	BP phosphorelay signal transduction system	TRINITY_DN11638_c0_g1_i1, TRINITY_DN11638_c0_g2_i1, TRINITY_DN1666_c0_g2_i7, TRINITY_DN1816_c1_g1_i2, TRINITY_DN614_c1_g1_i8, TRINITY_DN614_c1_g2_i13, TRINITY_DN614_c1_g2_i3, TRINITY_DN614_c1_g2_i7, TRINITY_DN766_c1_g1_i3, TRINITY_DN766_c1_g2_i1, TRINITY_DN9757_c0_g1_i1, TRINITY_DN9757_c0_g2_i2
GO:0008150	1e-10	1	223	9762	biological_process	BP	3.62e-08	BP biological_process	TRINITY_DN10162_c0_g1_i7, TRINITY_DN10162_c0_g2_i1, TRINITY_DN10232_c0_g1_i2, TRINITY_DN1028_c0_g2_i9, TRINITY_DN10394_c0_g1_i4, TRINITY_DN10522_c0_g1_i2, TRINITY_DN1062_c0_g1_i4, TRINITY_DN10733_c0_g1_i3, TRINITY_DN10852_c0_g1_i3, TRINITY_DN10852_c0_g2_i2, TRINITY_DN10911_c0_g2_i1, TRINITY_DN1097_c0_g2_i1, TRINITY_DN11040_c0_g1_i2, TRINITY_DN11638_c0_g1_i1, TRINITY_DN11638_c0_g2_i1, TRINITY_DN11…
GO:0035556	1.1e-09	1	12	76	intracellular signal transduction	BP	3.46e-07	BP intracellular signal transduction	TRINITY_DN11638_c0_g1_i1, TRINITY_DN11638_c0_g2_i1, TRINITY_DN1666_c0_g2_i7, TRINITY_DN1816_c1_g1_i2, TRINITY_DN614_c1_g1_i8, TRINITY_DN614_c1_g2_i13, TRINITY_DN614_c1_g2_i3, TRINITY_DN614_c1_g2_i7, TRINITY_DN766_c1_g1_i3, TRINITY_DN766_c1_g2_i1, TRINITY_DN9757_c0_g1_i1, TRINITY_DN9757_c0_g2_i2
GO:0007165	5.59e-08	1	15	177	signal transduction	BP	1.41e-05	BP signal transduction	TRINITY_DN11638_c0_g1_i1, TRINITY_DN11638_c0_g2_i1, TRINITY_DN1666_c0_g2_i7, TRINITY_DN1816_c1_g1_i2, TRINITY_DN4108_c0_g2_i3, TRINITY_DN614_c1_g1_i8, TRINITY_DN614_c1_g2_i13, TRINITY_DN614_c1_g2_i3, TRINITY_DN614_c1_g2_i7, TRINITY_DN6678_c0_g1_i2, TRINITY_DN766_c1_g1_i3, TRINITY_DN766_c1_g2_i1, TRINITY_DN9035_c0_g1_i1, TRINITY_DN9757_c0_g1_i1, TRINITY_DN9757_c0_g2_i2
GO:0050789	3.13e-07	1	43	1139	regulation of biological process	BP	5.66e-05	BP regulation of biological process	TRINITY_DN10852_c0_g1_i3, TRINITY_DN10852_c0_g2_i2, TRINITY_DN10911_c0_g2_i1, TRINITY_DN11040_c0_g1_i2, TRINITY_DN11638_c0_g1_i1, TRINITY_DN11638_c0_g2_i1, TRINITY_DN12148_c0_g1_i1, TRINITY_DN13_c1_g2_i5, TRINITY_DN14978_c0_g2_i1, TRINITY_DN1537_c0_g3_i1, TRINITY_DN1629_c1_g1_i1, TRINITY_DN1666_c0_g2_i7, TRINITY_DN1722_c0_g1_i3, TRINITY_DN1722_c0_g1_i5, TRINITY_DN1722_c0_g2_i7, TRINITY_DN1816_c1_…
GO:0008152	3.58e-07	1	152	6706	metabolic process	BP	6.03e-05	BP metabolic process	TRINITY_DN10162_c0_g1_i7, TRINITY_DN10162_c0_g2_i1, TRINITY_DN10394_c0_g1_i4, TRINITY_DN1062_c0_g1_i4, TRINITY_DN10733_c0_g1_i3, TRINITY_DN11648_c0_g1_i1, TRINITY_DN11685_c0_g1_i1, TRINITY_DN11720_c0_g1_i3, TRINITY_DN11728_c0_g1_i2, TRINITY_DN11728_c0_g2_i2, TRINITY_DN1195_c0_g1_i1, TRINITY_DN11986_c0_g1_i2, TRINITY_DN1266_c0_g2_i3, TRINITY_DN12673_c0_g2_i4, TRINITY_DN1296_c0_g2_i1, TRINITY_DN133…
GO:0050794	4.68e-07	1	42	1114	regulation of cellular process	BP	7.39e-05	BP regulation of cellular process	TRINITY_DN10852_c0_g1_i3, TRINITY_DN10852_c0_g2_i2, TRINITY_DN10911_c0_g2_i1, TRINITY_DN11040_c0_g1_i2, TRINITY_DN11638_c0_g1_i1, TRINITY_DN11638_c0_g2_i1, TRINITY_DN12148_c0_g1_i1, TRINITY_DN13_c1_g2_i5, TRINITY_DN14978_c0_g2_i1, TRINITY_DN1537_c0_g3_i1, TRINITY_DN1666_c0_g2_i7, TRINITY_DN1722_c0_g1_i3, TRINITY_DN1722_c0_g1_i5, TRINITY_DN1722_c0_g2_i7, TRINITY_DN1816_c1_g1_i2, TRINITY_DN3178_c2_…
GO:0065007	9.67e-07	1	43	1182	biological regulation	BP	0.00014378	BP biological regulation	TRINITY_DN10852_c0_g1_i3, TRINITY_DN10852_c0_g2_i2, TRINITY_DN10911_c0_g2_i1, TRINITY_DN11040_c0_g1_i2, TRINITY_DN11638_c0_g1_i1, TRINITY_DN11638_c0_g2_i1, TRINITY_DN12148_c0_g1_i1, TRINITY_DN13_c1_g2_i5, TRINITY_DN14978_c0_g2_i1, TRINITY_DN1537_c0_g3_i1, TRINITY_DN1629_c1_g1_i1, TRINITY_DN1666_c0_g2_i7, TRINITY_DN1722_c0_g1_i3, TRINITY_DN1722_c0_g1_i5, TRINITY_DN1722_c0_g2_i7, TRINITY_DN1816_c1_…
GO:0006629	0.000179914	0.999935	21	511	lipid metabolic process	BP	0.0206738	BP lipid metabolic process	TRINITY_DN10162_c0_g1_i7, TRINITY_DN10162_c0_g2_i1, TRINITY_DN10394_c0_g1_i4, TRINITY_DN10733_c0_g1_i3, TRINITY_DN13924_c0_g2_i1, TRINITY_DN14470_c0_g1_i1, TRINITY_DN1812_c2_g1_i3, TRINITY_DN332_c0_g1_i11, TRINITY_DN34868_c0_g1_i1, TRINITY_DN40679_c0_g1_i1, TRINITY_DN4581_c0_g1_i1, TRINITY_DN4581_c0_g2_i1, TRINITY_DN4675_c0_g2_i3, TRINITY_DN5802_c0_g1_i1, TRINITY_DN61_c1_g1_i1, TRINITY_DN61_c1_g6…
GO:0043436	0.000204574	0.999929	19	502	oxoacid metabolic process	BP	0.0224854	BP oxoacid metabolic process	TRINITY_DN11685_c0_g1_i1, TRINITY_DN1665_c6_g1_i1, TRINITY_DN18_c1_g1_i4, TRINITY_DN18_c1_g2_i5, TRINITY_DN23360_c0_g3_i2, TRINITY_DN23360_c0_g4_i2, TRINITY_DN2368_c0_g1_i2, TRINITY_DN2509_c0_g1_i1, TRINITY_DN332_c0_g1_i11, TRINITY_DN40679_c0_g1_i1, TRINITY_DN4764_c0_g1_i3, TRINITY_DN4764_c0_g2_i3, TRINITY_DN543_c0_g1_i3, TRINITY_DN568_c0_g1_i3, TRINITY_DN568_c0_g4_i3, TRINITY_DN5802_c0_g1_i1, TR…
GO:0006082	0.000219203	0.999924	19	504	organic acid metabolic process	BP	0.0230894	BP organic acid metabolic process	TRINITY_DN11685_c0_g1_i1, TRINITY_DN1665_c6_g1_i1, TRINITY_DN18_c1_g1_i4, TRINITY_DN18_c1_g2_i5, TRINITY_DN23360_c0_g3_i2, TRINITY_DN23360_c0_g4_i2, TRINITY_DN2368_c0_g1_i2, TRINITY_DN2509_c0_g1_i1, TRINITY_DN332_c0_g1_i11, TRINITY_DN40679_c0_g1_i1, TRINITY_DN4764_c0_g1_i3, TRINITY_DN4764_c0_g2_i3, TRINITY_DN543_c0_g1_i3, TRINITY_DN568_c0_g1_i3, TRINITY_DN568_c0_g4_i3, TRINITY_DN5802_c0_g1_i1, TR…
GO:0044281	0.00041512	0.999828	24	739	small molecule metabolic process	BP	0.0374794	BP small molecule metabolic process	TRINITY_DN11685_c0_g1_i1, TRINITY_DN1598_c0_g1_i3, TRINITY_DN1665_c6_g1_i1, TRINITY_DN1849_c0_g1_i1, TRINITY_DN1849_c0_g2_i10, TRINITY_DN18_c1_g1_i4, TRINITY_DN18_c1_g2_i5, TRINITY_DN23360_c0_g3_i2, TRINITY_DN23360_c0_g4_i2, TRINITY_DN2368_c0_g1_i2, TRINITY_DN2509_c0_g1_i1, TRINITY_DN332_c0_g1_i11, TRINITY_DN3853_c0_g1_i2, TRINITY_DN3853_c0_g2_i1, TRINITY_DN40679_c0_g1_i1, TRINITY_DN4764_c0_g1_i3…
GO:0015689	0.000583499	0.999982	3	11	molybdate ion transport	BP	0.0475834	BP molybdate ion transport	TRINITY_DN3523_c0_g1_i3, TRINITY_DN3523_c0_g2_i1, TRINITY_DN7694_c0_g1_i1
GO:0019752	0.00125639	0.999524	17	495	carboxylic acid metabolic process	BP	0.0907475	BP carboxylic acid metabolic process	TRINITY_DN11685_c0_g1_i1, TRINITY_DN1665_c6_g1_i1, TRINITY_DN18_c1_g1_i4, TRINITY_DN18_c1_g2_i5, TRINITY_DN2368_c0_g1_i2, TRINITY_DN2509_c0_g1_i1, TRINITY_DN332_c0_g1_i11, TRINITY_DN40679_c0_g1_i1, TRINITY_DN4764_c0_g1_i3, TRINITY_DN4764_c0_g2_i3, TRINITY_DN543_c0_g1_i3, TRINITY_DN568_c0_g1_i3, TRINITY_DN568_c0_g4_i3, TRINITY_DN5802_c0_g1_i1, TRINITY_DN6387_c0_g1_i3, TRINITY_DN6387_c0_g2_i1, TRIN…
GO:0015698	0.00334762	0.99949	5	71	inorganic anion transport	BP	0.222705	BP inorganic anion transport	TRINITY_DN1097_c0_g2_i1, TRINITY_DN3523_c0_g1_i3, TRINITY_DN3523_c0_g2_i1, TRINITY_DN4133_c0_g5_i1, TRINITY_DN7694_c0_g1_i1
GO:0042126	0.00453436	0.999886	2	7	nitrate metabolic process	BP	0.266578	BP nitrate metabolic process	TRINITY_DN23360_c0_g3_i2, TRINITY_DN23360_c0_g4_i2
GO:0042128	0.00453436	0.999886	2	7	nitrate assimilation	BP	0.266578	BP nitrate assimilation	TRINITY_DN23360_c0_g3_i2, TRINITY_DN23360_c0_g4_i2
GO:2001057	0.00453436	0.999886	2	7	reactive nitrogen species metabolic process	BP	0.266578	BP reactive nitrogen species metabolic process	TRINITY_DN23360_c0_g3_i2, TRINITY_DN23360_c0_g4_i2
GO:0044255	0.00523339	0.998325	10	232	cellular lipid metabolic process	BP	0.287609	BP cellular lipid metabolic process	TRINITY_DN10394_c0_g1_i4, TRINITY_DN10733_c0_g1_i3, TRINITY_DN332_c0_g1_i11, TRINITY_DN40679_c0_g1_i1, TRINITY_DN4581_c0_g1_i1, TRINITY_DN4581_c0_g2_i1, TRINITY_DN5802_c0_g1_i1, TRINITY_DN7333_c0_g1_i1, TRINITY_DN7333_c0_g2_i1, TRINITY_DN8696_c0_g1_i1
GO:0008272	0.00764148	0.999316	3	27	sulfate transport	BP	0.385257	BP sulfate transport	TRINITY_DN1097_c0_g2_i1, TRINITY_DN3523_c0_g1_i3, TRINITY_DN3523_c0_g2_i1
GO:0072348	0.00764148	0.999316	3	27	sulfur compound transport	BP	0.385257	BP sulfur compound transport	TRINITY_DN1097_c0_g2_i1, TRINITY_DN3523_c0_g1_i3, TRINITY_DN3523_c0_g2_i1
GO:0006555	0.00777361	0.999724	2	9	methionine metabolic process	BP	0.385257	BP methionine metabolic process	TRINITY_DN543_c0_g1_i3, TRINITY_DN6387_c0_g1_i3
GO:0005992	0.00792458	0.999277	3	29	trehalose biosynthetic process	BP	0.385257	BP trehalose biosynthetic process	TRINITY_DN13456_c0_g1_i1, TRINITY_DN7908_c0_g1_i1, TRINITY_DN7908_c0_g2_i1
GO:0006790	0.00821923	0.998449	5	73	sulfur compound metabolic process	BP	0.389909	BP sulfur compound metabolic process	TRINITY_DN11728_c0_g1_i2, TRINITY_DN11728_c0_g2_i2, TRINITY_DN543_c0_g1_i3, TRINITY_DN562_c0_g1_i1, TRINITY_DN6387_c0_g1_i3
GO:0005975	0.00832875	0.996009	19	696	carbohydrate metabolic process	BP	0.389909	BP carbohydrate metabolic process	TRINITY_DN13456_c0_g1_i1, TRINITY_DN1421_c0_g3_i1, TRINITY_DN1533_c0_g2_i3, TRINITY_DN1598_c0_g1_i3, TRINITY_DN16122_c0_g2_i1, TRINITY_DN187_c0_g2_i1, TRINITY_DN18_c1_g1_i4, TRINITY_DN18_c1_g2_i5, TRINITY_DN20579_c0_g1_i2, TRINITY_DN3853_c0_g1_i2, TRINITY_DN3853_c0_g2_i1, TRINITY_DN5392_c0_g2_i2, TRINITY_DN5392_c0_g2_i3, TRINITY_DN6778_c0_g1_i1, TRINITY_DN7868_c0_g1_i2, TRINITY_DN7908_c0_g1_i1, T…
GO:0071941	0.0087136	0.999664	2	10	nitrogen cycle metabolic process	BP	0.396763	BP nitrogen cycle metabolic process	TRINITY_DN23360_c0_g3_i2, TRINITY_DN23360_c0_g4_i2
GO:0005991	0.00878906	0.999166	3	30	trehalose metabolic process	BP	0.396763	BP trehalose metabolic process	TRINITY_DN13456_c0_g1_i1, TRINITY_DN7908_c0_g1_i1, TRINITY_DN7908_c0_g2_i1
GO:0045454	0.00944932	0.997456	7	133	cell redox homeostasis	BP	0.419086	BP cell redox homeostasis	TRINITY_DN10852_c0_g1_i3, TRINITY_DN10852_c0_g2_i2, TRINITY_DN14978_c0_g2_i1, TRINITY_DN50915_c0_g1_i1, TRINITY_DN5339_c1_g1_i1, TRINITY_DN7221_c0_g1_i1, TRINITY_DN7613_c0_g1_i1
GO:0006631	0.00994161	0.998486	4	53	fatty acid metabolic process	BP	0.431736	BP fatty acid metabolic process	TRINITY_DN332_c0_g1_i11, TRINITY_DN40679_c0_g1_i1, TRINITY_DN5802_c0_g1_i1, TRINITY_DN8696_c0_g1_i1
GO:0046351	0.0100761	0.998992	3	31	disaccharide biosynthetic process	BP	0.431736	BP disaccharide biosynthetic process	TRINITY_DN13456_c0_g1_i1, TRINITY_DN7908_c0_g1_i1, TRINITY_DN7908_c0_g2_i1
GO:0006633	0.0104228	0.998952	3	28	fatty acid biosynthetic process	BP	0.439149	BP fatty acid biosynthetic process	TRINITY_DN332_c0_g1_i11, TRINITY_DN5802_c0_g1_i1, TRINITY_DN8696_c0_g1_i1
GO:0046486	0.0108811	0.997789	5	86	glycerolipid metabolic process	BP	0.450941	BP glycerolipid metabolic process	TRINITY_DN10394_c0_g1_i4, TRINITY_DN4581_c0_g1_i1, TRINITY_DN4581_c0_g2_i1, TRINITY_DN7333_c0_g1_i1, TRINITY_DN7333_c0_g2_i1
GO:0019318	0.0110861	0.998847	3	33	hexose metabolic process	BP	0.452027	BP hexose metabolic process	TRINITY_DN1598_c0_g1_i3, TRINITY_DN3853_c0_g1_i2, TRINITY_DN3853_c0_g2_i1
GO:0032787	0.0129212	0.996734	6	130	monocarboxylic acid metabolic process	BP	0.492514	BP monocarboxylic acid metabolic process	TRINITY_DN18_c1_g1_i4, TRINITY_DN18_c1_g2_i5, TRINITY_DN332_c0_g1_i11, TRINITY_DN40679_c0_g1_i1, TRINITY_DN5802_c0_g1_i1, TRINITY_DN8696_c0_g1_i1
GO:0019725	0.0133118	0.996167	7	142	cellular homeostasis	BP	0.494884	BP cellular homeostasis	TRINITY_DN10852_c0_g1_i3, TRINITY_DN10852_c0_g2_i2, TRINITY_DN14978_c0_g2_i1, TRINITY_DN50915_c0_g1_i1, TRINITY_DN5339_c1_g1_i1, TRINITY_DN7221_c0_g1_i1, TRINITY_DN7613_c0_g1_i1
GO:0009086	0.0145179	1	1	1	methionine biosynthetic process	BP	0.531903	BP methionine biosynthetic process	TRINITY_DN6387_c0_g1_i3
GO:0042592	0.0160191	0.995214	7	147	homeostatic process	BP	0.562449	BP homeostatic process	TRINITY_DN10852_c0_g1_i3, TRINITY_DN10852_c0_g2_i2, TRINITY_DN14978_c0_g2_i1, TRINITY_DN50915_c0_g1_i1, TRINITY_DN5339_c1_g1_i1, TRINITY_DN7221_c0_g1_i1, TRINITY_DN7613_c0_g1_i1
GO:0006355	0.0192081	0.989801	20	742	regulation of transcription, DNA-templated	BP	0.60189	BP regulation of transcription, DNA-templated	TRINITY_DN10911_c0_g2_i1, TRINITY_DN11040_c0_g1_i2, TRINITY_DN12148_c0_g1_i1, TRINITY_DN13_c1_g2_i5, TRINITY_DN1537_c0_g3_i1, TRINITY_DN1722_c0_g1_i3, TRINITY_DN1722_c0_g1_i5, TRINITY_DN1722_c0_g2_i7, TRINITY_DN3178_c2_g2_i1, TRINITY_DN3691_c1_g4_i1, TRINITY_DN4393_c0_g2_i3, TRINITY_DN4713_c0_g1_i2, TRINITY_DN4713_c0_g2_i2, TRINITY_DN5272_c1_g2_i7, TRINITY_DN6047_c0_g1_i3, TRINITY_DN6047_c0_g2_i2…
GO:0051252	0.0192081	0.989801	20	742	regulation of RNA metabolic process	BP	0.60189	BP regulation of RNA metabolic process	TRINITY_DN10911_c0_g2_i1, TRINITY_DN11040_c0_g1_i2, TRINITY_DN12148_c0_g1_i1, TRINITY_DN13_c1_g2_i5, TRINITY_DN1537_c0_g3_i1, TRINITY_DN1722_c0_g1_i3, TRINITY_DN1722_c0_g1_i5, TRINITY_DN1722_c0_g2_i7, TRINITY_DN3178_c2_g2_i1, TRINITY_DN3691_c1_g4_i1, TRINITY_DN4393_c0_g2_i3, TRINITY_DN4713_c0_g1_i2, TRINITY_DN4713_c0_g2_i2, TRINITY_DN5272_c1_g2_i7, TRINITY_DN6047_c0_g1_i3, TRINITY_DN6047_c0_g2_i2…
GO:1903506	0.0192081	0.989801	20	742	regulation of nucleic acid-templated transcription	BP	0.60189	BP regulation of nucleic acid-templated transcription	TRINITY_DN10911_c0_g2_i1, TRINITY_DN11040_c0_g1_i2, TRINITY_DN12148_c0_g1_i1, TRINITY_DN13_c1_g2_i5, TRINITY_DN1537_c0_g3_i1, TRINITY_DN1722_c0_g1_i3, TRINITY_DN1722_c0_g1_i5, TRINITY_DN1722_c0_g2_i7, TRINITY_DN3178_c2_g2_i1, TRINITY_DN3691_c1_g4_i1, TRINITY_DN4393_c0_g2_i3, TRINITY_DN4713_c0_g1_i2, TRINITY_DN4713_c0_g2_i2, TRINITY_DN5272_c1_g2_i7, TRINITY_DN6047_c0_g1_i3, TRINITY_DN6047_c0_g2_i2…
GO:2001141	0.0192081	0.989801	20	742	regulation of RNA biosynthetic process	BP	0.60189	BP regulation of RNA biosynthetic process	TRINITY_DN10911_c0_g2_i1, TRINITY_DN11040_c0_g1_i2, TRINITY_DN12148_c0_g1_i1, TRINITY_DN13_c1_g2_i5, TRINITY_DN1537_c0_g3_i1, TRINITY_DN1722_c0_g1_i3, TRINITY_DN1722_c0_g1_i5, TRINITY_DN1722_c0_g2_i7, TRINITY_DN3178_c2_g2_i1, TRINITY_DN3691_c1_g4_i1, TRINITY_DN4393_c0_g2_i3, TRINITY_DN4713_c0_g1_i2, TRINITY_DN4713_c0_g2_i2, TRINITY_DN5272_c1_g2_i7, TRINITY_DN6047_c0_g1_i3, TRINITY_DN6047_c0_g2_i2…
GO:0019219	0.0203858	0.989109	20	746	regulation of nucleobase-containing compound metabolic process	BP	0.60189	BP regulation of nucleobase-containing compound metabolic process	TRINITY_DN10911_c0_g2_i1, TRINITY_DN11040_c0_g1_i2, TRINITY_DN12148_c0_g1_i1, TRINITY_DN13_c1_g2_i5, TRINITY_DN1537_c0_g3_i1, TRINITY_DN1722_c0_g1_i3, TRINITY_DN1722_c0_g1_i5, TRINITY_DN1722_c0_g2_i7, TRINITY_DN3178_c2_g2_i1, TRINITY_DN3691_c1_g4_i1, TRINITY_DN4393_c0_g2_i3, TRINITY_DN4713_c0_g1_i2, TRINITY_DN4713_c0_g2_i2, TRINITY_DN5272_c1_g2_i7, TRINITY_DN6047_c0_g1_i3, TRINITY_DN6047_c0_g2_i2…
GO:0010167	0.0207026	1	1	1	response to nitrate	BP	0.60189	BP response to nitrate	TRINITY_DN4133_c0_g5_i1
GO:0015706	0.0207026	1	1	1	nitrate transport	BP	0.60189	BP nitrate transport	TRINITY_DN4133_c0_g5_i1
GO:1901698	0.0207026	1	1	1	response to nitrogen compound	BP	0.60189	BP response to nitrogen compound	TRINITY_DN4133_c0_g5_i1
GO:0009889	0.0214121	0.988503	20	749	regulation of biosynthetic process	BP	0.60189	BP regulation of biosynthetic process	TRINITY_DN10911_c0_g2_i1, TRINITY_DN11040_c0_g1_i2, TRINITY_DN12148_c0_g1_i1, TRINITY_DN13_c1_g2_i5, TRINITY_DN1537_c0_g3_i1, TRINITY_DN1722_c0_g1_i3, TRINITY_DN1722_c0_g1_i5, TRINITY_DN1722_c0_g2_i7, TRINITY_DN3178_c2_g2_i1, TRINITY_DN3691_c1_g4_i1, TRINITY_DN4393_c0_g2_i3, TRINITY_DN4713_c0_g1_i2, TRINITY_DN4713_c0_g2_i2, TRINITY_DN5272_c1_g2_i7, TRINITY_DN6047_c0_g1_i3, TRINITY_DN6047_c0_g2_i2…
GO:0010556	0.0214121	0.988503	20	749	regulation of macromolecule biosynthetic process	BP	0.60189	BP regulation of macromolecule biosynthetic process	TRINITY_DN10911_c0_g2_i1, TRINITY_DN11040_c0_g1_i2, TRINITY_DN12148_c0_g1_i1, TRINITY_DN13_c1_g2_i5, TRINITY_DN1537_c0_g3_i1, TRINITY_DN1722_c0_g1_i3, TRINITY_DN1722_c0_g1_i5, TRINITY_DN1722_c0_g2_i7, TRINITY_DN3178_c2_g2_i1, TRINITY_DN3691_c1_g4_i1, TRINITY_DN4393_c0_g2_i3, TRINITY_DN4713_c0_g1_i2, TRINITY_DN4713_c0_g2_i2, TRINITY_DN5272_c1_g2_i7, TRINITY_DN6047_c0_g1_i3, TRINITY_DN6047_c0_g2_i2…
GO:0031326	0.0214121	0.988503	20	749	regulation of cellular biosynthetic process	BP	0.60189	BP regulation of cellular biosynthetic process	TRINITY_DN10911_c0_g2_i1, TRINITY_DN11040_c0_g1_i2, TRINITY_DN12148_c0_g1_i1, TRINITY_DN13_c1_g2_i5, TRINITY_DN1537_c0_g3_i1, TRINITY_DN1722_c0_g1_i3, TRINITY_DN1722_c0_g1_i5, TRINITY_DN1722_c0_g2_i7, TRINITY_DN3178_c2_g2_i1, TRINITY_DN3691_c1_g4_i1, TRINITY_DN4393_c0_g2_i3, TRINITY_DN4713_c0_g1_i2, TRINITY_DN4713_c0_g2_i2, TRINITY_DN5272_c1_g2_i7, TRINITY_DN6047_c0_g1_i3, TRINITY_DN6047_c0_g2_i2…
GO:2000112	0.0214121	0.988503	20	749	regulation of cellular macromolecule biosynthetic process	BP	0.60189	BP regulation of cellular macromolecule biosynthetic process	TRINITY_DN10911_c0_g2_i1, TRINITY_DN11040_c0_g1_i2, TRINITY_DN12148_c0_g1_i1, TRINITY_DN13_c1_g2_i5, TRINITY_DN1537_c0_g3_i1, TRINITY_DN1722_c0_g1_i3, TRINITY_DN1722_c0_g1_i5, TRINITY_DN1722_c0_g2_i7, TRINITY_DN3178_c2_g2_i1, TRINITY_DN3691_c1_g4_i1, TRINITY_DN4393_c0_g2_i3, TRINITY_DN4713_c0_g1_i2, TRINITY_DN4713_c0_g2_i2, TRINITY_DN5272_c1_g2_i7, TRINITY_DN6047_c0_g1_i3, TRINITY_DN6047_c0_g2_i2…
GO:0005984	0.0218539	0.997029	3	44	disaccharide metabolic process	BP	0.603498	BP disaccharide metabolic process	TRINITY_DN13456_c0_g1_i1, TRINITY_DN7908_c0_g1_i1, TRINITY_DN7908_c0_g2_i1
GO:0010468	0.025537	0.986034	20	766	regulation of gene expression	BP	0.66554	BP regulation of gene expression	TRINITY_DN10911_c0_g2_i1, TRINITY_DN11040_c0_g1_i2, TRINITY_DN12148_c0_g1_i1, TRINITY_DN13_c1_g2_i5, TRINITY_DN1537_c0_g3_i1, TRINITY_DN1722_c0_g1_i3, TRINITY_DN1722_c0_g1_i5, TRINITY_DN1722_c0_g2_i7, TRINITY_DN3178_c2_g2_i1, TRINITY_DN3691_c1_g4_i1, TRINITY_DN4393_c0_g2_i3, TRINITY_DN4713_c0_g1_i2, TRINITY_DN4713_c0_g2_i2, TRINITY_DN5272_c1_g2_i7, TRINITY_DN6047_c0_g1_i3, TRINITY_DN6047_c0_g2_i2…
GO:0051171	0.0278178	0.984648	20	771	regulation of nitrogen compound metabolic process	BP	0.704687	BP regulation of nitrogen compound metabolic process	TRINITY_DN10911_c0_g2_i1, TRINITY_DN11040_c0_g1_i2, TRINITY_DN12148_c0_g1_i1, TRINITY_DN13_c1_g2_i5, TRINITY_DN1537_c0_g3_i1, TRINITY_DN1722_c0_g1_i3, TRINITY_DN1722_c0_g1_i5, TRINITY_DN1722_c0_g2_i7, TRINITY_DN3178_c2_g2_i1, TRINITY_DN3691_c1_g4_i1, TRINITY_DN4393_c0_g2_i3, TRINITY_DN4713_c0_g1_i2, TRINITY_DN4713_c0_g2_i2, TRINITY_DN5272_c1_g2_i7, TRINITY_DN6047_c0_g1_i3, TRINITY_DN6047_c0_g2_i2…
GO:0080090	0.0278178	0.984648	20	771	regulation of primary metabolic process	BP	0.704687	BP regulation of primary metabolic process	TRINITY_DN10911_c0_g2_i1, TRINITY_DN11040_c0_g1_i2, TRINITY_DN12148_c0_g1_i1, TRINITY_DN13_c1_g2_i5, TRINITY_DN1537_c0_g3_i1, TRINITY_DN1722_c0_g1_i3, TRINITY_DN1722_c0_g1_i5, TRINITY_DN1722_c0_g2_i7, TRINITY_DN3178_c2_g2_i1, TRINITY_DN3691_c1_g4_i1, TRINITY_DN4393_c0_g2_i3, TRINITY_DN4713_c0_g1_i2, TRINITY_DN4713_c0_g2_i2, TRINITY_DN5272_c1_g2_i7, TRINITY_DN6047_c0_g1_i3, TRINITY_DN6047_c0_g2_i2…
GO:0031323	0.0281954	0.984418	20	772	regulation of cellular metabolic process	BP	0.705722	BP regulation of cellular metabolic process	TRINITY_DN10911_c0_g2_i1, TRINITY_DN11040_c0_g1_i2, TRINITY_DN12148_c0_g1_i1, TRINITY_DN13_c1_g2_i5, TRINITY_DN1537_c0_g3_i1, TRINITY_DN1722_c0_g1_i3, TRINITY_DN1722_c0_g1_i5, TRINITY_DN1722_c0_g2_i7, TRINITY_DN3178_c2_g2_i1, TRINITY_DN3691_c1_g4_i1, TRINITY_DN4393_c0_g2_i3, TRINITY_DN4713_c0_g1_i2, TRINITY_DN4713_c0_g2_i2, TRINITY_DN5272_c1_g2_i7, TRINITY_DN6047_c0_g1_i3, TRINITY_DN6047_c0_g2_i2…
GO:0005996	0.0286897	0.995651	3	50	monosaccharide metabolic process	BP	0.706962	BP monosaccharide metabolic process	TRINITY_DN1598_c0_g1_i3, TRINITY_DN3853_c0_g1_i2, TRINITY_DN3853_c0_g2_i1
GO:0008610	0.0302253	0.987325	10	292	lipid biosynthetic process	BP	0.727711	BP lipid biosynthetic process	TRINITY_DN10733_c0_g1_i3, TRINITY_DN13924_c0_g2_i1, TRINITY_DN14470_c0_g1_i1, TRINITY_DN332_c0_g1_i11, TRINITY_DN34868_c0_g1_i1, TRINITY_DN4581_c0_g1_i1, TRINITY_DN4581_c0_g2_i1, TRINITY_DN5802_c0_g1_i1, TRINITY_DN7272_c0_g2_i1, TRINITY_DN8696_c0_g1_i1
GO:0060255	0.0337434	0.980988	20	790	regulation of macromolecule metabolic process	BP	0.763241	BP regulation of macromolecule metabolic process	TRINITY_DN10911_c0_g2_i1, TRINITY_DN11040_c0_g1_i2, TRINITY_DN12148_c0_g1_i1, TRINITY_DN13_c1_g2_i5, TRINITY_DN1537_c0_g3_i1, TRINITY_DN1722_c0_g1_i3, TRINITY_DN1722_c0_g1_i5, TRINITY_DN1722_c0_g2_i7, TRINITY_DN3178_c2_g2_i1, TRINITY_DN3691_c1_g4_i1, TRINITY_DN4393_c0_g2_i3, TRINITY_DN4713_c0_g1_i2, TRINITY_DN4713_c0_g2_i2, TRINITY_DN5272_c1_g2_i7, TRINITY_DN6047_c0_g1_i3, TRINITY_DN6047_c0_g2_i2…
GO:0006006	0.0343428	0.997032	2	19	glucose metabolic process	BP	0.763241	BP glucose metabolic process	TRINITY_DN3853_c0_g1_i2, TRINITY_DN3853_c0_g2_i1
GO:0072330	0.0344299	0.994419	3	46	monocarboxylic acid biosynthetic process	BP	0.763241	BP monocarboxylic acid biosynthetic process	TRINITY_DN332_c0_g1_i11, TRINITY_DN5802_c0_g1_i1, TRINITY_DN8696_c0_g1_i1
GO:0019222	0.034601	0.980451	20	792	regulation of metabolic process	BP	0.763241	BP regulation of metabolic process	TRINITY_DN10911_c0_g2_i1, TRINITY_DN11040_c0_g1_i2, TRINITY_DN12148_c0_g1_i1, TRINITY_DN13_c1_g2_i5, TRINITY_DN1537_c0_g3_i1, TRINITY_DN1722_c0_g1_i3, TRINITY_DN1722_c0_g1_i5, TRINITY_DN1722_c0_g2_i7, TRINITY_DN3178_c2_g2_i1, TRINITY_DN3691_c1_g4_i1, TRINITY_DN4393_c0_g2_i3, TRINITY_DN4713_c0_g1_i2, TRINITY_DN4713_c0_g2_i2, TRINITY_DN5272_c1_g2_i7, TRINITY_DN6047_c0_g1_i3, TRINITY_DN6047_c0_g2_i2…
GO:0016226	0.0348162	0.997037	2	15	iron-sulfur cluster assembly	BP	0.763241	BP iron-sulfur cluster assembly	TRINITY_DN11728_c0_g1_i2, TRINITY_DN11728_c0_g2_i2
GO:0031163	0.0348162	0.997037	2	15	metallo-sulfur cluster assembly	BP	0.763241	BP metallo-sulfur cluster assembly	TRINITY_DN11728_c0_g1_i2, TRINITY_DN11728_c0_g2_i2
GO:0015979	0.0375132	0.991393	4	72	photosynthesis	BP	0.771884	BP photosynthesis	TRINITY_DN1195_c0_g1_i1, TRINITY_DN2607_c2_g1_i12, TRINITY_DN2607_c2_g1_i3, TRINITY_DN4845_c0_g1_i3
GO:0006635	0.039607	0.999469	1	3	fatty acid beta-oxidation	BP	0.771884	BP fatty acid beta-oxidation	TRINITY_DN40679_c0_g1_i1
GO:0009062	0.039607	0.999469	1	3	fatty acid catabolic process	BP	0.771884	BP fatty acid catabolic process	TRINITY_DN40679_c0_g1_i1
GO:0019395	0.039607	0.999469	1	3	fatty acid oxidation	BP	0.771884	BP fatty acid oxidation	TRINITY_DN40679_c0_g1_i1
GO:0034440	0.039607	0.999469	1	3	lipid oxidation	BP	0.771884	BP lipid oxidation	TRINITY_DN40679_c0_g1_i1
GO:0044242	0.039607	0.999469	1	3	cellular lipid catabolic process	BP	0.771884	BP cellular lipid catabolic process	TRINITY_DN40679_c0_g1_i1
GO:0072329	0.039607	0.999469	1	3	monocarboxylic acid catabolic process	BP	0.771884	BP monocarboxylic acid catabolic process	TRINITY_DN40679_c0_g1_i1
GO:0002682	0.0415254	0.99956	1	2	regulation of immune system process	BP	0.771884	BP regulation of immune system process	TRINITY_DN1629_c1_g1_i1
GO:0002831	0.0415254	0.99956	1	2	regulation of response to biotic stimulus	BP	0.771884	BP regulation of response to biotic stimulus	TRINITY_DN1629_c1_g1_i1
GO:0010112	0.0415254	0.99956	1	2	regulation of systemic acquired resistance	BP	0.771884	BP regulation of systemic acquired resistance	TRINITY_DN1629_c1_g1_i1
GO:0031347	0.0415254	0.99956	1	2	regulation of defense response	BP	0.771884	BP regulation of defense response	TRINITY_DN1629_c1_g1_i1
GO:0032101	0.0415254	0.99956	1	2	regulation of response to external stimulus	BP	0.771884	BP regulation of response to external stimulus	TRINITY_DN1629_c1_g1_i1
GO:0043900	0.0415254	0.99956	1	2	regulation of multi-organism process	BP	0.771884	BP regulation of multi-organism process	TRINITY_DN1629_c1_g1_i1
GO:0045088	0.0415254	0.99956	1	2	regulation of innate immune response	BP	0.771884	BP regulation of innate immune response	TRINITY_DN1629_c1_g1_i1
GO:0050776	0.0415254	0.99956	1	2	regulation of immune response	BP	0.771884	BP regulation of immune response	TRINITY_DN1629_c1_g1_i1
GO:0016053	0.0449927	0.984841	6	179	organic acid biosynthetic process	BP	0.812439	BP organic acid biosynthetic process	TRINITY_DN1665_c6_g1_i1, TRINITY_DN332_c0_g1_i11, TRINITY_DN5802_c0_g1_i1, TRINITY_DN6387_c0_g1_i3, TRINITY_DN6387_c0_g2_i1, TRINITY_DN8696_c0_g1_i1
GO:0046394	0.0449927	0.984841	6	179	carboxylic acid biosynthetic process	BP	0.812439	BP carboxylic acid biosynthetic process	TRINITY_DN1665_c6_g1_i1, TRINITY_DN332_c0_g1_i11, TRINITY_DN5802_c0_g1_i1, TRINITY_DN6387_c0_g1_i3, TRINITY_DN6387_c0_g2_i1, TRINITY_DN8696_c0_g1_i1
GO:0065008	0.0453763	0.983155	7	181	regulation of biological quality	BP	0.813556	BP regulation of biological quality	TRINITY_DN10852_c0_g1_i3, TRINITY_DN10852_c0_g2_i2, TRINITY_DN14978_c0_g2_i1, TRINITY_DN50915_c0_g1_i1, TRINITY_DN5339_c1_g1_i1, TRINITY_DN7221_c0_g1_i1, TRINITY_DN7613_c0_g1_i1
GO:0009538	0.0171319	0.99901	2	14	photosystem I reaction center	CC	0.587881	CC photosystem I reaction center	TRINITY_DN2607_c2_g1_i12, TRINITY_DN2607_c2_g1_i3
GO:0016020	0.0332061	0.97984	26	1138	membrane	CC	0.763241	CC membrane	TRINITY_DN10522_c0_g1_i2, TRINITY_DN10733_c0_g1_i3, TRINITY_DN11101_c0_g1_i1, TRINITY_DN1195_c0_g1_i1, TRINITY_DN148_c0_g1_i5, TRINITY_DN148_c0_g1_i8, TRINITY_DN1853_c0_g3_i2, TRINITY_DN2320_c0_g2_i2, TRINITY_DN2343_c0_g1_i3, TRINITY_DN31_c0_g1_i4, TRINITY_DN344_c0_g2_i1, TRINITY_DN3703_c2_g1_i1, TRINITY_DN3703_c2_g1_i2, TRINITY_DN5635_c0_g1_i5, TRINITY_DN5635_c0_g2_i1, TRINITY_DN5635_c0_g2_i4, T…
GO:0009521	0.0335922	0.99256	4	70	photosystem	CC	0.763241	CC photosystem	TRINITY_DN1195_c0_g1_i1, TRINITY_DN2607_c2_g1_i12, TRINITY_DN2607_c2_g1_i3, TRINITY_DN4845_c0_g1_i3
GO:0044436	0.0459	0.988756	4	77	thylakoid part	CC	0.81715	CC thylakoid part	TRINITY_DN1195_c0_g1_i1, TRINITY_DN2607_c2_g1_i12, TRINITY_DN2607_c2_g1_i3, TRINITY_DN4845_c0_g1_i3
GO:0009522	0.0474307	0.995057	2	22	photosystem I	CC	0.838495	CC photosystem I	TRINITY_DN2607_c2_g1_i12, TRINITY_DN2607_c2_g1_i3
GO:0016491	1.72e-13	1	65	1427	oxidoreductase activity	MF	1.09e-10	MF oxidoreductase activity	TRINITY_DN1062_c0_g1_i4, TRINITY_DN11648_c0_g1_i1, TRINITY_DN11720_c0_g1_i3, TRINITY_DN1266_c0_g2_i3, TRINITY_DN12673_c0_g2_i4, TRINITY_DN13338_c0_g1_i1, TRINITY_DN13924_c0_g2_i1, TRINITY_DN14458_c0_g1_i1, TRINITY_DN14470_c0_g1_i1, TRINITY_DN14529_c0_g1_i2, TRINITY_DN14529_c1_g1_i1, TRINITY_DN14529_c1_g1_i2, TRINITY_DN1542_c1_g4_i1, TRINITY_DN18419_c0_g1_i1, TRINITY_DN18539_c0_g2_i1, TRINITY_DN18…
GO:0016705	6.16e-11	1	23	250	oxidoreductase activity, acting on paired donors, with incorporation or reduction of molecular oxygen	MF	2.6e-08	MF oxidoreductase activity, acting on paired donors, with incorporation or reduction of molecular oxygen	TRINITY_DN1062_c0_g1_i4, TRINITY_DN12673_c0_g2_i4, TRINITY_DN13338_c0_g1_i1, TRINITY_DN14458_c0_g1_i1, TRINITY_DN14529_c0_g1_i2, TRINITY_DN14529_c1_g1_i1, TRINITY_DN14529_c1_g1_i2, TRINITY_DN18648_c0_g1_i1, TRINITY_DN18648_c0_g2_i1, TRINITY_DN2826_c0_g3_i2, TRINITY_DN3098_c0_g1_i2, TRINITY_DN3110_c0_g3_i2, TRINITY_DN32941_c0_g1_i1, TRINITY_DN4217_c0_g1_i3, TRINITY_DN5056_c0_g3_i2, TRINITY_DN5382_…
GO:0005506	1.28e-08	1	20	247	iron ion binding	MF	3.58e-06	MF iron ion binding	TRINITY_DN1062_c0_g1_i4, TRINITY_DN11728_c0_g1_i2, TRINITY_DN11728_c0_g2_i2, TRINITY_DN12673_c0_g2_i4, TRINITY_DN13338_c0_g1_i1, TRINITY_DN14529_c0_g1_i2, TRINITY_DN14529_c1_g1_i1, TRINITY_DN14529_c1_g1_i2, TRINITY_DN18648_c0_g1_i1, TRINITY_DN18648_c0_g2_i1, TRINITY_DN2826_c0_g3_i2, TRINITY_DN3098_c0_g1_i2, TRINITY_DN3110_c0_g3_i2, TRINITY_DN32941_c0_g1_i1, TRINITY_DN4217_c0_g1_i3, TRINITY_DN5056…
GO:0003824	7.99e-08	1	184	8411	catalytic activity	MF	1.84e-05	MF catalytic activity	TRINITY_DN10065_c0_g1_i1, TRINITY_DN10162_c0_g1_i7, TRINITY_DN10367_c0_g2_i1, TRINITY_DN1062_c0_g1_i4, TRINITY_DN10733_c0_g1_i3, TRINITY_DN108_c0_g1_i1, TRINITY_DN11648_c0_g1_i1, TRINITY_DN11685_c0_g1_i1, TRINITY_DN11720_c0_g1_i3, TRINITY_DN11742_c0_g1_i1, TRINITY_DN11986_c0_g1_i2, TRINITY_DN12084_c0_g2_i1, TRINITY_DN12129_c0_g1_i1, TRINITY_DN123_c0_g1_i3, TRINITY_DN12605_c0_g1_i1, TRINITY_DN1266…
GO:0020037	1.81e-07	1	20	290	heme binding	MF	3.82e-05	MF heme binding	TRINITY_DN1062_c0_g1_i4, TRINITY_DN1266_c0_g2_i3, TRINITY_DN12673_c0_g2_i4, TRINITY_DN13338_c0_g1_i1, TRINITY_DN14529_c0_g1_i2, TRINITY_DN14529_c1_g1_i1, TRINITY_DN14529_c1_g1_i2, TRINITY_DN18648_c0_g1_i1, TRINITY_DN18648_c0_g2_i1, TRINITY_DN2826_c0_g3_i2, TRINITY_DN3098_c0_g1_i2, TRINITY_DN3110_c0_g3_i2, TRINITY_DN32941_c0_g1_i1, TRINITY_DN4217_c0_g1_i3, TRINITY_DN5056_c0_g3_i2, TRINITY_DN5382_c…
GO:0046906	2.18e-07	1	20	295	tetrapyrrole binding	MF	4.23e-05	MF tetrapyrrole binding	TRINITY_DN1062_c0_g1_i4, TRINITY_DN1266_c0_g2_i3, TRINITY_DN12673_c0_g2_i4, TRINITY_DN13338_c0_g1_i1, TRINITY_DN14529_c0_g1_i2, TRINITY_DN14529_c1_g1_i1, TRINITY_DN14529_c1_g1_i2, TRINITY_DN18648_c0_g1_i1, TRINITY_DN18648_c0_g2_i1, TRINITY_DN2826_c0_g3_i2, TRINITY_DN3098_c0_g1_i2, TRINITY_DN3110_c0_g3_i2, TRINITY_DN32941_c0_g1_i1, TRINITY_DN4217_c0_g1_i3, TRINITY_DN5056_c0_g3_i2, TRINITY_DN5382_c…
GO:0008430	3.31e-06	1	4	7	selenium binding	MF	0.00046458	MF selenium binding	TRINITY_DN5677_c0_g1_i1, TRINITY_DN5677_c0_g1_i3, TRINITY_DN5677_c0_g2_i1, TRINITY_DN5677_c0_g2_i4
GO:0016830	8.18e-06	0.999999	9	89	carbon-carbon lyase activity	MF	0.00108819	MF carbon-carbon lyase activity	TRINITY_DN11685_c0_g1_i1, TRINITY_DN18_c1_g1_i4, TRINITY_DN18_c1_g2_i5, TRINITY_DN2368_c0_g1_i2, TRINITY_DN332_c0_g1_i11, TRINITY_DN4764_c0_g1_i3, TRINITY_DN4764_c0_g2_i3, TRINITY_DN568_c0_g1_i3, TRINITY_DN568_c0_g4_i3
GO:0016831	2.46e-05	0.999998	7	53	carboxy-lyase activity	MF	0.0031062	MF carboxy-lyase activity	TRINITY_DN11685_c0_g1_i1, TRINITY_DN2368_c0_g1_i2, TRINITY_DN332_c0_g1_i11, TRINITY_DN4764_c0_g1_i3, TRINITY_DN4764_c0_g2_i3, TRINITY_DN568_c0_g1_i3, TRINITY_DN568_c0_g4_i3
GO:0003674	0.000107998	0.999923	287	15447	molecular_function	MF	0.0130009	MF molecular_function	TRINITY_DN10065_c0_g1_i1, TRINITY_DN10162_c0_g1_i7, TRINITY_DN10367_c0_g2_i1, TRINITY_DN10522_c0_g1_i2, TRINITY_DN1062_c0_g1_i4, TRINITY_DN10733_c0_g1_i3, TRINITY_DN108_c0_g1_i1, TRINITY_DN10911_c0_g2_i1, TRINITY_DN1097_c0_g2_i1, TRINITY_DN10984_c1_g1_i1, TRINITY_DN11040_c0_g1_i2, TRINITY_DN11092_c0_g1_i1, TRINITY_DN112_c0_g3_i1, TRINITY_DN11648_c0_g1_i1, TRINITY_DN11685_c0_g1_i1, TRINITY_DN11720…
GO:0003871	0.000300569	1	2	2	5-methyltetrahydropteroyltriglutamate-homocysteine S-methyltransferase activity	MF	0.0281422	MF 5-methyltetrahydropteroyltriglutamate-homocysteine S-methyltransferase activity	TRINITY_DN6387_c0_g1_i3, TRINITY_DN6387_c0_g2_i1
GO:0008172	0.000300569	1	2	2	S-methyltransferase activity	MF	0.0281422	MF S-methyltransferase activity	TRINITY_DN6387_c0_g1_i3, TRINITY_DN6387_c0_g2_i1
GO:0042085	0.000300569	1	2	2	5-methyltetrahydropteroyltri-L-glutamate-dependent methyltransferase activity	MF	0.0281422	MF 5-methyltetrahydropteroyltri-L-glutamate-dependent methyltransferase activity	TRINITY_DN6387_c0_g1_i3, TRINITY_DN6387_c0_g2_i1
GO:0016717	0.000478461	0.999987	3	9	oxidoreductase activity, acting on paired donors, with oxidation of a pair of donors resulting in the reduction of molecular oxygen to two molecules of water	MF	0.0417086	MF oxidoreductase activity, acting on paired donors, with oxidation of a pair of donors resulting in the reduction of molecular oxygen to two molecules of water	TRINITY_DN61_c1_g1_i1, TRINITY_DN61_c1_g6_i1, TRINITY_DN9552_c0_g1_i1
GO:0015098	0.000583499	0.999982	3	11	molybdate ion transmembrane transporter activity	MF	0.0475834	MF molybdate ion transmembrane transporter activity	TRINITY_DN3523_c0_g1_i3, TRINITY_DN3523_c0_g2_i1, TRINITY_DN7694_c0_g1_i1
GO:0046914	0.000827263	0.999602	30	1035	transition metal ion binding	MF	0.0633734	MF transition metal ion binding	TRINITY_DN1062_c0_g1_i4, TRINITY_DN11728_c0_g1_i2, TRINITY_DN11728_c0_g2_i2, TRINITY_DN12673_c0_g2_i4, TRINITY_DN13338_c0_g1_i1, TRINITY_DN14529_c0_g1_i2, TRINITY_DN14529_c1_g1_i1, TRINITY_DN14529_c1_g1_i2, TRINITY_DN17657_c0_g1_i1, TRINITY_DN18539_c0_g2_i1, TRINITY_DN18648_c0_g1_i1, TRINITY_DN18648_c0_g2_i1, TRINITY_DN23360_c0_g3_i2, TRINITY_DN23360_c0_g4_i2, TRINITY_DN2826_c0_g3_i2, TRINITY_DN3…
GO:0016829	0.000982188	0.99973	11	225	lyase activity	MF	0.0730286	MF lyase activity	TRINITY_DN11685_c0_g1_i1, TRINITY_DN18_c1_g1_i4, TRINITY_DN18_c1_g2_i5, TRINITY_DN2368_c0_g1_i2, TRINITY_DN332_c0_g1_i11, TRINITY_DN4764_c0_g1_i3, TRINITY_DN4764_c0_g2_i3, TRINITY_DN4998_c0_g1_i2, TRINITY_DN4998_c0_g2_i1, TRINITY_DN568_c0_g1_i3, TRINITY_DN568_c0_g4_i3
GO:0003700	0.0022691	0.999187	14	337	DNA-binding transcription factor activity	MF	0.155035	MF DNA-binding transcription factor activity	TRINITY_DN10911_c0_g2_i1, TRINITY_DN12148_c0_g1_i1, TRINITY_DN13_c1_g2_i5, TRINITY_DN1722_c0_g1_i3, TRINITY_DN1722_c0_g1_i5, TRINITY_DN1722_c0_g2_i7, TRINITY_DN3178_c2_g2_i1, TRINITY_DN3691_c1_g4_i1, TRINITY_DN6047_c0_g1_i3, TRINITY_DN6047_c0_g2_i2, TRINITY_DN6047_c0_g2_i4, TRINITY_DN6248_c0_g1_i1, TRINITY_DN659_c5_g1_i1, TRINITY_DN659_c5_g2_i2
GO:0016307	0.00390224	0.999899	2	11	phosphatidylinositol phosphate kinase activity	MF	0.252945	MF phosphatidylinositol phosphate kinase activity	TRINITY_DN7333_c0_g1_i1, TRINITY_DN7333_c0_g2_i1
GO:0048037	0.00406246	0.998185	19	582	cofactor binding	MF	0.256748	MF cofactor binding	TRINITY_DN11685_c0_g1_i1, TRINITY_DN13924_c0_g2_i1, TRINITY_DN14458_c0_g1_i1, TRINITY_DN14470_c0_g1_i1, TRINITY_DN16467_c0_g1_i1, TRINITY_DN2232_c2_g1_i1, TRINITY_DN3144_c0_g1_i10, TRINITY_DN34868_c0_g1_i1, TRINITY_DN3853_c0_g1_i2, TRINITY_DN3853_c0_g2_i1, TRINITY_DN420_c0_g1_i10, TRINITY_DN4764_c0_g1_i3, TRINITY_DN4764_c0_g2_i3, TRINITY_DN568_c0_g1_i3, TRINITY_DN568_c0_g4_i3, TRINITY_DN6097_c1_g…
GO:0016702	0.00481949	0.999406	4	48	oxidoreductase activity, acting on single donors with incorporation of molecular oxygen, incorporation of two atoms of oxygen	MF	0.270748	MF oxidoreductase activity, acting on single donors with incorporation of molecular oxygen, incorporation of two atoms of oxygen	TRINITY_DN1859_c0_g1_i3, TRINITY_DN5444_c0_g1_i4, TRINITY_DN779_c0_g1_i1, TRINITY_DN779_c0_g1_i2
GO:0051213	0.00481949	0.999406	4	48	dioxygenase activity	MF	0.270748	MF dioxygenase activity	TRINITY_DN1859_c0_g1_i3, TRINITY_DN5444_c0_g1_i4, TRINITY_DN779_c0_g1_i1, TRINITY_DN779_c0_g1_i2
GO:0015116	0.00764148	0.999316	3	27	sulfate transmembrane transporter activity	MF	0.385257	MF sulfate transmembrane transporter activity	TRINITY_DN1097_c0_g2_i1, TRINITY_DN3523_c0_g1_i3, TRINITY_DN3523_c0_g2_i1
GO:1901682	0.00764148	0.999316	3	27	sulfur compound transmembrane transporter activity	MF	0.385257	MF sulfur compound transmembrane transporter activity	TRINITY_DN1097_c0_g2_i1, TRINITY_DN3523_c0_g1_i3, TRINITY_DN3523_c0_g2_i1
GO:0004345	0.0126103	0.999393	2	12	glucose-6-phosphate dehydrogenase activity	MF	0.492514	MF glucose-6-phosphate dehydrogenase activity	TRINITY_DN3853_c0_g1_i2, TRINITY_DN3853_c0_g2_i1
GO:0016843	0.0127536	0.99939	2	11	amine-lyase activity	MF	0.492514	MF amine-lyase activity	TRINITY_DN4998_c0_g1_i2, TRINITY_DN4998_c0_g2_i1
GO:0016844	0.0127536	0.99939	2	11	strictosidine synthase activity	MF	0.492514	MF strictosidine synthase activity	TRINITY_DN4998_c0_g1_i2, TRINITY_DN4998_c0_g2_i1
GO:0015103	0.0130532	0.997831	4	65	inorganic anion transmembrane transporter activity	MF	0.492514	MF inorganic anion transmembrane transporter activity	TRINITY_DN1097_c0_g2_i1, TRINITY_DN3523_c0_g1_i3, TRINITY_DN3523_c0_g2_i1, TRINITY_DN7694_c0_g1_i1
GO:0004144	0.0151628	0.999195	2	12	diacylglycerol O-acyltransferase activity	MF	0.539881	MF diacylglycerol O-acyltransferase activity	TRINITY_DN4581_c0_g1_i1, TRINITY_DN4581_c0_g2_i1
GO:0016411	0.0151628	0.999195	2	12	acylglycerol O-acyltransferase activity	MF	0.539881	MF acylglycerol O-acyltransferase activity	TRINITY_DN4581_c0_g1_i1, TRINITY_DN4581_c0_g2_i1
GO:0030170	0.0174411	0.995294	6	129	pyridoxal phosphate binding	MF	0.587881	MF pyridoxal phosphate binding	TRINITY_DN11685_c0_g1_i1, TRINITY_DN3144_c0_g1_i10, TRINITY_DN4764_c0_g1_i3, TRINITY_DN4764_c0_g2_i3, TRINITY_DN568_c0_g1_i3, TRINITY_DN568_c0_g4_i3
GO:0070279	0.0174411	0.995294	6	129	vitamin B6 binding	MF	0.587881	MF vitamin B6 binding	TRINITY_DN11685_c0_g1_i1, TRINITY_DN3144_c0_g1_i10, TRINITY_DN4764_c0_g1_i3, TRINITY_DN4764_c0_g2_i3, TRINITY_DN568_c0_g1_i3, TRINITY_DN568_c0_g4_i3
GO:0008509	0.0190912	0.996437	4	72	anion transmembrane transporter activity	MF	0.60189	MF anion transmembrane transporter activity	TRINITY_DN1097_c0_g2_i1, TRINITY_DN3523_c0_g1_i3, TRINITY_DN3523_c0_g2_i1, TRINITY_DN7694_c0_g1_i1
GO:0050661	0.01972	0.996307	4	60	NADP binding	MF	0.60189	MF NADP binding	TRINITY_DN14458_c0_g1_i1, TRINITY_DN3853_c0_g1_i2, TRINITY_DN3853_c0_g2_i1, TRINITY_DN6350_c0_g1_i2
GO:0016840	0.021428	0.998606	2	14	carbon-nitrogen lyase activity	MF	0.60189	MF carbon-nitrogen lyase activity	TRINITY_DN4998_c0_g1_i2, TRINITY_DN4998_c0_g2_i1
GO:0005088	0.0222015	0.998488	2	18	Ras guanyl-nucleotide exchange factor activity	MF	0.603498	MF Ras guanyl-nucleotide exchange factor activity	TRINITY_DN2607_c2_g1_i12, TRINITY_DN2607_c2_g1_i3
GO:0005089	0.0222015	0.998488	2	18	Rho guanyl-nucleotide exchange factor activity	MF	0.603498	MF Rho guanyl-nucleotide exchange factor activity	TRINITY_DN2607_c2_g1_i12, TRINITY_DN2607_c2_g1_i3
GO:0004332	0.0244928	0.998214	2	22	fructose-bisphosphate aldolase activity	MF	0.651768	MF fructose-bisphosphate aldolase activity	TRINITY_DN18_c1_g1_i4, TRINITY_DN18_c1_g2_i5
GO:0016701	0.0250372	0.994927	4	73	oxidoreductase activity, acting on single donors with incorporation of molecular oxygen	MF	0.659312	MF oxidoreductase activity, acting on single donors with incorporation of molecular oxygen	TRINITY_DN1859_c0_g1_i3, TRINITY_DN5444_c0_g1_i4, TRINITY_DN779_c0_g1_i1, TRINITY_DN779_c0_g1_i2
GO:0004499	0.0278753	0.997912	2	14	N,N-dimethylaniline monooxygenase activity	MF	0.704687	MF N,N-dimethylaniline monooxygenase activity	TRINITY_DN14458_c0_g1_i1, TRINITY_DN6350_c0_g1_i2
GO:0042910	0.0288042	0.993919	4	69	xenobiotic transmembrane transporter activity	MF	0.706962	MF xenobiotic transmembrane transporter activity	TRINITY_DN10522_c0_g1_i2, TRINITY_DN31_c0_g1_i4, TRINITY_DN5691_c0_g1_i6, TRINITY_DN6908_c0_g1_i1
GO:0016832	0.0299406	0.997555	2	24	aldehyde-lyase activity	MF	0.727711	MF aldehyde-lyase activity	TRINITY_DN18_c1_g1_i4, TRINITY_DN18_c1_g2_i5
GO:0005085	0.0320186	0.997282	2	25	guanyl-nucleotide exchange factor activity	MF	0.763241	MF guanyl-nucleotide exchange factor activity	TRINITY_DN2607_c2_g1_i12, TRINITY_DN2607_c2_g1_i3
GO:0019842	0.0331134	0.989641	6	154	vitamin binding	MF	0.763241	MF vitamin binding	TRINITY_DN11685_c0_g1_i1, TRINITY_DN3144_c0_g1_i10, TRINITY_DN4764_c0_g1_i3, TRINITY_DN4764_c0_g2_i3, TRINITY_DN568_c0_g1_i3, TRINITY_DN568_c0_g4_i3
GO:0008236	0.035324	0.986483	8	260	serine-type peptidase activity	MF	0.763241	MF serine-type peptidase activity	TRINITY_DN10162_c0_g1_i7, TRINITY_DN1502_c0_g1_i9, TRINITY_DN16475_c0_g1_i1, TRINITY_DN1754_c1_g1_i1, TRINITY_DN5038_c1_g2_i1, TRINITY_DN6533_c0_g1_i2, TRINITY_DN6533_c0_g2_i2, TRINITY_DN6798_c0_g1_i1
GO:0017171	0.035324	0.986483	8	260	serine hydrolase activity	MF	0.763241	MF serine hydrolase activity	TRINITY_DN10162_c0_g1_i7, TRINITY_DN1502_c0_g1_i9, TRINITY_DN16475_c0_g1_i1, TRINITY_DN1754_c1_g1_i1, TRINITY_DN5038_c1_g2_i1, TRINITY_DN6533_c0_g1_i2, TRINITY_DN6533_c0_g2_i2, TRINITY_DN6798_c0_g1_i1
GO:0004252	0.0363587	0.989851	5	138	serine-type endopeptidase activity	MF	0.771884	MF serine-type endopeptidase activity	TRINITY_DN1502_c0_g1_i9, TRINITY_DN16475_c0_g1_i1, TRINITY_DN1754_c1_g1_i1, TRINITY_DN5038_c1_g2_i1, TRINITY_DN6798_c0_g1_i1
GO:0030151	0.0393931	0.996269	2	24	molybdenum ion binding	MF	0.771884	MF molybdenum ion binding	TRINITY_DN23360_c0_g3_i2, TRINITY_DN23360_c0_g4_i2
GO:0003997	0.039607	0.999469	1	3	acyl-CoA oxidase activity	MF	0.771884	MF acyl-CoA oxidase activity	TRINITY_DN40679_c0_g1_i1
GO:0046872	0.0402975	0.972836	38	1801	metal ion binding	MF	0.771884	MF metal ion binding	TRINITY_DN1062_c0_g1_i4, TRINITY_DN11728_c0_g1_i2, TRINITY_DN11728_c0_g2_i2, TRINITY_DN12552_c0_g2_i1, TRINITY_DN12673_c0_g2_i4, TRINITY_DN12771_c0_g2_i1, TRINITY_DN13338_c0_g1_i1, TRINITY_DN14529_c0_g1_i2, TRINITY_DN14529_c1_g1_i1, TRINITY_DN14529_c1_g1_i2, TRINITY_DN17156_c0_g1_i1, TRINITY_DN17657_c0_g1_i1, TRINITY_DN18539_c0_g2_i1, TRINITY_DN1859_c0_g1_i3, TRINITY_DN18648_c0_g1_i1, TRINITY_DN1…
GO:0030515	0.0433386	0.999284	1	4	snoRNA binding	MF	0.799708	MF snoRNA binding	TRINITY_DN1296_c0_g2_i1
GO:0043169	0.0437846	0.970295	38	1819	cation binding	MF	0.802083	MF cation binding	TRINITY_DN1062_c0_g1_i4, TRINITY_DN11728_c0_g1_i2, TRINITY_DN11728_c0_g2_i2, TRINITY_DN12552_c0_g2_i1, TRINITY_DN12673_c0_g2_i4, TRINITY_DN12771_c0_g2_i1, TRINITY_DN13338_c0_g1_i1, TRINITY_DN14529_c0_g1_i2, TRINITY_DN14529_c1_g1_i1, TRINITY_DN14529_c1_g1_i2, TRINITY_DN17156_c0_g1_i1, TRINITY_DN17657_c0_g1_i1, TRINITY_DN18539_c0_g2_i1, TRINITY_DN1859_c0_g1_i3, TRINITY_DN18648_c0_g1_i1, TRINITY_DN1…
GO:0044710	5.68e-15	1	96	2572	NA	NA	1.09e-11	none	TRINITY_DN10162_c0_g1_i7, TRINITY_DN10162_c0_g2_i1, TRINITY_DN10394_c0_g1_i4, TRINITY_DN1062_c0_g1_i4, TRINITY_DN10733_c0_g1_i3, TRINITY_DN11648_c0_g1_i1, TRINITY_DN11685_c0_g1_i1, TRINITY_DN11720_c0_g1_i3, TRINITY_DN1266_c0_g2_i3, TRINITY_DN12673_c0_g2_i4, TRINITY_DN13338_c0_g1_i1, TRINITY_DN13456_c0_g1_i1, TRINITY_DN13924_c0_g2_i1, TRINITY_DN14458_c0_g1_i1, TRINITY_DN14470_c0_g1_i1, TRINITY_DN1…
GO:0044699	8.63e-15	1	109	3172	NA	NA	1.09e-11	none	TRINITY_DN10162_c0_g1_i7, TRINITY_DN10162_c0_g2_i1, TRINITY_DN10394_c0_g1_i4, TRINITY_DN1062_c0_g1_i4, TRINITY_DN10733_c0_g1_i3, TRINITY_DN10852_c0_g1_i3, TRINITY_DN10852_c0_g2_i2, TRINITY_DN1097_c0_g2_i1, TRINITY_DN11648_c0_g1_i1, TRINITY_DN11685_c0_g1_i1, TRINITY_DN11720_c0_g1_i3, TRINITY_DN1266_c0_g2_i3, TRINITY_DN12673_c0_g2_i4, TRINITY_DN13338_c0_g1_i1, TRINITY_DN13456_c0_g1_i1, TRINITY_DN13…
GO:0044763	0.000816074	0.999568	39	1501	NA	NA	0.0633734	none	TRINITY_DN10394_c0_g1_i4, TRINITY_DN10733_c0_g1_i3, TRINITY_DN10852_c0_g1_i3, TRINITY_DN10852_c0_g2_i2, TRINITY_DN11685_c0_g1_i1, TRINITY_DN13456_c0_g1_i1, TRINITY_DN14978_c0_g2_i1, TRINITY_DN1665_c6_g1_i1, TRINITY_DN1849_c0_g1_i1, TRINITY_DN1849_c0_g2_i10, TRINITY_DN18_c1_g1_i4, TRINITY_DN18_c1_g2_i5, TRINITY_DN23360_c0_g3_i2, TRINITY_DN23360_c0_g4_i2, TRINITY_DN2368_c0_g1_i2, TRINITY_DN2509_c0_…
GO:0001071	0.0022691	0.999187	14	337	NA	NA	0.155035	none	TRINITY_DN10911_c0_g2_i1, TRINITY_DN12148_c0_g1_i1, TRINITY_DN13_c1_g2_i5, TRINITY_DN1722_c0_g1_i3, TRINITY_DN1722_c0_g1_i5, TRINITY_DN1722_c0_g2_i7, TRINITY_DN3178_c2_g2_i1, TRINITY_DN3691_c1_g4_i1, TRINITY_DN6047_c0_g1_i3, TRINITY_DN6047_c0_g2_i2, TRINITY_DN6047_c0_g2_i4, TRINITY_DN6248_c0_g1_i1, TRINITY_DN659_c5_g1_i1, TRINITY_DN659_c5_g2_i2
GO:0044723	0.024466	0.991263	8	259	NA	NA	0.651768	none	TRINITY_DN13456_c0_g1_i1, TRINITY_DN1598_c0_g1_i3, TRINITY_DN18_c1_g1_i4, TRINITY_DN18_c1_g2_i5, TRINITY_DN3853_c0_g1_i2, TRINITY_DN3853_c0_g2_i1, TRINITY_DN7908_c0_g1_i1, TRINITY_DN7908_c0_g2_i1

## Sheet: Supplementary 5
Supplementary 5. KEGG pathway annotation of DEGs
Pathways	EC	Name Abbreviation	Name
Tropane, piperidine and pyridine alkaloid biosynthesis (5)	[EC:1.4.3.21]	AOC3	Primary-amine oxidase
	[EC:2.6.1.5]	TAT	Tyrosine aminotransferase
	[EC:1.1.1.206]	TR1	Tropinone reductase I
	[EC:2.6.1.1]	GOT2	Aspartate aminotransferase, mitochondrial
	[EC:2.6.1.1 2.6.1.78 2.6.1.79]	PAT	Bifunctional aspartate aminotransferase and glutamate/aspartate-prephenate aminotransferase
Isoquinoline alkaloid biosynthesis (5)	[EC:1.4.3.21]	AOC3	Primary-amine oxidase
	[EC:2.6.1.5]	TAT	Tyrosine aminotransferase
	[EC:4.1.1.28 4.1.1.105]	DDC	Aromatic-L-amino-acid/L-tryptophan decarboxylase
	[EC:2.6.1.1]	GOT2	Aspartate aminotransferase, mitochondrial
	[EC:2.6.1.1 2.6.1.78 2.6.1.79]	PAT	Bifunctional aspartate aminotransferase and glutamate/aspartate-prephenate aminotransferase
Indole alkaloid biosynthesis (2)	[EC:4.1.1.28 4.1.1.105]	DDC	Aromatic-L-amino-acid/L-tryptophan decarboxylase
	[EC:4.3.3.2]	STR1	Strictosidine synthase
Flavonoid biosynthesis (9)	[EC:1.14.11.9]	F3H	Naringenin 3-dioxygenase
	[EC:1.14.14.91]	CYP73A	Trans-cinnamate 4-monooxygenase
	[EC:2.1.1.104]	E2.1.1.104	Caffeoyl-CoA O-methyltransferase
	[EC:2.3.1.74]	CHS	Chalcone synthase
	[EC:5.5.1.6]	E5.5.1.6	Chalcone isomerase
	[EC:1.14.20.6]	FLS	Flavonol synthase
	[EC:1.14.14.82]	CYP75B1	Flavonoid 3'-monooxygenase
	[EC:1.14.14.96]	CYP98A	5-O-(4-coumaroyl)-D-quinate 3'-monooxygenase
	[EC:2.3.1.133]	E2.3.1.133	Shikimate O-hydroxycinnamoyltransferase
Flavone and flavonol biosynthesis (3)	[EC:1.14.14.82]	CYP75B1	Flavonoid 3'-monooxygenase
	[EC:2.4.1.91]	E2.4.1.91	Flavonol 3-O-glucosyltransferase
	[EC:2.4.1.-]	UGT73C6	Flavonol-3-O-L-rhamnoside-7-O-glucosyltransferase
Phenylpropanoid biosynthesis (18)	[EC:1.1.1.195]	CAD	cinnamyl-alcohol dehydrogenase
	[EC:1.11.1.7]	E1.11.1.7	peroxidase
	[EC:1.14.14.91]	CYP73A	trans-cinnamate 4-monooxygenase
	[EC:2.1.1.104]	E2.1.1.104	caffeoyl-CoA O-methyltransferase
	[EC:3.2.1.21]	E3.2.1.21	beta-glucosidase
	[EC:6.2.1.12]	4CL	4-coumarate--CoA ligase
	[EC:3.2.1.21]	bglX	beta-glucosidase
	[EC:3.2.1.21]	bglB	beta-glucosidase
	[EC:1.14.11.61]	F6H	feruloyl-CoA 6-hydroxylase
	[EC:1.2.1.44]	CCR	cinnamoyl-CoA reductase
	[EC:1.14.14.96]	CYP98A	5-O-(4-coumaroyl)-D-quinate 3'-monooxygenase
	[EC:1.14.-.-]	CYP84A	ferulate-5-hydroxylase
	[EC:4.3.1.24]	PAL	phenylalanine ammonia-lyase
	[EC:1.2.1.68]	REF1	coniferyl-aldehyde dehydrogenase
	[EC:2.3.1.133]	E2.3.1.133	shikimate O-hydroxycinnamoyltransferase
	[EC:2.1.1.68]	E2.1.1.68	caffeic acid 3-O-methyltransferase
	[EC:3.1.1.-]	CSE	caffeoylshikimate esterase
	[EC:1.1.1.195]	…	cinnamyl-alcohol dehydrogenase
Diterpenoid biosynthesis (4)	[EC:4.2.3.19]	E4.2.3.19	ent-kaurene synthase
	[EC:1.14.14.107]	KAO	ent-kaurenoic acid monooxygenase
	[EC:1.14.11.13]	GA2ox	gibberellin 2beta-dioxygenase
	[EC:1.14.11.12]	GA20ox	gibberellin-44 dioxygenase
Monoterpenoid biosynthesis (1)	[EC:4.2.3.25]	TPS14	(3S)-linalool synthase
Terpenoid backbone biosynthesis (19)	[EC:1.1.1.267]	dxr	1-deoxy-D-xylulose-5-phosphate reductoisomerase
	[EC:2.3.1.9]	ACAT	acetyl-CoA C-acetyltransferase
	[EC:2.5.1.1 2.5.1.10]	FDPS	farnesyl diphosphate synthase
	[EC:2.7.1.36]	E2.7.1.36	mevalonate kinase
	[EC:2.7.1.148]	ispE	4-diphosphocytidyl-2-C-methyl-D-erythritol kinase
	[EC:2.7.4.2]	E2.7.4.2	phosphomevalonate kinase
	[EC:2.7.7.60]	ispD	2-C-methyl-D-erythritol 4-phosphate cytidylyltransferase
	[EC:2.3.3.10]	E2.3.3.10	hydroxymethylglutaryl-CoA synthase
	[EC:2.2.1.7]	dxs	1-deoxy-D-xylulose-5-phosphate synthase
	[EC:4.6.1.12]	ispF	2-C-methyl-D-erythritol 2,4-cyclodiphosphate synthase
	[EC:1.17.7.4]	ispH	4-hydroxy-3-methylbut-2-en-1-yl diphosphate reductase
	[EC:2.5.1.84 2.5.1.85]	SPS	all-trans-nonaprenyl-diphosphate synthase
	[EC:2.5.1.58]	FNTB	protein farnesyltransferase subunit beta
	[EC:3.4.24.84]	STE24	STE24 endopeptidase
	[EC:2.7.4.26]	ipk	isopentenyl phosphate kinase
	[EC:1.3.1.83 1.3.1.111]	chlP	geranylgeranyl diphosphate/geranylgeranyl-bacteriochlorophyllide a reductase
	[EC:2.5.1.87]	DHDDS	ditrans,polycis-polyprenyl diphosphate synthase
	[EC:2.5.1.1 2.5.1.10 2.5.1.29]	GGPS	geranylgeranyl diphosphate synthase, type II
	[EC:3.1.1.-]	PCME	prenylcysteine alpha-carboxyl methylesterase
Ubiquinone and other terpenoid-quinone biosynthesis (15)	[EC:1.13.11.27]	HPD	4-hydroxyphenylpyruvate dioxygenase
	[EC:1.14.14.91]	CYP73A	trans-cinnamate 4-monooxygenase
	[EC:2.6.1.5]	TAT	tyrosine aminotransferase
	[EC:4.1.3.36]	menB	naphthoate synthase
	[EC:6.2.1.12]	4CL	4-coumarate--CoA ligase
	[EC:1.6.5.2]	wrbA	NAD(P)H dehydrogenase (quinone)
	[EC:2.1.1.95]	E2.1.1.95	tocopherol O-methyltransferase
	[EC:2.5.1.39]	COQ2	4-hydroxybenzoate polyprenyltransferase
	[EC:1.14.13.-]	COQ6	ubiquinone biosynthesis monooxygenase Coq6
	[EC:2.5.1.115 2.5.1.116]	HPT	homogentisate phytyltransferase / homogentisate geranylgeranyltransferase
	[EC:2.5.1.117]	HST	homogentisate solanesyltransferase
	[EC:2.1.1.295]	VTE3	MPBQ/MSBQ methyltransferase
	[EC:6.2.1.26]	AAE14	o-succinylbenzoate---CoA ligase
	[EC:3.1.2.28]	menI	1,4-dihydroxy-2-naphthoyl-CoA hydrolase
	[EC:2.5.1.130]	ABC4	2-carboxy-1,4-naphthoquinone phytyltransferase
Phenylalanine, tyrosine and tryptophan biosynthesis (16)	[EC:2.4.2.18]	trpD	anthranilate phosphoribosyltransferase
	[EC:2.5.1.19]	aroA	3-phosphoshikimate 1-carboxyvinyltransferase
	[EC:2.6.1.5]	TAT	tyrosine aminotransferase
	[EC:4.1.1.48]	trpC	indole-3-glycerol phosphate synthase
	[EC:2.5.1.54]	E2.5.1.54	3-deoxy-7-phosphoheptulonate synthase
	[EC:4.1.3.27]	trpE	anthranilate synthase component I
	[EC:4.1.3.27]	trpG	anthranilate synthase component II
	[EC:4.2.1.20]	trpA	tryptophan synthase alpha chain
	[EC:4.2.1.20]	trpB	tryptophan synthase beta chain
	[EC:4.2.3.4]	aroB	3-dehydroquinate synthase
	[EC:5.3.1.24]	trpF	phosphoribosylanthranilate isomerase
	[EC:5.4.99.5]	E5.4.99.5	chorismate mutase
	[EC:4.2.1.91 4.2.1.51]	ADT	arogenate/prephenate dehydratase
	[EC:4.2.1.10 1.1.1.25]	aroDE	3-dehydroquinate dehydratase/ shikimate dehydrogenase
	[EC:2.6.1.1]	GOT2	aspartate aminotransferase, mitochondrial
	[EC:2.6.1.1 2.6.1.78 2.6.1.79]	PAT	bifunctional aspartate aminotransferase and glutamate/aspartate-prephenate aminotransferase
Tryptophan metabolism (13)	[EC:1.2.1.3]	ALDH	aldehyde dehydrogenase (NAD+)
	[EC:1.8.1.4]	DLD	dihydrolipoamide dehydrogenase
	[EC:2.3.1.9]	ACAT	acetyl-CoA C-acetyltransferase
	[EC:3.5.1.4]	E3.5.1.4	amidase
	[EC:4.1.1.28 4.1.1.105]	DDC	aromatic-L-amino-acid/ L-tryptophan decarboxylase
	[EC:4.2.1.17]	paaF	enoyl-CoA hydratase
	[EC:1.11.1.6]	katE	catalase
	[EC:2.4.1.195]	UGT74B1	N-hydroxythioamide S-beta-glucosyltransferase
	[EC:2.8.2.24]	ST5A	aromatic desulfoglucosinolate sulfotransferase
	[EC:1.2.1.31 1.2.1.8 1.2.1.3]	ALDH7A1	aldehyde dehydrogenase family 7 member A1
	[EC:1.2.1.28 1.2.3.7]	AAO4	benzaldehyde dehydrogenase (NAD+)/ indole-3-acetaldehyde oxidase
	[EC:2.3.1.87]	SNAT	aralkylamine N-acetyltransferase
	[EC:2.1.1.4]	ASMT	acetylserotonin O-methyltransferase, plant
Phenylalanine metabolism (10)	[EC:1.1.1.157]	paaH	3-hydroxybutyryl-CoA dehydrogenase
	[EC:1.4.3.21]	AOC3	primary-amine oxidase
	[EC:1.13.11.27]	HPD	4-hydroxyphenylpyruvate dioxygenase
	[EC:2.6.1.5]	TAT	tyrosine aminotransferase
	[EC:3.5.1.4]	E3.5.1.4	amidase
	[EC:4.1.1.28 4.1.1.105]	DDC	aromatic-L-amino-acid/ L-tryptophan decarboxylase
	[EC:4.2.1.17]	paaF	enoyl-CoA hydratase
	[EC:4.3.1.24]	PAL	phenylalanine ammonia-lyase
	[EC:2.6.1.1]	GOT2	aspartate aminotransferase, mitochondrial
	[EC:2.6.1.1 2.6.1.78 2.6.1.79]	PAT	bifunctional aspartate aminotransferase and glutamate/ aspartate-prephenate aminotransferase
Tyrosine metabolism (12)	[EC:1.1.1.1]	E1.1.1.1	alcohol dehydrogenase
	[EC:1.1.1.284 1.1.1.1]	frmA	S-(hydroxymethyl)glutathione dehydrogenase/ alcohol dehydrogenase
	[EC:1.4.3.21]	AOC3	primary-amine oxidase
	[EC:1.13.11.5]	HGD	homogentisate 1,2-dioxygenase
	[EC:1.13.11.27]	HPD	4-hydroxyphenylpyruvate dioxygenase
	[EC:2.6.1.5]	TAT	tyrosine aminotransferase
	[EC:3.7.1.2]	FAH	fumarylacetoacetase
	[EC:4.1.1.28 4.1.1.105]	DDC	aromatic-L-amino-acid/ L-tryptophan decarboxylase
	[EC:5.2.1.2]	maiA	maleylacetoacetate isomerase
	[EC:2.6.1.1]	GOT2	aspartate aminotransferase, mitochondrial
	[EC:2.6.1.1 2.6.1.78 2.6.1.79]	PAT	bifunctional aspartate aminotransferase and glutamate/ aspartate-prephenate aminotransferase
	[EC:1.1.1.1]	ADH1	alcohol dehydrogenase class-P
Biosynthesis of amino acids (52)	[EC:1.1.1.42]	IDH1	isocitrate dehydrogenase
	[EC:1.1.1.86]	ilvC	ketol-acid reductoisomerase
[truncated: 50 more rows]

## Sheet: Supplementary 6
Supplementary 6. Transcription Factors
[truncated: 1,896 more rows]

[truncated: 1 more sheets: Supplementary 7]
